# Supplementary material for: Ruminal Microbes Exhibit a Robust Circadian Rhythm and Are Sensitive to Melatonin
Source: Front Nutr. 2021 Oct 25;8:760578. doi: 10.3389/fnut.2021.760578 (PMC8573100; doi:10.3389/fnut.2021.760578)
Supplement: Supplementary file 2 [file Table_1.XLSX]

## Sheet: Sheet2
Column1	Column2	Column3	Column4	Column5	Column6	Column7	Column8	Column9	Column10	Column11	Column12	Column13	Column14	Column15	Column16	Column17	Column18	Column19	Column20	Column21	Column22	Column23	Column24	Column25	Column26	Column27	Column28	Column29	Column30	Column31	Column32	Column33	Column34	Column35	Column36	Column37	Column38
#OTU ID	OY6.1	OY6.2	OY6.3	OY6.4	OY6.5	OY6.6	OY10.1	OY10.2	OY10.3	OY10.4	OY10.5	OY10.6	OY14.1	OY14.2	OY14.3	OY14.4	OY14.5	OY14.6	OY18.1	OY18.2	OY18.3	OY18.4	OY18.5	OY18.6	OY22.1	OY22.2	OY22.3	OY22.4	OY22.5	OY22.6	OY2.1	OY2.2	OY2.3	OY2.4	OY2.5	OY2.6	taxonomy
OTU_1	9862.0	5703.0	2161.0	2054.0	2295.0	5185.0	5276.0	6477.0	7715.0	2237.0	886.0	8003.0	2847.0	6271.0	6486.0	6196.0	3324.0	3133.0	1162.0	6760.0	3377.0	1874.0	1391.0	3741.0	2402.0	1261.0	1344.0	2884.0	859.0	637.0	1718.0	1291.0	1646.0	3103.0	855.0	1161.0	k__Bacteria; p__Proteobacteria; c__Gammaproteobacteria; o__Aeromonadales; f__Succinivibrionaceae; g__; s__
OTU_2	584.0	775.0	515.0	1154.0	584.0	598.0	669.0	1126.0	709.0	330.0	469.0	341.0	1239.0	588.0	606.0	933.0	1085.0	632.0	1712.0	368.0	1102.0	717.0	576.0	1203.0	1853.0	938.0	1072.0	1020.0	1071.0	1506.0	1594.0	628.0	585.0	649.0	1273.0	965.0	k__Bacteria; p__Bacteroidetes; c__Bacteroidia; o__Bacteroidales; f__Prevotellaceae; g__; s__
OTU_3	641.0	692.0	721.0	496.0	732.0	1528.0	547.0	468.0	685.0	701.0	666.0	1466.0	582.0	500.0	613.0	511.0	757.0	809.0	529.0	950.0	841.0	774.0	442.0	888.0	551.0	770.0	829.0	685.0	506.0	835.0	646.0	685.0	720.0	477.0	505.0	813.0	k__Bacteria; p__Bacteroidetes; c__Bacteroidia; o__Bacteroidales; f__Prevotellaceae; g__; s__
OTU_4	2322.0	931.0	857.0	3268.0	1705.0	2117.0	1431.0	1568.0	1738.0	881.0	3350.0	219.0	3832.0	965.0	1602.0	1773.0	3871.0	2066.0	3520.0	403.0	1184.0	1663.0	2792.0	1557.0	2531.0	1672.0	2282.0	1556.0	2132.0	2020.0	5118.0	1740.0	1340.0	1184.0	3895.0	984.0	k__Bacteria; p__Bacteroidetes; c__Bacteroidia; o__Bacteroidales; f__Prevotellaceae; g__unidentified_Prevotellaceae; s__Prevotella_sp_DJF_CP65
OTU_5	324.0	505.0	474.0	425.0	454.0	463.0	440.0	437.0	418.0	662.0	238.0	557.0	399.0	462.0	456.0	526.0	458.0	503.0	432.0	947.0	559.0	849.0	308.0	536.0	518.0	523.0	579.0	536.0	455.0	715.0	387.0	537.0	783.0	418.0	343.0	421.0	k__Bacteria; p__Bacteroidetes; c__Bacteroidia; o__Bacteroidales; f__Prevotellaceae; g__; s__
OTU_6	203.0	186.0	295.0	295.0	383.0	220.0	279.0	294.0	355.0	175.0	336.0	170.0	355.0	293.0	321.0	301.0	370.0	391.0	308.0	75.0	339.0	312.0	359.0	329.0	336.0	354.0	242.0	243.0	312.0	330.0	321.0	309.0	275.0	406.0	383.0	582.0	k__Bacteria; p__Bacteroidetes; c__Bacteroidia; o__Bacteroidales; f__Prevotellaceae; g__; s__
OTU_7	330.0	307.0	378.0	397.0	351.0	447.0	463.0	420.0	406.0	966.0	283.0	309.0	452.0	308.0	477.0	760.0	446.0	425.0	434.0	788.0	384.0	1049.0	423.0	403.0	478.0	382.0	407.0	497.0	457.0	551.0	287.0	410.0	565.0	308.0	357.0	222.0	k__Bacteria; p__Bacteroidetes; c__Bacteroidia; o__Bacteroidales; f__Prevotellaceae; g__unidentified_Prevotellaceae; s__Prevotella_ruminicola
OTU_8	350.0	537.0	373.0	515.0	359.0	291.0	341.0	267.0	299.0	370.0	61.0	327.0	297.0	232.0	184.0	140.0	149.0	207.0	208.0	136.0	193.0	109.0	171.0	236.0	98.0	150.0	92.0	125.0	126.0	53.0	81.0	180.0	168.0	466.0	279.0	124.0	k__Bacteria; p__Firmicutes; c__Clostridia; o__Clostridiales; f__Lachnospiraceae; g__Oribacterium; s__
OTU_9	287.0	459.0	239.0	589.0	296.0	386.0	280.0	565.0	227.0	91.0	307.0	42.0	593.0	291.0	239.0	362.0	738.0	248.0	717.0	191.0	348.0	206.0	315.0	292.0	673.0	308.0	533.0	310.0	340.0	385.0	1452.0	372.0	333.0	240.0	748.0	209.0	k__Bacteria; p__Bacteroidetes; c__Bacteroidia; o__Bacteroidales; f__Prevotellaceae; g__; s__
OTU_10	194.0	357.0	253.0	461.0	256.0	184.0	292.0	292.0	152.0	114.0	375.0	118.0	318.0	160.0	151.0	179.0	153.0	170.0	439.0	37.0	281.0	111.0	194.0	267.0	388.0	252.0	165.0	274.0	270.0	219.0	195.0	182.0	154.0	193.0	390.0	201.0	k__Bacteria; p__Firmicutes; c__Clostridia; o__Clostridiales; f__Lachnospiraceae; g__Shuttleworthia; s__
OTU_11	446.0	447.0	464.0	584.0	511.0	774.0	626.0	473.0	527.0	1226.0	503.0	501.0	541.0	409.0	670.0	902.0	632.0	573.0	537.0	854.0	487.0	1299.0	550.0	546.0	559.0	532.0	577.0	669.0	574.0	749.0	393.0	484.0	581.0	484.0	444.0	291.0	k__Bacteria; p__Bacteroidetes; c__Bacteroidia; o__Bacteroidales; f__Prevotellaceae; g__unidentified_Prevotellaceae; s__Prevotella_ruminicola
OTU_12	274.0	707.0	519.0	497.0	534.0	762.0	467.0	449.0	271.0	459.0	175.0	464.0	291.0	358.0	282.0	345.0	331.0	376.0	334.0	708.0	425.0	356.0	190.0	321.0	305.0	355.0	263.0	359.0	261.0	328.0	352.0	318.0	384.0	410.0	269.0	208.0	k__Bacteria; p__Bacteroidetes; c__Bacteroidia; o__Bacteroidales; f__Prevotellaceae; g__unidentified_Prevotellaceae; s__Prevotella_bryantii
OTU_13	141.0	134.0	173.0	242.0	169.0	169.0	117.0	137.0	127.0	290.0	609.0	81.0	257.0	151.0	134.0	152.0	221.0	206.0	306.0	131.0	195.0	310.0	502.0	223.0	240.0	241.0	178.0	223.0	499.0	370.0	177.0	202.0	162.0	133.0	258.0	194.0	k__Bacteria; p__Bacteroidetes; c__Bacteroidia; o__Bacteroidales; f__Prevotellaceae; g__; s__
OTU_14	101.0	193.0	405.0	360.0	484.0	218.0	226.0	230.0	165.0	194.0	560.0	162.0	379.0	211.0	172.0	173.0	332.0	454.0	291.0	60.0	203.0	276.0	787.0	141.0	208.0	413.0	213.0	155.0	510.0	374.0	235.0	335.0	194.0	120.0	359.0	211.0	k__Bacteria; p__Bacteroidetes; c__Bacteroidia; o__Bacteroidales; f__Prevotellaceae; g__; s__
OTU_15	592.0	570.0	628.0	1304.0	703.0	793.0	627.0	755.0	649.0	577.0	1086.0	239.0	1493.0	514.0	645.0	747.0	1331.0	744.0	1415.0	269.0	614.0	697.0	1117.0	671.0	1010.0	661.0	888.0	674.0	1160.0	832.0	2006.0	743.0	665.0	730.0	1600.0	484.0	k__Bacteria; p__Bacteroidetes; c__Bacteroidia; o__Bacteroidales; f__Prevotellaceae
OTU_16	63.0	430.0	430.0	277.0	295.0	63.0	236.0	179.0	103.0	111.0	75.0	88.0	163.0	180.0	98.0	88.0	111.0	174.0	173.0	80.0	179.0	80.0	154.0	126.0	116.0	145.0	112.0	92.0	109.0	79.0	135.0	221.0	232.0	250.0	199.0	194.0	k__Bacteria; p__Firmicutes; c__Clostridia; o__Clostridiales; f__Lachnospiraceae; g__Lachnospira; s__
OTU_17	199.0	249.0	168.0	393.0	221.0	243.0	200.0	178.0	180.0	120.0	402.0	188.0	294.0	161.0	167.0	124.0	183.0	172.0	330.0	52.0	209.0	124.0	355.0	218.0	191.0	163.0	176.0	203.0	295.0	208.0	257.0	222.0	218.0	313.0	472.0	278.0	k__Bacteria; p__Firmicutes; c__Clostridia; o__Clostridiales; f__Lachnospiraceae; g__Shuttleworthia
OTU_18	102.0	53.0	59.0	246.0	226.0	81.0	99.0	70.0	90.0	167.0	694.0	6.0	199.0	60.0	90.0	75.0	127.0	189.0	211.0	2.0	75.0	132.0	586.0	105.0	109.0	175.0	67.0	98.0	389.0	206.0	97.0	119.0	56.0	54.0	218.0	38.0	k__Bacteria; p__Firmicutes; c__Clostridia; o__Clostridiales; f__Lachnospiraceae
OTU_19	109.0	147.0	238.0	191.0	168.0	158.0	179.0	135.0	145.0	227.0	192.0	98.0	166.0	154.0	157.0	185.0	174.0	184.0	188.0	306.0	189.0	268.0	202.0	183.0	183.0	184.0	195.0	163.0	204.0	255.0	116.0	176.0	239.0	121.0	146.0	115.0	k__Bacteria; p__Bacteroidetes; c__Bacteroidia; o__Bacteroidales; f__Prevotellaceae
OTU_20	107.0	113.0	78.0	76.0	180.0	57.0	131.0	88.0	162.0	94.0	61.0	84.0	104.0	172.0	155.0	99.0	81.0	183.0	99.0	28.0	143.0	110.0	93.0	184.0	105.0	167.0	124.0	130.0	110.0	89.0	71.0	203.0	129.0	203.0	122.0	357.0	k__Bacteria; p__Firmicutes; c__Clostridia; o__Clostridiales; f__Ruminococcaceae; g__; s__
OTU_21	56.0	124.0	87.0	75.0	113.0	39.0	165.0	220.0	116.0	264.0	67.0	68.0	99.0	202.0	145.0	249.0	73.0	115.0	60.0	21.0	68.0	133.0	100.0	104.0	170.0	81.0	49.0	130.0	105.0	83.0	30.0	106.0	72.0	168.0	73.0	77.0	k__Bacteria; p__Firmicutes; c__Clostridia; o__Clostridiales; f__Lachnospiraceae
OTU_22	162.0	320.0	578.0	353.0	383.0	239.0	352.0	322.0	339.0	346.0	374.0	348.0	323.0	484.0	382.0	318.0	287.0	409.0	392.0	90.0	476.0	387.0	566.0	421.0	491.0	486.0	526.0	508.0	584.0	437.0	249.0	603.0	450.0	490.0	378.0	655.0	k__Bacteria; p__Firmicutes; c__Clostridia; o__Clostridiales; f__Ruminococcaceae; g__unidentified_Ruminococcaceae; s__rumen_bacterium_NK4A214
OTU_23	91.0	234.0	174.0	159.0	239.0	204.0	154.0	199.0	130.0	226.0	87.0	204.0	145.0	232.0	152.0	180.0	151.0	255.0	171.0	611.0	224.0	244.0	107.0	184.0	210.0	323.0	185.0	210.0	164.0	267.0	143.0	341.0	297.0	121.0	166.0	133.0	k__Bacteria; p__Bacteroidetes; c__Bacteroidia; o__Bacteroidales; f__Prevotellaceae; g__; s__
OTU_24	138.0	110.0	62.0	178.0	124.0	220.0	79.0	143.0	130.0	62.0	185.0	161.0	187.0	80.0	88.0	105.0	207.0	103.0	153.0	105.0	119.0	128.0	95.0	136.0	157.0	112.0	144.0	111.0	108.0	164.0	371.0	133.0	116.0	129.0	202.0	142.0	k__Bacteria; p__Bacteroidetes; c__Bacteroidia; o__Bacteroidales; f__Prevotellaceae; g__; s__
OTU_25	56.0	114.0	300.0	181.0	138.0	91.0	96.0	73.0	73.0	64.0	147.0	69.0	131.0	76.0	46.0	46.0	81.0	77.0	131.0	24.0	84.0	47.0	165.0	98.0	70.0	80.0	86.0	72.0	145.0	89.0	99.0	89.0	110.0	113.0	183.0	118.0	k__Bacteria; p__Firmicutes; c__Clostridia; o__Clostridiales; f__Lachnospiraceae; g__Shuttleworthia; s__
OTU_26	60.0	73.0	203.0	165.0	160.0	91.0	96.0	62.0	87.0	123.0	189.0	100.0	144.0	110.0	93.0	66.0	106.0	129.0	147.0	16.0	101.0	62.0	296.0	72.0	102.0	105.0	94.0	76.0	231.0	79.0	95.0	116.0	88.0	118.0	169.0	131.0	k__Bacteria; p__Firmicutes; c__Clostridia; o__Clostridiales; f__Lachnospiraceae; g__unidentified_Lachnospiraceae
OTU_27	79.0	274.0	819.0	324.0	275.0	103.0	273.0	164.0	126.0	196.0	109.0	166.0	183.0	211.0	138.0	106.0	95.0	119.0	171.0	128.0	223.0	102.0	165.0	143.0	126.0	173.0	148.0	166.0	194.0	152.0	122.0	174.0	325.0	206.0	201.0	221.0	k__Bacteria; p__Firmicutes; c__Clostridia; o__Clostridiales; f__Lachnospiraceae; g__Pseudobutyrivibrio; s__
OTU_28	84.0	134.0	218.0	143.0	116.0	61.0	102.0	81.0	77.0	42.0	144.0	72.0	104.0	85.0	47.0	44.0	59.0	74.0	114.0	40.0	121.0	48.0	86.0	131.0	77.0	103.0	66.0	76.0	95.0	100.0	78.0	88.0	137.0	93.0	127.0	229.0	k__Bacteria; p__Firmicutes; c__Clostridia; o__Clostridiales; f__Lachnospiraceae
OTU_29	150.0	164.0	153.0	196.0	215.0	263.0	225.0	178.0	209.0	398.0	155.0	216.0	211.0	163.0	233.0	290.0	239.0	239.0	218.0	377.0	213.0	399.0	177.0	225.0	229.0	245.0	259.0	288.0	226.0	333.0	194.0	248.0	279.0	196.0	165.0	134.0	k__Bacteria; p__Bacteroidetes; c__Bacteroidia; o__Bacteroidales; f__Prevotellaceae; g__; s__
OTU_30	56.0	87.0	56.0	269.0	123.0	63.0	96.0	159.0	64.0	30.0	149.0	5.0	273.0	165.0	104.0	99.0	148.0	100.0	207.0	20.0	51.0	49.0	174.0	57.0	144.0	119.0	79.0	89.0	93.0	50.0	261.0	315.0	201.0	135.0	602.0	107.0	k__Bacteria; p__Firmicutes; c__Negativicutes; o__Selenomonadales; f__Veillonellaceae; g__Dialister
OTU_31	92.0	161.0	274.0	190.0	178.0	171.0	128.0	100.0	94.0	63.0	122.0	165.0	190.0	112.0	79.0	63.0	179.0	136.0	240.0	166.0	189.0	99.0	132.0	131.0	139.0	172.0	175.0	138.0	151.0	153.0	221.0	164.0	207.0	96.0	194.0	178.0	k__Bacteria; p__Bacteroidetes; c__Bacteroidia; o__Bacteroidales; f__Prevotellaceae; g__unidentified_Prevotellaceae
OTU_32	287.0	233.0	314.0	237.0	310.0	668.0	317.0	448.0	231.0	150.0	140.0	290.0	169.0	336.0	251.0	241.0	188.0	275.0	106.0	159.0	114.0	308.0	157.0	165.0	113.0	152.0	417.0	177.0	96.0	101.0	192.0	320.0	406.0	449.0	249.0	329.0	k__Bacteria; p__Firmicutes; c__Negativicutes; o__Selenomonadales; f__Acidaminococcaceae; g__Succiniclasticum; s__
OTU_33	65.0	126.0	195.0	106.0	121.0	104.0	148.0	89.0	113.0	147.0	189.0	208.0	83.0	146.0	142.0	91.0	116.0	172.0	136.0	34.0	165.0	143.0	199.0	157.0	143.0	172.0	194.0	183.0	191.0	185.0	79.0	144.0	116.0	180.0	108.0	304.0	k__Bacteria; p__Firmicutes; c__Clostridia; o__Clostridiales; f__Ruminococcaceae; g__unidentified_Ruminococcaceae; s__rumen_bacterium_NK4A214
OTU_34	88.0	131.0	182.0	121.0	144.0	149.0	132.0	102.0	119.0	201.0	76.0	194.0	114.0	111.0	129.0	125.0	141.0	149.0	143.0	257.0	180.0	149.0	66.0	169.0	159.0	212.0	176.0	188.0	138.0	235.0	152.0	168.0	212.0	109.0	106.0	126.0	k__Bacteria; p__Bacteroidetes; c__Bacteroidia; o__Bacteroidales; f__Prevotellaceae; g__; s__
OTU_35	173.0	148.0	141.0	124.0	177.0	647.0	118.0	121.0	177.0	154.0	202.0	463.0	127.0	107.0	92.0	104.0	242.0	220.0	142.0	218.0	233.0	187.0	90.0	199.0	123.0	215.0	208.0	171.0	124.0	212.0	180.0	160.0	161.0	126.0	113.0	198.0	k__Bacteria; p__Bacteroidetes; c__Bacteroidia; o__Bacteroidales; f__Prevotellaceae; g__; s__
OTU_36	73.0	111.0	96.0	68.0	89.0	55.0	78.0	59.0	72.0	55.0	15.0	42.0	54.0	72.0	48.0	51.0	38.0	52.0	44.0	42.0	63.0	36.0	38.0	92.0	39.0	61.0	41.0	64.0	44.0	25.0	54.0	61.0	97.0	201.0	77.0	55.0	k__Bacteria; p__Firmicutes; c__Clostridia; o__Clostridiales; f__Lachnospiraceae; g__Shuttleworthia; s__
OTU_37	309.0	36.0	57.0	292.0	121.0	251.0	97.0	120.0	146.0	80.0	394.0	6.0	331.0	48.0	128.0	151.0	415.0	155.0	337.0	2.0	78.0	159.0	257.0	146.0	254.0	153.0	281.0	124.0	203.0	206.0	820.0	184.0	124.0	148.0	435.0	79.0	k__Bacteria; p__Bacteroidetes; c__Bacteroidia; o__Bacteroidales; f__Prevotellaceae; g__; s__
OTU_38	44.0	32.0	65.0	60.0	51.0	44.0	90.0	39.0	48.0	107.0	17.0	22.0	58.0	34.0	92.0	82.0	34.0	65.0	88.0	40.0	74.0	103.0	31.0	93.0	89.0	85.0	72.0	123.0	89.0	81.0	35.0	70.0	68.0	89.0	58.0	55.0	k__Bacteria; p__Bacteroidetes; c__Bacteroidia; o__Bacteroidales; f__Prevotellaceae; g__; s__
OTU_39	32.0	24.0	17.0	106.0	99.0	30.0	45.0	25.0	44.0	65.0	357.0	6.0	82.0	30.0	41.0	23.0	54.0	83.0	85.0	0.0	21.0	49.0	376.0	30.0	49.0	66.0	40.0	40.0	187.0	78.0	44.0	48.0	23.0	20.0	102.0	21.0	k__Bacteria; p__Firmicutes; c__Erysipelotrichia; o__Erysipelotrichales; f__Erysipelotrichaceae
OTU_40	60.0	56.0	74.0	100.0	78.0	77.0	61.0	50.0	61.0	85.0	197.0	32.0	124.0	60.0	68.0	65.0	112.0	85.0	112.0	64.0	108.0	126.0	179.0	89.0	97.0	84.0	107.0	94.0	154.0	123.0	121.0	80.0	124.0	51.0	116.0	90.0	k__Bacteria; p__Bacteroidetes; c__Bacteroidia; o__Bacteroidales; f__Prevotellaceae; g__; s__
OTU_41	62.0	97.0	85.0	65.0	171.0	93.0	122.0	137.0	94.0	170.0	60.0	52.0	75.0	89.0	151.0	278.0	87.0	204.0	90.0	25.0	103.0	171.0	97.0	136.0	196.0	190.0	150.0	157.0	104.0	155.0	75.0	256.0	112.0	207.0	84.0	206.0	k__Bacteria; p__Firmicutes; c__Clostridia; o__Clostridiales; f__Ruminococcaceae; g__unidentified_Ruminococcaceae
OTU_42	28.0	69.0	166.0	101.0	71.0	21.0	85.0	46.0	29.0	51.0	39.0	19.0	48.0	34.0	24.0	17.0	28.0	29.0	69.0	15.0	25.0	28.0	28.0	45.0	45.0	30.0	33.0	52.0	45.0	33.0	23.0	31.0	64.0	45.0	56.0	27.0	k__Bacteria; p__Firmicutes; c__Clostridia; o__Clostridiales; f__Lachnospiraceae; g__Lachnospira; s__Lachnospira_multipara
OTU_43	25.0	54.0	86.0	72.0	66.0	51.0	78.0	46.0	52.0	104.0	34.0	36.0	58.0	61.0	75.0	62.0	50.0	51.0	73.0	95.0	74.0	113.0	38.0	69.0	73.0	91.0	86.0	118.0	63.0	123.0	46.0	75.0	121.0	42.0	40.0	49.0	k__Bacteria; p__Bacteroidetes; c__Bacteroidia; o__Bacteroidales; f__Prevotellaceae; g__; s__
OTU_44	16.0	89.0	205.0	102.0	87.0	30.0	69.0	69.0	34.0	16.0	87.0	10.0	70.0	109.0	39.0	25.0	45.0	30.0	51.0	35.0	33.0	29.0	70.0	43.0	47.0	29.0	35.0	42.0	58.0	46.0	61.0	59.0	93.0	34.0	75.0	27.0	k__Bacteria; p__Firmicutes; c__Clostridia; o__Clostridiales; f__Lachnospiraceae
OTU_45	17.0	18.0	115.0	32.0	30.0	27.0	46.0	26.0	17.0	51.0	136.0	16.0	36.0	21.0	30.0	35.0	26.0	23.0	53.0	14.0	31.0	63.0	109.0	34.0	32.0	32.0	61.0	46.0	76.0	50.0	14.0	33.0	24.0	20.0	23.0	69.0	k__Bacteria; p__Gracilibacteria
OTU_46	30.0	89.0	188.0	83.0	167.0	76.0	73.0	99.0	62.0	71.0	116.0	41.0	78.0	117.0	63.0	75.0	101.0	152.0	117.0	20.0	143.0	65.0	165.0	102.0	147.0	199.0	146.0	109.0	166.0	193.0	106.0	189.0	139.0	78.0	119.0	140.0	k__Bacteria; p__Bacteroidetes; c__Bacteroidia; o__Bacteroidales; f__Muribaculaceae; g__; s__
OTU_47	77.0	88.0	93.0	87.0	168.0	99.0	111.0	103.0	71.0	93.0	357.0	55.0	63.0	74.0	104.0	105.0	89.0	151.0	104.0	39.0	151.0	163.0	58.0	135.0	157.0	206.0	112.0	134.0	113.0	204.0	86.0	154.0	127.0	117.0	93.0	197.0	k__Bacteria; p__Bacteroidetes; c__Bacteroidia; o__Bacteroidales; f__Prevotellaceae; g__; s__
OTU_48	16.0	50.0	54.0	44.0	55.0	36.0	26.0	48.0	46.0	54.0	55.0	30.0	45.0	47.0	27.0	36.0	62.0	64.0	96.0	30.0	103.0	55.0	77.0	95.0	94.0	108.0	109.0	82.0	147.0	125.0	72.0	85.0	86.0	57.0	88.0	106.0	k__Bacteria; p__Bacteroidetes; c__Bacteroidia; o__Bacteroidales; f__Prevotellaceae
OTU_49	37.0	74.0	74.0	210.0	264.0	82.0	95.0	62.0	49.0	76.0	323.0	7.0	157.0	41.0	70.0	41.0	98.0	138.0	140.0	20.0	55.0	66.0	186.0	62.0	83.0	130.0	74.0	73.0	204.0	131.0	112.0	119.0	72.0	51.0	192.0	43.0	k__Bacteria; p__Firmicutes; c__Clostridia; o__Clostridiales; f__Ruminococcaceae; g__unidentified_Ruminococcaceae; s__Clostridiales_bacterium_canine_oral_taxon_123
OTU_50	24.0	28.0	16.0	102.0	114.0	94.0	39.0	35.0	84.0	82.0	287.0	1.0	138.0	46.0	76.0	63.0	212.0	161.0	111.0	1.0	25.0	136.0	329.0	31.0	36.0	100.0	115.0	32.0	226.0	135.0	128.0	96.0	43.0	33.0	129.0	25.0	k__Bacteria; p__Bacteroidetes; c__Bacteroidia; o__Bacteroidales; f__Prevotellaceae
OTU_51	45.0	58.0	52.0	93.0	65.0	54.0	41.0	24.0	34.0	64.0	38.0	61.0	70.0	24.0	28.0	23.0	34.0	36.0	84.0	17.0	36.0	18.0	53.0	36.0	39.0	38.0	29.0	28.0	36.0	21.0	52.0	53.0	45.0	55.0	72.0	48.0	k__Bacteria; p__Firmicutes; c__Clostridia; o__Clostridiales; f__Lachnospiraceae
OTU_52	54.0	58.0	71.0	82.0	81.0	64.0	123.0	79.0	62.0	179.0	58.0	82.0	93.0	79.0	97.0	115.0	62.0	92.0	85.0	200.0	85.0	181.0	62.0	84.0	96.0	87.0	80.0	147.0	102.0	138.0	35.0	67.0	94.0	66.0	77.0	67.0	k__Bacteria; p__Bacteroidetes; c__Bacteroidia; o__Bacteroidales; f__Prevotellaceae; g__unidentified_Prevotellaceae
OTU_53	101.0	79.0	102.0	108.0	137.0	161.0	90.0	82.0	104.0	121.0	277.0	120.0	109.0	93.0	104.0	90.0	148.0	151.0	135.0	113.0	100.0	182.0	190.0	127.0	141.0	142.0	112.0	102.0	164.0	220.0	108.0	117.0	97.0	71.0	120.0	130.0	k__Bacteria; p__Bacteroidetes; c__Bacteroidia; o__Bacteroidales; f__Prevotellaceae; g__; s__
OTU_54	112.0	352.0	357.0	244.0	295.0	235.0	195.0	169.0	133.0	176.0	61.0	356.0	137.0	150.0	104.0	111.0	177.0	196.0	184.0	225.0	213.0	111.0	93.0	193.0	132.0	178.0	145.0	153.0	101.0	135.0	184.0	164.0	184.0	154.0	172.0	154.0	k__Bacteria; p__Bacteroidetes; c__Bacteroidia; o__Bacteroidales; f__Prevotellaceae
OTU_55	30.0	43.0	62.0	118.0	110.0	37.0	47.0	32.0	32.0	40.0	128.0	21.0	72.0	27.0	34.0	23.0	59.0	67.0	80.0	7.0	37.0	34.0	146.0	37.0	21.0	68.0	49.0	37.0	116.0	57.0	61.0	73.0	27.0	29.0	111.0	40.0	k__Bacteria; p__Firmicutes; c__Clostridia; o__Clostridiales; f__Lachnospiraceae; g__Syntrophococcus; s__
OTU_56	13.0	54.0	97.0	62.0	50.0	17.0	50.0	37.0	32.0	33.0	34.0	40.0	45.0	43.0	29.0	27.0	23.0	34.0	64.0	34.0	75.0	42.0	35.0	59.0	35.0	55.0	56.0	47.0	47.0	31.0	33.0	42.0	39.0	43.0	40.0	66.0	k__Bacteria; p__Firmicutes; c__Clostridia; o__Clostridiales; f__Lachnospiraceae; g__unidentified_Lachnospiraceae; s__bacterium_NB2016
OTU_57	25.0	40.0	31.0	19.0	43.0	39.0	42.0	36.0	77.0	53.0	24.0	59.0	32.0	45.0	51.0	68.0	57.0	83.0	53.0	17.0	96.0	76.0	12.0	110.0	111.0	115.0	57.0	77.0	50.0	121.0	37.0	77.0	45.0	97.0	47.0	147.0	k__Bacteria; p__Bacteroidetes; c__Bacteroidia; o__Bacteroidales; f__Prevotellaceae; g__; s__
OTU_58	16.0	68.0	160.0	84.0	59.0	18.0	56.0	44.0	19.0	87.0	16.0	53.0	46.0	55.0	31.0	15.0	24.0	36.0	53.0	26.0	46.0	7.0	34.0	25.0	29.0	30.0	32.0	23.0	45.0	25.0	23.0	32.0	56.0	62.0	43.0	52.0	k__Bacteria; p__Firmicutes; c__Clostridia; o__Clostridiales; f__Lachnospiraceae; g__unidentified_Lachnospiraceae; s__Butyrivibrio_fibrisolvens
OTU_59	227.0	187.0	268.0	190.0	258.0	145.0	178.0	219.0	163.0	119.0	177.0	76.0	213.0	173.0	167.0	154.0	231.0	240.0	262.0	334.0	236.0	178.0	235.0	246.0	244.0	336.0	332.0	232.0	255.0	248.0	214.0	305.0	338.0	132.0	237.0	116.0	k__Bacteria; p__Bacteroidetes; c__Bacteroidia; o__Bacteroidales; f__Prevotellaceae; g__; s__
OTU_60	44.0	50.0	25.0	17.0	29.0	37.0	141.0	42.0	157.0	81.0	9.0	31.0	46.0	72.0	221.0	180.0	69.0	48.0	29.0	22.0	163.0	195.0	35.0	135.0	103.0	43.0	129.0	176.0	46.0	66.0	44.0	65.0	182.0	238.0	48.0	62.0	k__Bacteria; p__Proteobacteria; c__Gammaproteobacteria; o__Aeromonadales; f__Succinivibrionaceae; g__; s__
OTU_61	75.0	220.0	101.0	102.0	132.0	53.0	114.0	74.0	97.0	191.0	12.0	121.0	62.0	82.0	87.0	74.0	60.0	86.0	87.0	234.0	144.0	114.0	43.0	153.0	79.0	111.0	132.0	120.0	71.0	75.0	93.0	166.0	154.0	423.0	111.0	134.0	k__Bacteria; p__Firmicutes; c__Negativicutes; o__Selenomonadales; f__Veillonellaceae; g__unidentified_Veillonellaceae; s__Selenomonas_ruminantium
OTU_62	96.0	104.0	76.0	74.0	102.0	59.0	116.0	125.0	82.0	63.0	176.0	62.0	70.0	137.0	75.0	57.0	80.0	110.0	90.0	85.0	138.0	84.0	194.0	89.0	111.0	132.0	64.0	118.0	118.0	150.0	73.0	141.0	87.0	98.0	124.0	334.0	k__Bacteria; p__Bacteroidetes; c__Bacteroidia; o__Bacteroidales; f__; g__; s__
OTU_63	22.0	20.0	23.0	151.0	86.0	62.0	39.0	26.0	42.0	111.0	259.0	5.0	147.0	28.0	45.0	42.0	97.0	90.0	145.0	0.0	41.0	51.0	283.0	65.0	67.0	71.0	66.0	58.0	284.0	115.0	90.0	91.0	68.0	67.0	190.0	34.0	k__Bacteria; p__Firmicutes; c__Clostridia; o__Clostridiales; f__Lachnospiraceae; g__unidentified_Lachnospiraceae
OTU_64	39.0	51.0	85.0	67.0	90.0	54.0	61.0	64.0	42.0	38.0	86.0	26.0	51.0	60.0	54.0	62.0	42.0	82.0	71.0	14.0	90.0	63.0	43.0	75.0	108.0	112.0	79.0	79.0	56.0	101.0	30.0	53.0	19.0	33.0	19.0	61.0	k__Bacteria; p__Bacteroidetes; c__Bacteroidia; o__Bacteroidales; f__Prevotellaceae; g__; s__
OTU_65	17.0	46.0	112.0	51.0	37.0	9.0	40.0	35.0	18.0	20.0	34.0	36.0	42.0	40.0	24.0	11.0	25.0	40.0	51.0	24.0	40.0	23.0	40.0	33.0	32.0	37.0	30.0	31.0	39.0	34.0	27.0	33.0	47.0	30.0	31.0	44.0	k__Bacteria; p__Firmicutes; c__Clostridia; o__Clostridiales; f__Lachnospiraceae
OTU_66	13.0	21.0	32.0	28.0	75.0	18.0	19.0	35.0	41.0	25.0	18.0	18.0	51.0	102.0	52.0	30.0	79.0	73.0	42.0	76.0	51.0	46.0	157.0	41.0	31.0	98.0	39.0	31.0	75.0	29.0	49.0	100.0	60.0	25.0	40.0	85.0	k__Bacteria; p__Bacteroidetes; c__Bacteroidia; o__Bacteroidales
OTU_67	15.0	25.0	18.0	14.0	15.0	20.0	56.0	29.0	49.0	40.0	10.0	9.0	30.0	26.0	94.0	88.0	35.0	20.0	24.0	16.0	65.0	102.0	17.0	52.0	47.0	38.0	64.0	80.0	29.0	34.0	18.0	23.0	60.0	70.0	25.0	20.0	k__Bacteria; p__Proteobacteria; c__Gammaproteobacteria; o__Aeromonadales; f__Succinivibrionaceae; g__Succinivibrio; s__
OTU_68	35.0	45.0	86.0	63.0	55.0	17.0	40.0	22.0	32.0	64.0	57.0	26.0	50.0	52.0	36.0	27.0	31.0	34.0	57.0	12.0	46.0	36.0	75.0	45.0	54.0	52.0	54.0	38.0	62.0	57.0	40.0	53.0	49.0	56.0	56.0	56.0	k__Bacteria; p__Firmicutes; c__Clostridia; o__Clostridiales; f__Ruminococcaceae; g__Saccharofermentans; s__
OTU_69	11.0	29.0	44.0	43.0	62.0	22.0	33.0	34.0	32.0	44.0	54.0	19.0	60.0	44.0	37.0	28.0	29.0	59.0	43.0	6.0	55.0	30.0	129.0	39.0	50.0	53.0	39.0	39.0	101.0	30.0	25.0	83.0	36.0	40.0	59.0	68.0	k__Bacteria; p__Firmicutes; c__Clostridia; o__Clostridiales; f__Christensenellaceae; g__; s__
OTU_70	73.0	52.0	54.0	50.0	86.0	163.0	64.0	108.0	36.0	33.0	70.0	64.0	48.0	69.0	54.0	40.0	60.0	82.0	29.0	15.0	40.0	30.0	40.0	24.0	26.0	59.0	61.0	38.0	17.0	28.0	57.0	119.0	128.0	106.0	96.0	261.0	k__Bacteria; p__Firmicutes; c__Negativicutes; o__Selenomonadales; f__Acidaminococcaceae; g__Succiniclasticum; s__
OTU_71	37.0	50.0	50.0	40.0	57.0	28.0	62.0	39.0	44.0	46.0	43.0	30.0	50.0	48.0	57.0	28.0	41.0	52.0	39.0	56.0	49.0	41.0	73.0	51.0	45.0	61.0	28.0	61.0	62.0	39.0	25.0	46.0	53.0	26.0	47.0	54.0	k__Bacteria; p__Firmicutes; c__Clostridia; o__Clostridiales; f__Ruminococcaceae; g__unidentified_Ruminococcaceae
OTU_72	83.0	104.0	63.0	69.0	133.0	63.0	119.0	57.0	85.0	61.0	52.0	112.0	78.0	86.0	105.0	65.0	77.0	126.0	80.0	144.0	109.0	89.0	83.0	121.0	91.0	140.0	121.0	129.0	81.0	123.0	45.0	123.0	90.0	47.0	64.0	76.0	k__Bacteria; p__Bacteroidetes; c__Bacteroidia; o__Bacteroidales; f__Prevotellaceae; g__unidentified_Prevotellaceae; s__bacterium_MC2010
OTU_73	26.0	46.0	95.0	58.0	56.0	45.0	47.0	37.0	33.0	61.0	117.0	47.0	53.0	57.0	38.0	23.0	28.0	49.0	53.0	22.0	43.0	28.0	104.0	38.0	52.0	52.0	49.0	43.0	96.0	55.0	28.0	57.0	58.0	29.0	63.0	57.0	k__Bacteria; p__Firmicutes; c__Clostridia; o__Clostridiales; f__Ruminococcaceae; g__Saccharofermentans; s__
OTU_74	9.0	25.0	28.0	17.0	37.0	16.0	26.0	22.0	18.0	33.0	74.0	10.0	27.0	31.0	25.0	21.0	15.0	34.0	21.0	11.0	28.0	18.0	73.0	8.0	26.0	49.0	34.0	32.0	52.0	34.0	17.0	35.0	27.0	31.0	17.0	52.0	k__Bacteria; p__Firmicutes; c__Clostridia; o__Clostridiales
OTU_75	28.0	72.0	163.0	179.0	167.0	90.0	101.0	78.0	64.0	85.0	228.0	49.0	117.0	82.0	70.0	72.0	103.0	121.0	171.0	39.0	101.0	84.0	183.0	121.0	96.0	146.0	138.0	119.0	206.0	127.0	131.0	121.0	117.0	66.0	199.0	97.0	k__Bacteria; p__Firmicutes; c__Clostridia; o__Clostridiales; f__Ruminococcaceae
OTU_76	18.0	48.0	31.0	32.0	31.0	27.0	24.0	23.0	22.0	13.0	19.0	28.0	25.0	26.0	22.0	13.0	10.0	21.0	26.0	93.0	45.0	13.0	14.0	20.0	30.0	30.0	27.0	35.0	19.0	28.0	40.0	58.0	82.0	46.0	49.0	50.0	k__Bacteria; p__Firmicutes; c__Negativicutes; o__Selenomonadales; f__Veillonellaceae; g__Schwartzia; s__
OTU_77	37.0	44.0	62.0	56.0	49.0	55.0	42.0	29.0	44.0	52.0	87.0	46.0	46.0	45.0	43.0	42.0	64.0	43.0	64.0	63.0	64.0	69.0	71.0	69.0	62.0	76.0	84.0	46.0	78.0	84.0	49.0	59.0	85.0	40.0	50.0	54.0	k__Bacteria; p__Bacteroidetes; c__Bacteroidia; o__Bacteroidales; f__Prevotellaceae; g__; s__
OTU_78	10.0	27.0	32.0	11.0	22.0	13.0	25.0	22.0	18.0	19.0	20.0	27.0	16.0	41.0	29.0	22.0	20.0	26.0	23.0	4.0	50.0	15.0	15.0	23.0	29.0	37.0	35.0	25.0	21.0	26.0	19.0	47.0	32.0	62.0	32.0	89.0	k__Bacteria; p__Firmicutes; c__Clostridia; o__Clostridiales; f__Ruminococcaceae
OTU_79	19.0	27.0	28.0	31.0	31.0	28.0	31.0	25.0	25.0	76.0	32.0	36.0	26.0	24.0	37.0	32.0	44.0	24.0	23.0	56.0	40.0	46.0	34.0	35.0	33.0	47.0	39.0	40.0	36.0	49.0	23.0	35.0	41.0	32.0	23.0	23.0	k__Bacteria; p__Bacteroidetes; c__Bacteroidia; o__Bacteroidales; f__Prevotellaceae; g__; s__
OTU_80	47.0	10.0	12.0	18.0	12.0	36.0	23.0	17.0	19.0	37.0	110.0	11.0	25.0	10.0	27.0	18.0	21.0	18.0	72.0	4.0	34.0	72.0	60.0	36.0	44.0	31.0	38.0	61.0	88.0	68.0	10.0	3.0	7.0	6.0	10.0	6.0	k__Bacteria; p__Gracilibacteria; c__unidentified_Gracilibacteria; o__unidentified_Gracilibacteria; f__unidentified_Gracilibacteria; g__unidentified_Gracilibacteria
OTU_81	14.0	39.0	86.0	50.0	42.0	26.0	46.0	28.0	32.0	52.0	15.0	57.0	32.0	27.0	26.0	26.0	23.0	19.0	37.0	28.0	48.0	28.0	19.0	41.0	20.0	37.0	28.0	30.0	28.0	24.0	16.0	22.0	33.0	28.0	33.0	45.0	k__Bacteria; p__Firmicutes; c__Clostridia; o__Clostridiales; f__Lachnospiraceae
OTU_82	39.0	68.0	51.0	62.0	34.0	38.0	67.0	45.0	57.0	48.0	23.0	35.0	76.0	37.0	58.0	71.0	45.0	25.0	48.0	25.0	37.0	52.0	46.0	42.0	32.0	40.0	32.0	51.0	20.0	28.0	38.0	37.0	33.0	83.0	41.0	32.0	k__Bacteria; p__Proteobacteria; c__Gammaproteobacteria; o__Aeromonadales; f__Succinivibrionaceae; g__Succinivibrio; s__
OTU_83	41.0	46.0	120.0	99.0	123.0	40.0	68.0	86.0	65.0	81.0	138.0	33.0	110.0	80.0	58.0	74.0	55.0	103.0	150.0	16.0	116.0	76.0	213.0	120.0	124.0	153.0	104.0	110.0	268.0	165.0	91.0	158.0	107.0	92.0	169.0	132.0	k__Bacteria; p__Bacteroidetes; c__Bacteroidia; o__Bacteroidales; f__Muribaculaceae; g__; s__
OTU_84	41.0	59.0	86.0	87.0	68.0	103.0	68.0	38.0	96.0	30.0	62.0	113.0	95.0	41.0	79.0	40.0	109.0	102.0	158.0	46.0	196.0	140.0	40.0	193.0	171.0	180.0	113.0	179.0	119.0	362.0	88.0	91.0	58.0	61.0	102.0	220.0	k__Bacteria; p__Bacteroidetes; c__Bacteroidia; o__Bacteroidales; f__Prevotellaceae; g__; s__
OTU_85	33.0	61.0	89.0	57.0	59.0	24.0	65.0	50.0	62.0	74.0	41.0	53.0	52.0	53.0	63.0	62.0	31.0	51.0	46.0	25.0	64.0	80.0	52.0	54.0	51.0	43.0	35.0	47.0	41.0	52.0	20.0	35.0	27.0	57.0	28.0	35.0	k__Bacteria; p__Firmicutes; c__Clostridia; o__Clostridiales; f__Lachnospiraceae; g__unidentified_Lachnospiraceae; s__rumen_bacterium_NK2A1
OTU_86	51.0	42.0	65.0	51.0	69.0	71.0	62.0	42.0	68.0	114.0	30.0	64.0	59.0	39.0	65.0	76.0	65.0	67.0	64.0	93.0	60.0	76.0	38.0	64.0	58.0	69.0	60.0	79.0	52.0	75.0	37.0	46.0	91.0	35.0	46.0	34.0	k__Bacteria; p__Bacteroidetes; c__Bacteroidia; o__Bacteroidales; f__Prevotellaceae; g__; s__
OTU_87	18.0	15.0	40.0	20.0	25.0	15.0	17.0	17.0	8.0	15.0	36.0	9.0	29.0	29.0	26.0	18.0	18.0	30.0	23.0	13.0	39.0	23.0	52.0	31.0	17.0	47.0	26.0	27.0	38.0	35.0	22.0	31.0	29.0	25.0	33.0	79.0	k__Bacteria; p__Bacteroidetes; c__Bacteroidia; o__Bacteroidales
OTU_88	16.0	15.0	18.0	47.0	19.0	12.0	18.0	34.0	24.0	14.0	40.0	24.0	40.0	32.0	30.0	23.0	17.0	28.0	51.0	2.0	28.0	20.0	51.0	25.0	59.0	31.0	21.0	41.0	58.0	22.0	19.0	42.0	26.0	18.0	68.0	37.0	k__Bacteria; p__Firmicutes; c__Clostridia; o__Clostridiales; f__Lachnospiraceae; g__unidentified_Lachnospiraceae
OTU_89	7.0	8.0	9.0	19.0	11.0	9.0	12.0	26.0	8.0	9.0	8.0	9.0	16.0	13.0	8.0	22.0	7.0	17.0	28.0	4.0	21.0	9.0	11.0	9.0	11.0	30.0	45.0	22.0	16.0	11.0	32.0	108.0	82.0	71.0	31.0	122.0	k__Bacteria; p__Cyanobacteria; c__unidentified_Cyanobacteria; o__unidentified_Cyanobacteria; f__unidentified_Cyanobacteria; g__unidentified_Cyanobacteria
OTU_90	13.0	27.0	43.0	16.0	33.0	22.0	22.0	23.0	22.0	13.0	9.0	39.0	17.0	38.0	23.0	11.0	23.0	47.0	31.0	9.0	51.0	26.0	12.0	34.0	22.0	48.0	38.0	40.0	23.0	31.0	15.0	43.0	28.0	30.0	20.0	77.0	k__Bacteria; p__Firmicutes; c__Clostridia; o__Clostridiales; f__Ruminococcaceae; g__unidentified_Ruminococcaceae; s__rumen_bacterium_NK4A214
OTU_91	28.0	24.0	46.0	26.0	45.0	38.0	43.0	23.0	32.0	45.0	12.0	64.0	27.0	40.0	36.0	19.0	31.0	34.0	30.0	73.0	51.0	57.0	17.0	38.0	31.0	55.0	35.0	40.0	22.0	77.0	21.0	53.0	33.0	51.0	23.0	45.0	k__Bacteria; p__Bacteroidetes; c__Bacteroidia; o__Bacteroidales
OTU_92	18.0	20.0	23.0	29.0	37.0	41.0	23.0	16.0	24.0	76.0	22.0	63.0	27.0	22.0	36.0	38.0	33.0	27.0	20.0	48.0	25.0	60.0	22.0	33.0	28.0	27.0	27.0	24.0	22.0	29.0	19.0	31.0	20.0	22.0	17.0	30.0	k__Bacteria; p__Bacteroidetes; c__Bacteroidia; o__Bacteroidales; f__Prevotellaceae; g__unidentified_Prevotellaceae; s__Prevotella_sp_CA17
OTU_93	22.0	35.0	40.0	24.0	33.0	35.0	29.0	29.0	37.0	64.0	10.0	56.0	15.0	39.0	38.0	29.0	38.0	37.0	26.0	106.0	32.0	67.0	19.0	53.0	37.0	52.0	53.0	45.0	40.0	61.0	25.0	54.0	62.0	24.0	26.0	39.0	k__Bacteria; p__Bacteroidetes; c__Bacteroidia; o__Bacteroidales; f__Prevotellaceae; g__; s__
OTU_94	35.0	33.0	8.0	25.0	14.0	12.0	40.0	12.0	52.0	31.0	11.0	19.0	30.0	18.0	50.0	29.0	24.0	15.0	14.0	18.0	26.0	35.0	17.0	32.0	21.0	11.0	19.0	32.0	11.0	14.0	26.0	11.0	24.0	71.0	22.0	15.0	k__Bacteria; p__Proteobacteria; c__Gammaproteobacteria; o__Aeromonadales; f__Succinivibrionaceae; g__Succinivibrio; s__
OTU_95	37.0	57.0	63.0	34.0	94.0	84.0	64.0	46.0	65.0	48.0	48.0	60.0	43.0	64.0	96.0	67.0	89.0	104.0	50.0	25.0	111.0	79.0	61.0	109.0	86.0	133.0	131.0	109.0	92.0	94.0	72.0	140.0	122.0	98.0	56.0	254.0	k__Bacteria; p__Firmicutes; c__Clostridia; o__Clostridiales; f__Ruminococcaceae; g__unidentified_Ruminococcaceae; s__rumen_bacterium_R-21
OTU_96	29.0	53.0	31.0	32.0	60.0	31.0	9.0	60.0	58.0	130.0	36.0	26.0	41.0	65.0	32.0	124.0	36.0	81.0	36.0	12.0	82.0	111.0	28.0	69.0	79.0	95.0	117.0	27.0	52.0	81.0	49.0	156.0	101.0	227.0	59.0	240.0	k__Bacteria; p__Bacteroidetes; c__Bacteroidia; o__Bacteroidales; f__Rikenellaceae
OTU_97	46.0	55.0	44.0	29.0	60.0	57.0	49.0	35.0	40.0	38.0	54.0	76.0	34.0	53.0	48.0	28.0	49.0	42.0	43.0	63.0	74.0	40.0	35.0	54.0	49.0	57.0	51.0	50.0	44.0	50.0	37.0	77.0	58.0	58.0	47.0	75.0	k__Bacteria; p__Firmicutes; c__Clostridia; o__Clostridiales; f__Ruminococcaceae; g__unidentified_Ruminococcaceae
OTU_98	16.0	29.0	35.0	19.0	51.0	74.0	33.0	93.0	28.0	17.0	4.0	42.0	17.0	51.0	16.0	26.0	17.0	51.0	13.0	15.0	32.0	29.0	16.0	14.0	17.0	27.0	39.0	15.0	10.0	15.0	24.0	86.0	109.0	80.0	36.0	132.0	k__Bacteria; p__Firmicutes; c__Negativicutes; o__Selenomonadales; f__Acidaminococcaceae; g__Succiniclasticum; s__
OTU_99	8.0	42.0	69.0	27.0	46.0	26.0	54.0	24.0	22.0	32.0	16.0	29.0	13.0	32.0	38.0	30.0	34.0	49.0	38.0	15.0	73.0	22.0	14.0	46.0	54.0	48.0	61.0	70.0	41.0	41.0	68.0	56.0	50.0	68.0	60.0	209.0	k__Bacteria; p__Firmicutes; c__Clostridia; o__Clostridiales; f__Lachnospiraceae
OTU_100	9.0	22.0	31.0	13.0	24.0	12.0	22.0	20.0	17.0	30.0	13.0	16.0	21.0	34.0	17.0	13.0	20.0	10.0	34.0	6.0	28.0	23.0	12.0	23.0	24.0	28.0	38.0	30.0	22.0	26.0	19.0	25.0	43.0	18.0	21.0	30.0	k__Bacteria; p__Firmicutes; c__Clostridia; o__Clostridiales; f__Christensenellaceae; g__; s__
OTU_101	2.0	5.0	11.0	8.0	7.0	6.0	12.0	7.0	5.0	5.0	6.0	4.0	4.0	3.0	8.0	5.0	3.0	6.0	6.0	0.0	4.0	9.0	8.0	6.0	4.0	3.0	4.0	3.0	13.0	2.0	3.0	7.0	7.0	3.0	11.0	4.0	k__Bacteria; p__Firmicutes; c__Clostridia; o__Clostridiales; f__Lachnospiraceae
OTU_102	17.0	20.0	43.0	42.0	31.0	14.0	40.0	18.0	20.0	38.0	33.0	0.0	24.0	8.0	10.0	19.0	17.0	13.0	36.0	3.0	16.0	17.0	34.0	23.0	20.0	26.0	19.0	14.0	41.0	21.0	18.0	7.0	17.0	16.0	36.0	4.0	k__Bacteria; p__Firmicutes; c__Clostridia; o__Clostridiales; f__Lachnospiraceae; g__Syntrophococcus; s__
OTU_103	8.0	32.0	102.0	50.0	57.0	22.0	56.0	38.0	30.0	24.0	56.0	13.0	51.0	45.0	41.0	33.0	45.0	42.0	43.0	20.0	43.0	40.0	61.0	32.0	48.0	57.0	58.0	64.0	87.0	48.0	28.0	33.0	37.0	17.0	43.0	22.0	k__Bacteria; p__Firmicutes; c__Clostridia; o__Clostridiales; f__Ruminococcaceae
OTU_104	22.0	26.0	37.0	35.0	47.0	17.0	46.0	33.0	32.0	40.0	29.0	49.0	29.0	43.0	38.0	23.0	27.0	34.0	30.0	43.0	34.0	40.0	36.0	54.0	36.0	46.0	33.0	50.0	29.0	44.0	16.0	41.0	31.0	35.0	32.0	59.0	k__Bacteria; p__Firmicutes; c__Clostridia; o__Clostridiales; f__Ruminococcaceae; g__unidentified_Ruminococcaceae; s__Ruminococcus_flavefaciens
OTU_105	19.0	37.0	31.0	22.0	36.0	20.0	22.0	12.0	13.0	9.0	5.0	35.0	9.0	32.0	8.0	7.0	21.0	31.0	22.0	39.0	34.0	4.0	7.0	24.0	11.0	31.0	24.0	24.0	15.0	12.0	18.0	39.0	47.0	29.0	22.0	65.0	k__Bacteria; p__Firmicutes; c__Clostridia; o__Clostridiales; f__Lachnospiraceae; g__Lachnobacterium; s__Lachnobacterium_bovis
OTU_106	37.0	51.0	66.0	107.0	112.0	34.0	85.0	51.0	50.0	122.0	23.0	39.0	72.0	64.0	55.0	43.0	29.0	70.0	76.0	111.0	51.0	90.0	35.0	69.0	54.0	100.0	51.0	70.0	62.0	78.0	18.0	81.0	57.0	45.0	58.0	44.0	k__Bacteria; p__Bacteroidetes; c__Bacteroidia; o__Bacteroidales; f__Prevotellaceae; g__unidentified_Prevotellaceae; s__rumen_bacterium_RC-2
OTU_107	22.0	26.0	37.0	26.0	35.0	55.0	51.0	28.0	39.0	60.0	8.0	29.0	26.0	32.0	43.0	54.0	34.0	44.0	28.0	54.0	62.0	52.0	17.0	42.0	42.0	51.0	59.0	47.0	34.0	58.0	36.0	50.0	80.0	31.0	28.0	25.0	k__Bacteria; p__Bacteroidetes; c__Bacteroidia; o__Bacteroidales; f__Prevotellaceae
OTU_108	39.0	117.0	41.0	39.0	62.0	23.0	39.0	32.0	43.0	25.0	27.0	52.0	14.0	37.0	29.0	14.0	24.0	53.0	20.0	140.0	63.0	14.0	11.0	48.0	20.0	34.0	33.0	28.0	32.0	27.0	56.0	70.0	122.0	121.0	53.0	175.0	k__Bacteria; p__Firmicutes; c__Negativicutes; o__Selenomonadales; f__Veillonellaceae
OTU_109	35.0	41.0	17.0	35.0	39.0	18.0	33.0	22.0	19.0	94.0	9.0	45.0	20.0	26.0	16.0	11.0	17.0	30.0	40.0	242.0	43.0	79.0	19.0	34.0	15.0	61.0	85.0	42.0	22.0	29.0	11.0	56.0	72.0	59.0	19.0	23.0	k__Bacteria; p__Spirochaetes; c__Spirochaetia; o__Spirochaetales; f__Spirochaetaceae; g__unidentified_Spirochaetaceae; s__Treponema_saccharophilum
OTU_110	105.0	93.0	104.0	155.0	142.0	152.0	148.0	113.0	110.0	211.0	106.0	118.0	126.0	108.0	132.0	138.0	167.0	146.0	140.0	204.0	120.0	190.0	95.0	133.0	159.0	134.0	135.0	139.0	110.0	156.0	165.0	137.0	172.0	111.0	138.0	83.0	k__Bacteria; p__Bacteroidetes; c__Bacteroidia; o__Bacteroidales; f__Prevotellaceae; g__unidentified_Prevotellaceae; s__Prevotella_sp
OTU_111	9.0	11.0	11.0	11.0	14.0	11.0	25.0	16.0	17.0	18.0	10.0	22.0	4.0	13.0	19.0	15.0	8.0	24.0	18.0	5.0	19.0	15.0	10.0	23.0	15.0	18.0	18.0	20.0	21.0	21.0	8.0	24.0	12.0	49.0	16.0	45.0	k__Bacteria; p__Firmicutes; c__Clostridia; o__Clostridiales; f__Christensenellaceae
OTU_112	26.0	32.0	60.0	21.0	31.0	22.0	25.0	26.0	16.0	25.0	18.0	9.0	19.0	18.0	12.0	17.0	23.0	13.0	8.0	47.0	11.0	11.0	44.0	11.0	17.0	18.0	24.0	18.0	31.0	11.0	31.0	31.0	22.0	21.0	16.0	21.0	k__Bacteria; p__Firmicutes; c__Erysipelotrichia; o__Erysipelotrichales; f__Erysipelotrichaceae; g__; s__
OTU_113	4.0	4.0	5.0	28.0	27.0	15.0	5.0	10.0	3.0	22.0	111.0	1.0	17.0	10.0	10.0	5.0	23.0	20.0	18.0	0.0	13.0	15.0	118.0	7.0	9.0	18.0	16.0	16.0	67.0	17.0	16.0	22.0	8.0	5.0	39.0	7.0	k__Bacteria; p__Firmicutes; c__Erysipelotrichia; o__Erysipelotrichales; f__Erysipelotrichaceae
OTU_114	7.0	24.0	18.0	13.0	27.0	15.0	15.0	21.0	8.0	8.0	23.0	23.0	10.0	27.0	10.0	14.0	12.0	28.0	16.0	6.0	22.0	12.0	13.0	12.0	32.0	35.0	22.0	14.0	24.0	16.0	13.0	33.0	11.0	15.0	20.0	48.0	k__Bacteria; p__Firmicutes; c__Clostridia; o__Clostridiales; f__Ruminococcaceae; g__; s__
OTU_115	0.0	5.0	55.0	0.0	0.0	1.0	0.0	0.0	0.0	3.0	407.0	5.0	0.0	4.0	1.0	0.0	4.0	1.0	0.0	0.0	0.0	0.0	13.0	0.0	0.0	0.0	5.0	2.0	2.0	2.0	5.0	2.0	0.0	42.0	0.0	53.0	k__Bacteria; p__Firmicutes; c__Clostridia; o__Clostridiales; f__Lachnospiraceae; g__Blautia; s__Ruminococcus_sp_5_1_39BFAA
OTU_116	32.0	46.0	34.0	36.0	70.0	23.0	64.0	61.0	44.0	41.0	14.0	22.0	27.0	67.0	52.0	57.0	37.0	96.0	32.0	13.0	57.0	40.0	24.0	67.0	69.0	84.0	41.0	59.0	46.0	44.0	54.0	91.0	53.0	73.0	46.0	76.0	k__Bacteria; p__Bacteroidetes; c__Bacteroidia; o__Bacteroidales; f__Prevotellaceae
OTU_117	38.0	24.0	20.0	37.0	30.0	20.0	27.0	38.0	27.0	54.0	217.0	3.0	45.0	17.0	34.0	157.0	38.0	29.0	61.0	0.0	31.0	60.0	63.0	34.0	76.0	36.0	31.0	56.0	110.0	48.0	61.0	21.0	19.0	65.0	39.0	15.0	k__Bacteria; p__Firmicutes; c__Erysipelotrichia; o__Erysipelotrichales; f__Erysipelotrichaceae; g__Sharpea; s__
OTU_118	44.0	52.0	44.0	35.0	89.0	29.0	102.0	72.0	88.0	113.0	15.0	26.0	42.0	71.0	105.0	114.0	37.0	92.0	42.0	13.0	96.0	89.0	35.0	111.0	90.0	106.0	50.0	121.0	51.0	69.0	48.0	93.0	64.0	241.0	56.0	140.0	k__Bacteria; p__Bacteroidetes; c__Bacteroidia; o__Bacteroidales; f__; g__; s__
OTU_119	22.0	68.0	54.0	39.0	70.0	26.0	34.0	39.0	32.0	53.0	20.0	33.0	27.0	79.0	50.0	39.0	44.0	66.0	42.0	89.0	69.0	48.0	18.0	45.0	61.0	84.0	86.0	73.0	33.0	46.0	55.0	129.0	135.0	61.0	58.0	103.0	k__Bacteria; p__Bacteroidetes; c__Bacteroidia; o__Bacteroidales; f__Rikenellaceae; g__unidentified_Rikenellaceae; s__Bacteroidales_bacterium_RM71
OTU_120	20.0	33.0	19.0	27.0	19.0	9.0	33.0	15.0	19.0	28.0	19.0	21.0	17.0	16.0	33.0	13.0	17.0	15.0	15.0	12.0	23.0	22.0	26.0	21.0	26.0	18.0	19.0	23.0	17.0	16.0	10.0	20.0	12.0	45.0	22.0	39.0	k__Bacteria; p__Firmicutes; c__Clostridia; o__Clostridiales; f__Lachnospiraceae; g__unidentified_Lachnospiraceae
OTU_121	4.0	7.0	12.0	27.0	27.0	13.0	6.0	8.0	7.0	26.0	137.0	6.0	27.0	11.0	7.0	11.0	21.0	46.0	19.0	0.0	8.0	13.0	134.0	11.0	16.0	30.0	17.0	14.0	111.0	35.0	21.0	22.0	16.0	7.0	28.0	7.0	k__Bacteria; p__Firmicutes; c__Erysipelotrichia; o__Erysipelotrichales; f__Erysipelotrichaceae; g__unidentified_Erysipelotrichaceae
OTU_122	23.0	30.0	13.0	32.0	24.0	20.0	39.0	26.0	24.0	23.0	12.0	39.0	23.0	18.0	19.0	12.0	25.0	24.0	14.0	22.0	16.0	14.0	16.0	11.0	12.0	10.0	19.0	18.0	9.0	5.0	18.0	13.0	30.0	64.0	24.0	7.0	k__Bacteria; p__Proteobacteria; c__Gammaproteobacteria; o__Aeromonadales; f__Succinivibrionaceae
OTU_123	5.0	13.0	10.0	23.0	25.0	12.0	24.0	14.0	13.0	26.0	18.0	16.0	15.0	17.0	29.0	31.0	16.0	14.0	26.0	4.0	29.0	39.0	21.0	25.0	50.0	46.0	31.0	36.0	34.0	41.0	22.0	30.0	19.0	15.0	24.0	60.0	k__Bacteria; p__Bacteroidetes; c__Bacteroidia; o__Bacteroidales; f__Prevotellaceae; g__; s__
OTU_124	15.0	20.0	13.0	15.0	24.0	18.0	25.0	17.0	23.0	28.0	6.0	33.0	22.0	45.0	19.0	22.0	11.0	21.0	17.0	6.0	26.0	15.0	14.0	30.0	27.0	27.0	23.0	32.0	21.0	19.0	18.0	36.0	29.0	51.0	19.0	48.0	k__Bacteria; p__Firmicutes; c__Clostridia; o__Clostridiales; f__Lachnospiraceae; g__Moryella; s__
OTU_125	10.0	23.0	17.0	12.0	19.0	27.0	14.0	13.0	16.0	13.0	15.0	51.0	15.0	12.0	14.0	9.0	20.0	18.0	20.0	38.0	39.0	13.0	4.0	22.0	28.0	27.0	38.0	24.0	16.0	18.0	25.0	39.0	39.0	54.0	42.0	54.0	k__Bacteria; p__Firmicutes; c__Negativicutes; o__Selenomonadales; f__Veillonellaceae; g__; s__
OTU_126	13.0	33.0	94.0	57.0	67.0	20.0	34.0	30.0	15.0	33.0	83.0	8.0	46.0	34.0	17.0	15.0	43.0	29.0	51.0	25.0	37.0	23.0	124.0	24.0	27.0	53.0	37.0	32.0	121.0	33.0	41.0	28.0	58.0	26.0	52.0	11.0	k__Bacteria; p__Firmicutes; c__Clostridia; o__Clostridiales; f__Ruminococcaceae; g__unidentified_Ruminococcaceae; s__Clostridiales_bacterium_canine_oral_taxon_123
OTU_127	14.0	10.0	33.0	11.0	13.0	27.0	20.0	8.0	14.0	49.0	12.0	24.0	16.0	8.0	20.0	14.0	26.0	23.0	15.0	21.0	32.0	33.0	5.0	27.0	21.0	17.0	50.0	27.0	18.0	39.0	29.0	16.0	41.0	20.0	18.0	28.0	k__Bacteria; p__Bacteroidetes; c__Bacteroidia; o__Bacteroidales; f__Prevotellaceae; g__; s__
OTU_128	29.0	31.0	36.0	34.0	31.0	28.0	32.0	22.0	36.0	81.0	18.0	49.0	34.0	37.0	28.0	39.0	23.0	58.0	34.0	71.0	42.0	77.0	22.0	55.0	42.0	59.0	39.0	45.0	40.0	65.0	19.0	46.0	41.0	34.0	22.0	38.0	k__Bacteria; p__Bacteroidetes; c__Bacteroidia; o__Bacteroidales; f__Prevotellaceae; g__; s__
OTU_129	38.0	20.0	26.0	17.0	43.0	20.0	42.0	64.0	13.0	14.0	7.0	9.0	21.0	50.0	26.0	30.0	13.0	28.0	6.0	3.0	8.0	17.0	11.0	21.0	9.0	11.0	23.0	23.0	4.0	2.0	16.0	52.0	51.0	52.0	28.0	21.0	k__Bacteria; p__Firmicutes; c__Negativicutes; o__Selenomonadales; f__Acidaminococcaceae; g__Succiniclasticum; s__
OTU_130	60.0	210.0	541.0	268.0	212.0	76.0	218.0	166.0	115.0	376.0	79.0	162.0	161.0	186.0	122.0	109.0	95.0	145.0	185.0	106.0	188.0	91.0	151.0	180.0	129.0	146.0	129.0	146.0	191.0	117.0	85.0	162.0	259.0	285.0	185.0	163.0	k__Bacteria; p__Firmicutes; c__Clostridia; o__Clostridiales; f__Lachnospiraceae; g__unidentified_Lachnospiraceae; s__Butyrivibrio_fibrisolvens
OTU_131	37.0	14.0	16.0	43.0	54.0	38.0	25.0	18.0	45.0	46.0	158.0	5.0	53.0	17.0	30.0	23.0	47.0	54.0	57.0	1.0	29.0	67.0	143.0	37.0	49.0	52.0	36.0	30.0	116.0	49.0	32.0	47.0	33.0	17.0	56.0	21.0	k__Bacteria; p__Bacteroidetes; c__Bacteroidia; o__Bacteroidales; f__Prevotellaceae; g__; s__
OTU_132	12.0	20.0	7.0	9.0	22.0	13.0	25.0	15.0	20.0	23.0	6.0	13.0	9.0	25.0	23.0	18.0	16.0	38.0	15.0	3.0	36.0	11.0	5.0	31.0	22.0	35.0	28.0	31.0	23.0	16.0	22.0	67.0	39.0	74.0	25.0	120.0	k__Bacteria; p__Firmicutes; c__Clostridia; o__Clostridiales; f__Ruminococcaceae; g__unidentified_Ruminococcaceae; s__Oscillibacter_sp_ER4
OTU_133	16.0	53.0	204.0	111.0	90.0	45.0	70.0	57.0	37.0	49.0	126.0	31.0	71.0	69.0	43.0	35.0	54.0	63.0	80.0	31.0	51.0	49.0	124.0	58.0	47.0	90.0	76.0	59.0	123.0	66.0	55.0	65.0	79.0	49.0	92.0	57.0	k__Bacteria; p__Firmicutes; c__Clostridia; o__Clostridiales; f__Ruminococcaceae
OTU_134	8.0	18.0	16.0	11.0	18.0	15.0	14.0	10.0	15.0	19.0	3.0	11.0	10.0	11.0	10.0	14.0	17.0	17.0	21.0	39.0	22.0	20.0	8.0	21.0	21.0	30.0	36.0	19.0	17.0	37.0	16.0	16.0	43.0	18.0	10.0	24.0	k__Bacteria; p__Bacteroidetes; c__Bacteroidia; o__Bacteroidales; f__Prevotellaceae; g__; s__
OTU_135	13.0	9.0	33.0	19.0	18.0	6.0	20.0	6.0	15.0	16.0	28.0	13.0	15.0	16.0	16.0	9.0	18.0	13.0	12.0	7.0	13.0	19.0	14.0	17.0	7.0	14.0	9.0	14.0	13.0	11.0	7.0	9.0	24.0	16.0	7.0	8.0	k__Bacteria; p__Firmicutes; c__Clostridia; o__Clostridiales; f__Lachnospiraceae
OTU_136	18.0	16.0	16.0	49.0	21.0	16.0	23.0	13.0	13.0	19.0	77.0	1.0	39.0	12.0	16.0	12.0	22.0	30.0	37.0	7.0	12.0	24.0	38.0	21.0	11.0	23.0	26.0	12.0	34.0	25.0	30.0	21.0	18.0	15.0	49.0	13.0	k__Bacteria; p__Bacteroidetes; c__Bacteroidia; o__Bacteroidales
OTU_137	4.0	10.0	14.0	8.0	20.0	8.0	13.0	22.0	11.0	30.0	6.0	12.0	15.0	22.0	18.0	34.0	14.0	31.0	6.0	1.0	13.0	29.0	8.0	27.0	21.0	28.0	19.0	21.0	8.0	20.0	7.0	20.0	15.0	24.0	7.0	16.0	k__Bacteria; p__Bacteroidetes; c__Bacteroidia; o__Bacteroidales; f__Prevotellaceae; g__; s__
OTU_138	18.0	20.0	15.0	45.0	53.0	19.0	16.0	11.0	32.0	44.0	182.0	2.0	40.0	33.0	21.0	20.0	33.0	43.0	40.0	0.0	17.0	30.0	208.0	17.0	27.0	36.0	16.0	14.0	102.0	47.0	24.0	35.0	24.0	12.0	49.0	14.0	k__Bacteria; p__Firmicutes; c__Clostridia; o__Clostridiales; f__Lachnospiraceae; g__unidentified_Lachnospiraceae
OTU_139	24.0	35.0	23.0	16.0	23.0	26.0	32.0	32.0	23.0	40.0	13.0	47.0	23.0	36.0	27.0	20.0	33.0	29.0	24.0	52.0	35.0	32.0	26.0	22.0	20.0	50.0	35.0	28.0	24.0	25.0	19.0	30.0	39.0	14.0	11.0	20.0	k__Bacteria; p__Bacteroidetes; c__Bacteroidia; o__Bacteroidales; f__Prevotellaceae; g__; s__
OTU_140	37.0	37.0	60.0	65.0	91.0	48.0	53.0	52.0	57.0	45.0	137.0	38.0	58.0	53.0	64.0	54.0	92.0	84.0	76.0	7.0	59.0	80.0	103.0	74.0	93.0	94.0	65.0	70.0	72.0	82.0	50.0	84.0	52.0	80.0	63.0	61.0	k__Bacteria; p__Bacteroidetes; c__Bacteroidia; o__Bacteroidales; f__Prevotellaceae; g__; s__
OTU_141	9.0	20.0	27.0	22.0	29.0	19.0	28.0	16.0	13.0	33.0	9.0	20.0	19.0	16.0	15.0	21.0	14.0	23.0	22.0	79.0	30.0	30.0	11.0	27.0	19.0	34.0	33.0	41.0	23.0	30.0	14.0	28.0	28.0	16.0	16.0	17.0	k__Bacteria; p__Bacteroidetes; c__Bacteroidia; o__Bacteroidales; f__Prevotellaceae; g__; s__
OTU_142	25.0	38.0	48.0	32.0	38.0	20.0	33.0	15.0	32.0	18.0	37.0	44.0	26.0	24.0	18.0	17.0	28.0	26.0	38.0	20.0	48.0	27.0	38.0	34.0	20.0	37.0	28.0	45.0	34.0	30.0	23.0	37.0	30.0	33.0	32.0	55.0	k__Bacteria; p__Firmicutes; c__Clostridia; o__Clostridiales; f__Lachnospiraceae; g__unidentified_Lachnospiraceae; s__Lachnospiraceae_bacterium_NK4A179
OTU_143	3.0	17.0	10.0	4.0	26.0	12.0	17.0	13.0	7.0	16.0	5.0	9.0	7.0	24.0	11.0	16.0	12.0	21.0	7.0	2.0	13.0	11.0	6.0	19.0	20.0	20.0	11.0	16.0	8.0	9.0	7.0	32.0	13.0	24.0	10.0	32.0	k__Bacteria; p__Firmicutes; c__Clostridia; o__Clostridiales; f__Ruminococcaceae; g__unidentified_Ruminococcaceae; s__Clostridiales_bacterium_NK3B98
OTU_144	46.0	59.0	47.0	55.0	66.0	37.0	57.0	55.0	63.0	22.0	10.0	38.0	64.0	108.0	77.0	50.0	68.0	84.0	56.0	48.0	47.0	53.0	60.0	66.0	62.0	113.0	80.0	91.0	53.0	88.0	30.0	76.0	40.0	37.0	42.0	163.0	k__Bacteria; p__Bacteroidetes; c__Bacteroidia; o__Bacteroidales; f__unidentified_Bacteroidales; g__unidentified_Bacteroidales; s__rumen_bacterium_YS3
OTU_145	140.0	110.0	142.0	138.0	177.0	220.0	108.0	144.0	149.0	203.0	221.0	220.0	193.0	143.0	136.0	133.0	192.0	173.0	186.0	328.0	158.0	238.0	180.0	182.0	174.0	227.0	203.0	153.0	175.0	253.0	189.0	240.0	247.0	124.0	137.0	143.0	k__Bacteria; p__Bacteroidetes; c__Bacteroidia; o__Bacteroidales; f__Prevotellaceae; g__; s__
OTU_146	12.0	37.0	96.0	67.0	74.0	19.0	42.0	31.0	27.0	43.0	77.0	17.0	50.0	43.0	31.0	32.0	36.0	51.0	69.0	21.0	50.0	42.0	82.0	40.0	46.0	46.0	66.0	46.0	116.0	48.0	31.0	55.0	62.0	25.0	67.0	56.0	k__Bacteria; p__Firmicutes; c__Clostridia; o__Clostridiales; f__Ruminococcaceae
OTU_147	6.0	15.0	22.0	9.0	25.0	11.0	6.0	29.0	17.0	22.0	5.0	10.0	14.0	30.0	7.0	27.0	14.0	31.0	13.0	3.0	31.0	26.0	9.0	22.0	37.0	42.0	38.0	16.0	11.0	17.0	22.0	52.0	46.0	59.0	18.0	73.0	k__Bacteria; p__Bacteroidetes; c__Bacteroidia; o__Bacteroidales; f__Rikenellaceae; g__; s__
OTU_148	18.0	33.0	143.0	61.0	52.0	27.0	67.0	34.0	26.0	55.0	19.0	44.0	42.0	39.0	56.0	35.0	24.0	42.0	53.0	18.0	54.0	35.0	40.0	26.0	52.0	57.0	68.0	60.0	49.0	50.0	42.0	40.0	58.0	35.0	36.0	108.0	k__Bacteria; p__Firmicutes; c__Clostridia; o__Clostridiales; f__Ruminococcaceae
OTU_149	16.0	14.0	16.0	12.0	16.0	10.0	23.0	21.0	10.0	21.0	10.0	12.0	19.0	21.0	20.0	12.0	13.0	19.0	21.0	7.0	17.0	12.0	11.0	16.0	25.0	15.0	15.0	32.0	14.0	16.0	13.0	32.0	17.0	30.0	22.0	25.0	k__Bacteria; p__Firmicutes; c__Clostridia; o__Clostridiales; f__Lachnospiraceae; g__unidentified_Lachnospiraceae; s__Lachnospiraceae_bacterium_RM5
OTU_150	15.0	26.0	12.0	15.0	20.0	7.0	19.0	12.0	18.0	25.0	5.0	17.0	9.0	11.0	16.0	7.0	6.0	13.0	13.0	12.0	14.0	10.0	5.0	14.0	6.0	5.0	5.0	17.0	11.0	3.0	3.0	8.0	11.0	37.0	13.0	12.0	k__Bacteria; p__Firmicutes; c__Clostridia; o__Clostridiales; f__Lachnospiraceae; g__Oribacterium; s__
OTU_151	16.0	13.0	24.0	15.0	24.0	25.0	42.0	23.0	30.0	58.0	17.0	8.0	29.0	24.0	57.0	76.0	29.0	36.0	32.0	1.0	45.0	64.0	25.0	48.0	51.0	50.0	49.0	79.0	58.0	70.0	38.0	48.0	34.0	98.0	29.0	40.0	k__Bacteria; p__Bacteroidetes; c__Bacteroidia; o__Bacteroidales; f__Muribaculaceae; g__; s__
OTU_152	7.0	6.0	12.0	13.0	20.0	6.0	12.0	8.0	4.0	13.0	24.0	12.0	11.0	13.0	10.0	10.0	13.0	12.0	18.0	3.0	9.0	7.0	17.0	14.0	19.0	21.0	12.0	9.0	11.0	24.0	14.0	19.0	16.0	13.0	12.0	39.0	k__Bacteria; p__Firmicutes; c__Clostridia; o__Clostridiales; f__Ruminococcaceae; g__; s__
OTU_153	244.0	296.0	311.0	296.0	313.0	418.0	295.0	330.0	317.0	564.0	429.0	358.0	339.0	280.0	346.0	465.0	364.0	388.0	375.0	652.0	350.0	772.0	401.0	350.0	388.0	439.0	384.0	418.0	438.0	513.0	278.0	416.0	499.0	279.0	381.0	227.0	k__Bacteria; p__Bacteroidetes; c__Bacteroidia; o__Bacteroidales; f__Prevotellaceae; g__; s__
OTU_154	8.0	26.0	49.0	78.0	82.0	39.0	41.0	29.0	14.0	27.0	121.0	3.0	47.0	20.0	16.0	12.0	54.0	53.0	52.0	5.0	24.0	34.0	102.0	21.0	19.0	52.0	32.0	17.0	86.0	40.0	64.0	46.0	45.0	10.0	74.0	15.0	k__Bacteria; p__Firmicutes; c__Clostridia; o__Clostridiales; f__Ruminococcaceae; g__unidentified_Ruminococcaceae; s__Clostridiales_bacterium_canine_oral_taxon_123
OTU_155	15.0	70.0	185.0	54.0	46.0	25.0	67.0	37.0	28.0	65.0	24.0	31.0	41.0	55.0	38.0	26.0	23.0	29.0	37.0	30.0	31.0	26.0	29.0	40.0	31.0	33.0	43.0	41.0	45.0	18.0	21.0	32.0	63.0	62.0	40.0	38.0	k__Bacteria; p__Firmicutes; c__Clostridia; o__Clostridiales; f__Lachnospiraceae; g__unidentified_Lachnospiraceae; s__bacterium_XBD2001
OTU_156	11.0	23.0	27.0	17.0	24.0	5.0	22.0	17.0	11.0	28.0	4.0	13.0	22.0	19.0	20.0	7.0	8.0	23.0	22.0	28.0	15.0	15.0	11.0	17.0	12.0	12.0	16.0	20.0	16.0	18.0	12.0	22.0	17.0	15.0	13.0	20.0	k__Bacteria; p__Firmicutes; c__Clostridia; o__Clostridiales; f__Lachnospiraceae
OTU_157	15.0	35.0	60.0	59.0	48.0	37.0	47.0	41.0	35.0	33.0	50.0	19.0	59.0	56.0	29.0	44.0	50.0	61.0	89.0	20.0	51.0	35.0	56.0	62.0	74.0	84.0	70.0	64.0	76.0	70.0	73.0	92.0	76.0	63.0	63.0	43.0	k__Bacteria; p__Bacteroidetes; c__Bacteroidia; o__Bacteroidales; f__Prevotellaceae; g__; s__
OTU_158	22.0	45.0	92.0	49.0	73.0	33.0	75.0	60.0	35.0	57.0	19.0	38.0	47.0	56.0	55.0	32.0	20.0	43.0	60.0	15.0	69.0	48.0	26.0	49.0	51.0	66.0	63.0	83.0	30.0	58.0	37.0	69.0	78.0	51.0	57.0	78.0	k__Bacteria; p__Firmicutes; c__Clostridia; o__Clostridiales; f__Christensenellaceae; g__; s__
OTU_159	17.0	34.0	76.0	41.0	45.0	19.0	34.0	34.0	31.0	40.0	57.0	32.0	22.0	38.0	36.0	9.0	19.0	32.0	40.0	18.0	31.0	25.0	58.0	27.0	29.0	31.0	36.0	35.0	50.0	50.0	22.0	35.0	45.0	23.0	26.0	27.0	k__Bacteria; p__Firmicutes; c__Clostridia; o__Clostridiales; f__Ruminococcaceae; g__Saccharofermentans; s__
OTU_160	15.0	22.0	35.0	16.0	31.0	19.0	13.0	15.0	23.0	13.0	20.0	69.0	18.0	14.0	11.0	15.0	21.0	35.0	14.0	6.0	19.0	27.0	35.0	30.0	17.0	23.0	20.0	14.0	13.0	21.0	7.0	18.0	16.0	24.0	12.0	22.0	k__Bacteria; p__Firmicutes; c__Clostridia; o__Clostridiales; f__Lachnospiraceae; g__unidentified_Lachnospiraceae
OTU_161	1.0	2.0	4.0	18.0	12.0	3.0	3.0	4.0	5.0	2.0	51.0	0.0	12.0	4.0	3.0	5.0	16.0	9.0	32.0	0.0	8.0	9.0	17.0	6.0	12.0	5.0	10.0	7.0	17.0	9.0	50.0	6.0	4.0	5.0	17.0	3.0	k__Bacteria; p__unidentified_Bacteria; c__unidentified_Bacteria; o__unidentified_Bacteria; f__unidentified_Bacteria; g__unidentified_Bacteria; s__Candidatus_Saccharibacteria_bacterium_UB2523
OTU_162	15.0	25.0	20.0	31.0	35.0	29.0	36.0	56.0	34.0	62.0	8.0	16.0	47.0	33.0	48.0	88.0	33.0	43.0	43.0	17.0	54.0	44.0	28.0	58.0	77.0	53.0	30.0	52.0	41.0	56.0	20.0	35.0	24.0	49.0	32.0	15.0	k__Bacteria; p__Bacteroidetes; c__Bacteroidia; o__Bacteroidales; f__Prevotellaceae; g__; s__
OTU_163	17.0	9.0	23.0	28.0	24.0	29.0	22.0	19.0	31.0	47.0	45.0	18.0	32.0	22.0	32.0	27.0	21.0	32.0	56.0	20.0	35.0	49.0	28.0	43.0	38.0	51.0	26.0	47.0	46.0	56.0	21.0	25.0	17.0	22.0	31.0	22.0	k__Bacteria; p__Bacteroidetes; c__Bacteroidia; o__Bacteroidales; f__Prevotellaceae; g__; s__
OTU_164	23.0	32.0	22.0	22.0	45.0	21.0	26.0	21.0	28.0	42.0	21.0	25.0	22.0	27.0	26.0	18.0	25.0	37.0	28.0	70.0	33.0	61.0	19.0	38.0	27.0	42.0	35.0	30.0	32.0	44.0	20.0	54.0	37.0	21.0	26.0	21.0	k__Bacteria; p__Bacteroidetes; c__Bacteroidia; o__Bacteroidales; f__Prevotellaceae; g__; s__
OTU_165	78.0	102.0	31.0	55.0	65.0	48.0	60.0	35.0	77.0	49.0	27.0	54.0	35.0	34.0	60.0	29.0	31.0	45.0	40.0	41.0	89.0	40.0	25.0	87.0	22.0	50.0	67.0	77.0	30.0	39.0	55.0	75.0	97.0	217.0	72.0	152.0	k__Bacteria; p__Firmicutes; c__Negativicutes; o__Selenomonadales; f__Veillonellaceae; g__Selenomonas; s__Selenomonas_bovis
OTU_166	7.0	2.0	8.0	21.0	7.0	15.0	34.0	17.0	19.0	106.0	15.0	6.0	24.0	14.0	38.0	49.0	25.0	15.0	21.0	1.0	14.0	105.0	16.0	26.0	37.0	12.0	16.0	47.0	24.0	28.0	5.0	11.0	11.0	33.0	22.0	4.0	k__Bacteria; p__Bacteroidetes; c__Bacteroidia; o__Bacteroidales; f__Prevotellaceae; g__; s__
OTU_167	10.0	16.0	12.0	11.0	16.0	10.0	11.0	7.0	12.0	23.0	4.0	12.0	14.0	13.0	15.0	3.0	10.0	22.0	10.0	10.0	9.0	17.0	13.0	7.0	15.0	9.0	8.0	7.0	4.0	4.0	6.0	12.0	13.0	38.0	15.0	12.0	k__Bacteria; p__Firmicutes; c__Clostridia; o__Clostridiales; f__Lachnospiraceae
OTU_168	8.0	21.0	22.0	14.0	19.0	6.0	15.0	13.0	10.0	14.0	14.0	12.0	15.0	11.0	10.0	11.0	12.0	16.0	9.0	11.0	21.0	13.0	9.0	10.0	14.0	14.0	11.0	14.0	21.0	18.0	11.0	12.0	22.0	11.0	7.0	10.0	k__Bacteria; p__Firmicutes; c__Clostridia; o__Clostridiales; f__Lachnospiraceae
OTU_169	11.0	19.0	7.0	13.0	12.0	11.0	8.0	7.0	7.0	11.0	6.0	26.0	14.0	11.0	12.0	6.0	15.0	17.0	12.0	10.0	14.0	7.0	4.0	9.0	5.0	13.0	8.0	4.0	3.0	2.0	14.0	12.0	15.0	40.0	12.0	15.0	k__Bacteria; p__Firmicutes; c__Clostridia; o__Clostridiales; f__Lachnospiraceae; g__Catonella; s__
OTU_170	22.0	30.0	34.0	22.0	24.0	27.0	30.0	26.0	27.0	45.0	22.0	16.0	23.0	33.0	17.0	28.0	27.0	40.0	33.0	15.0	41.0	41.0	25.0	27.0	23.0	40.0	54.0	41.0	36.0	37.0	28.0	47.0	65.0	60.0	34.0	93.0	k__Bacteria; p__Bacteroidetes; c__Bacteroidia; o__Bacteroidales; f__Rikenellaceae; g__; s__
OTU_171	13.0	11.0	28.0	11.0	16.0	18.0	14.0	12.0	13.0	17.0	4.0	21.0	4.0	26.0	25.0	10.0	12.0	23.0	16.0	26.0	36.0	21.0	1.0	22.0	20.0	23.0	57.0	19.0	16.0	15.0	16.0	39.0	51.0	12.0	16.0	40.0	k__Bacteria; p__Bacteroidetes; c__Bacteroidia; o__Bacteroidales; f__; g__; s__
OTU_172	20.0	24.0	32.0	39.0	53.0	32.0	36.0	33.0	28.0	41.0	45.0	29.0	30.0	40.0	21.0	31.0	44.0	47.0	48.0	12.0	61.0	41.0	45.0	40.0	46.0	86.0	59.0	58.0	56.0	59.0	40.0	88.0	39.0	46.0	44.0	51.0	k__Bacteria; p__Bacteroidetes; c__Bacteroidia; o__Bacteroidales; f__Prevotellaceae; g__; s__
OTU_173	12.0	25.0	67.0	36.0	52.0	18.0	36.0	34.0	35.0	13.0	9.0	18.0	27.0	29.0	47.0	27.0	19.0	46.0	45.0	10.0	46.0	17.0	14.0	44.0	67.0	48.0	40.0	46.0	38.0	43.0	26.0	59.0	41.0	33.0	33.0	47.0	k__Bacteria; p__Bacteroidetes; c__Bacteroidia; o__Bacteroidales; f__Muribaculaceae; g__; s__
OTU_174	13.0	20.0	29.0	23.0	33.0	25.0	28.0	23.0	28.0	37.0	9.0	36.0	15.0	33.0	37.0	21.0	26.0	54.0	36.0	31.0	46.0	40.0	15.0	47.0	44.0	53.0	46.0	44.0	33.0	54.0	25.0	49.0	34.0	33.0	28.0	33.0	k__Bacteria; p__Bacteroidetes; c__Bacteroidia; o__Bacteroidales; f__Prevotellaceae
OTU_175	8.0	7.0	29.0	27.0	18.0	14.0	19.0	11.0	12.0	27.0	34.0	9.0	33.0	14.0	18.0	12.0	25.0	14.0	30.0	4.0	34.0	21.0	61.0	30.0	33.0	26.0	42.0	33.0	71.0	39.0	11.0	10.0	9.0	10.0	14.0	19.0	k__Bacteria; p__Bacteroidetes; c__Bacteroidia; o__Bacteroidales; f__Prevotellaceae; g__Alloprevotella; s__
OTU_176	6.0	18.0	17.0	16.0	13.0	4.0	12.0	9.0	7.0	13.0	4.0	7.0	13.0	9.0	12.0	6.0	6.0	10.0	16.0	7.0	12.0	4.0	25.0	10.0	8.0	9.0	11.0	13.0	17.0	12.0	8.0	14.0	7.0	16.0	13.0	15.0	k__Bacteria; p__Firmicutes; c__Clostridia; o__Clostridiales; f__Lachnospiraceae; g__unidentified_Lachnospiraceae; s__bacterium_WCD3001
OTU_177	7.0	18.0	15.0	14.0	20.0	10.0	19.0	14.0	15.0	9.0	11.0	11.0	19.0	14.0	23.0	18.0	10.0	25.0	22.0	9.0	20.0	18.0	18.0	16.0	25.0	23.0	18.0	22.0	18.0	30.0	15.0	14.0	11.0	15.0	18.0	38.0	k__Bacteria; p__Bacteroidetes; c__Bacteroidia; o__Bacteroidales; f__Prevotellaceae
OTU_178	39.0	20.0	25.0	27.0	34.0	53.0	40.0	22.0	28.0	66.0	16.0	29.0	29.0	24.0	41.0	45.0	35.0	49.0	37.0	67.0	37.0	72.0	25.0	53.0	38.0	50.0	39.0	46.0	61.0	55.0	28.0	31.0	49.0	34.0	29.0	18.0	k__Bacteria; p__Bacteroidetes; c__Bacteroidia; o__Bacteroidales; f__Prevotellaceae; g__; s__
OTU_179	23.0	57.0	23.0	37.0	61.0	30.0	26.0	47.0	45.0	60.0	50.0	57.0	42.0	40.0	36.0	30.0	29.0	46.0	36.0	25.0	32.0	53.0	41.0	43.0	41.0	49.0	29.0	35.0	37.0	65.0	27.0	26.0	17.0	29.0	25.0	24.0	k__Bacteria; p__Bacteroidetes; c__Bacteroidia; o__Bacteroidales; f__Prevotellaceae; g__unidentified_Prevotellaceae; s__bacterium_P3
OTU_180	6.0	12.0	13.0	11.0	11.0	13.0	18.0	11.0	18.0	22.0	3.0	8.0	15.0	11.0	25.0	18.0	17.0	11.0	10.0	15.0	22.0	29.0	9.0	29.0	21.0	13.0	26.0	28.0	14.0	17.0	18.0	6.0	29.0	9.0	17.0	10.0	k__Bacteria; p__Bacteroidetes; c__Bacteroidia; o__Bacteroidales; f__Prevotellaceae; g__; s__
OTU_181	18.0	19.0	19.0	21.0	24.0	20.0	12.0	14.0	32.0	19.0	18.0	58.0	19.0	19.0	19.0	22.0	30.0	42.0	25.0	12.0	40.0	25.0	14.0	29.0	33.0	56.0	23.0	29.0	34.0	41.0	20.0	25.0	12.0	26.0	18.0	49.0	k__Bacteria; p__Bacteroidetes; c__Bacteroidia; o__Bacteroidales; f__Prevotellaceae
OTU_182	3.0	7.0	9.0	22.0	15.0	9.0	7.0	11.0	8.0	12.0	19.0	6.0	11.0	13.0	12.0	8.0	7.0	15.0	19.0	5.0	20.0	16.0	19.0	10.0	15.0	10.0	18.0	19.0	22.0	20.0	13.0	31.0	15.0	8.0	12.0	14.0	k__Bacteria; p__Bacteroidetes; c__Bacteroidia; o__Bacteroidales; f__Prevotellaceae; g__; s__
OTU_183	38.0	32.0	48.0	45.0	52.0	73.0	34.0	21.0	38.0	19.0	45.0	65.0	52.0	39.0	54.0	21.0	75.0	61.0	42.0	46.0	40.0	45.0	80.0	62.0	25.0	48.0	44.0	31.0	47.0	57.0	35.0	44.0	37.0	21.0	47.0	32.0	k__Bacteria; p__Bacteroidetes; c__Bacteroidia; o__Bacteroidales; f__Prevotellaceae; g__; s__
OTU_184	68.0	65.0	69.0	102.0	90.0	45.0	82.0	70.0	60.0	73.0	103.0	30.0	115.0	68.0	92.0	53.0	88.0	81.0	121.0	48.0	76.0	86.0	152.0	100.0	93.0	118.0	99.0	95.0	133.0	103.0	75.0	102.0	64.0	50.0	108.0	48.0	k__Bacteria; p__Bacteroidetes; c__Bacteroidia; o__Bacteroidales; f__Prevotellaceae; g__unidentified_Prevotellaceae; s__bacterium_P3
OTU_185	7.0	28.0	16.0	9.0	35.0	14.0	21.0	16.0	11.0	15.0	3.0	23.0	14.0	26.0	16.0	11.0	10.0	28.0	13.0	56.0	21.0	13.0	4.0	12.0	16.0	45.0	11.0	7.0	10.0	16.0	17.0	50.0	50.0	13.0	16.0	31.0	k__Bacteria; p__Bacteroidetes; c__Bacteroidia; o__Bacteroidales; f__Prevotellaceae; g__; s__
OTU_186	42.0	80.0	157.0	94.0	108.0	40.0	87.0	52.0	44.0	61.0	134.0	64.0	64.0	65.0	68.0	43.0	53.0	87.0	74.0	24.0	70.0	40.0	106.0	66.0	77.0	105.0	59.0	69.0	117.0	98.0	40.0	78.0	71.0	68.0	76.0	89.0	k__Bacteria; p__Firmicutes; c__Clostridia; o__Clostridiales; f__Lachnospiraceae; g__unidentified_Lachnospiraceae; s__Lachnospiraceae_bacterium_AC2031
OTU_187	30.0	53.0	39.0	35.0	77.0	24.0	52.0	41.0	43.0	43.0	20.0	76.0	22.0	57.0	43.0	33.0	37.0	77.0	40.0	129.0	61.0	62.0	29.0	50.0	54.0	86.0	54.0	52.0	38.0	73.0	32.0	68.0	64.0	34.0	34.0	46.0	k__Bacteria; p__Bacteroidetes; c__Bacteroidia; o__Bacteroidales; f__Prevotellaceae; g__unidentified_Prevotellaceae; s__bacterium_MC2010
OTU_188	7.0	21.0	34.0	38.0	45.0	20.0	17.0	33.0	16.0	27.0	42.0	6.0	38.0	28.0	27.0	22.0	21.0	27.0	53.0	3.0	33.0	16.0	55.0	22.0	57.0	46.0	33.0	45.0	61.0	36.0	23.0	40.0	44.0	30.0	48.0	39.0	k__Bacteria; p__Bacteroidetes; c__Bacteroidia; o__Bacteroidales; f__Muribaculaceae; g__; s__
OTU_189	7.0	20.0	12.0	14.0	11.0	8.0	14.0	11.0	7.0	10.0	8.0	14.0	12.0	12.0	7.0	6.0	16.0	19.0	7.0	16.0	23.0	20.0	6.0	11.0	16.0	21.0	30.0	11.0	7.0	20.0	14.0	16.0	21.0	8.0	5.0	16.0	k__Bacteria; p__Bacteroidetes; c__Bacteroidia; o__Bacteroidales; f__Prevotellaceae; g__; s__
OTU_190	6.0	13.0	9.0	6.0	9.0	3.0	9.0	9.0	14.0	11.0	0.0	8.0	7.0	13.0	15.0	15.0	15.0	17.0	10.0	4.0	22.0	6.0	2.0	9.0	11.0	21.0	26.0	18.0	10.0	17.0	10.0	30.0	30.0	23.0	17.0	64.0	k__Bacteria; p__Bacteroidetes; c__Bacteroidia; o__Bacteroidales; f__; g__; s__
OTU_191	32.0	43.0	23.0	49.0	56.0	51.0	26.0	31.0	57.0	22.0	40.0	57.0	75.0	28.0	42.0	54.0	46.0	78.0	107.0	27.0	134.0	87.0	11.0	125.0	110.0	142.0	74.0	117.0	71.0	254.0	51.0	72.0	30.0	46.0	60.0	169.0	k__Bacteria; p__Bacteroidetes; c__Bacteroidia; o__Bacteroidales; f__Prevotellaceae; g__; s__
OTU_192	27.0	25.0	30.0	39.0	34.0	39.0	39.0	16.0	30.0	94.0	22.0	27.0	51.0	18.0	42.0	27.0	39.0	42.0	61.0	25.0	37.0	74.0	31.0	36.0	48.0	42.0	52.0	67.0	40.0	72.0	29.0	40.0	42.0	49.0	33.0	27.0	k__Bacteria; p__Bacteroidetes; c__Bacteroidia; o__Bacteroidales; f__Prevotellaceae; g__; s__
OTU_193	120.0	38.0	30.0	45.0	56.0	16.0	46.0	51.0	37.0	82.0	10.0	33.0	33.0	50.0	58.0	23.0	21.0	51.0	33.0	168.0	42.0	51.0	95.0	65.0	32.0	75.0	38.0	46.0	47.0	23.0	12.0	45.0	28.0	33.0	26.0	25.0	k__Bacteria; p__Fibrobacteres; c__Fibrobacteria; o__Fibrobacterales; f__Fibrobacteraceae; g__Fibrobacter; s__Fibrobacter_sp
OTU_194	16.0	13.0	10.0	30.0	30.0	28.0	23.0	21.0	18.0	16.0	23.0	13.0	38.0	22.0	20.0	23.0	33.0	32.0	42.0	9.0	28.0	19.0	24.0	31.0	24.0	40.0	40.0	31.0	34.0	32.0	31.0	26.0	34.0	25.0	50.0	26.0	k__Bacteria; p__Bacteroidetes; c__Bacteroidia; o__Bacteroidales
OTU_195	11.0	7.0	12.0	26.0	7.0	19.0	11.0	5.0	12.0	27.0	62.0	8.0	35.0	14.0	17.0	17.0	17.0	15.0	27.0	13.0	23.0	35.0	65.0	15.0	24.0	20.0	25.0	20.0	50.0	28.0	24.0	20.0	26.0	15.0	39.0	13.0	k__Bacteria; p__Bacteroidetes; c__Bacteroidia; o__Bacteroidales; f__Prevotellaceae; g__; s__
OTU_196	6.0	20.0	46.0	17.0	30.0	15.0	14.0	14.0	10.0	30.0	13.0	9.0	15.0	31.0	16.0	21.0	17.0	20.0	24.0	10.0	31.0	22.0	24.0	19.0	24.0	23.0	31.0	32.0	15.0	22.0	17.0	46.0	19.0	29.0	23.0	49.0	k__Bacteria; p__Bacteroidetes; c__Bacteroidia; o__Bacteroidales; f__Rikenellaceae; g__; s__
OTU_197	6.0	6.0	7.0	2.0	8.0	4.0	10.0	7.0	9.0	12.0	1.0	12.0	8.0	20.0	21.0	6.0	8.0	11.0	10.0	8.0	21.0	11.0	8.0	10.0	9.0	16.0	15.0	14.0	14.0	11.0	8.0	17.0	16.0	10.0	9.0	11.0	k__Bacteria; p__Firmicutes; c__Clostridia; o__Clostridiales; f__Lachnospiraceae
OTU_198	4.0	14.0	10.0	19.0	37.0	9.0	14.0	10.0	18.0	23.0	27.0	9.0	17.0	7.0	12.0	11.0	17.0	24.0	24.0	0.0	16.0	11.0	53.0	13.0	19.0	23.0	15.0	20.0	33.0	19.0	13.0	16.0	8.0	12.0	19.0	16.0	k__Bacteria; p__Firmicutes; c__Clostridia; o__Clostridiales; f__Lachnospiraceae
OTU_199	11.0	13.0	6.0	17.0	24.0	27.0	12.0	7.0	28.0	12.0	8.0	35.0	18.0	23.0	16.0	19.0	17.0	23.0	25.0	7.0	24.0	20.0	20.0	26.0	26.0	30.0	14.0	14.0	10.0	24.0	23.0	33.0	20.0	17.0	33.0	31.0	k__Bacteria; p__Bacteroidetes; c__Bacteroidia; o__Bacteroidales; f__Prevotellaceae; g__; s__
OTU_200	9.0	12.0	18.0	11.0	14.0	10.0	13.0	13.0	11.0	20.0	7.0	6.0	11.0	17.0	15.0	15.0	6.0	12.0	12.0	5.0	18.0	13.0	14.0	8.0	13.0	14.0	13.0	25.0	15.0	9.0	7.0	27.0	17.0	22.0	18.0	18.0	k__Bacteria; p__Bacteroidetes; c__Bacteroidia; o__Bacteroidales
OTU_201	0.0	8.0	32.0	0.0	0.0	10.0	0.0	0.0	3.0	5.0	313.0	10.0	0.0	4.0	0.0	2.0	20.0	1.0	0.0	0.0	0.0	1.0	5.0	0.0	0.0	2.0	15.0	0.0	0.0	2.0	17.0	1.0	0.0	35.0	0.0	51.0	k__Bacteria; p__Firmicutes; c__Clostridia; o__Clostridiales; f__Ruminococcaceae; g__Faecalibacterium; s__
OTU_202	0.0	0.0	1.0	1.0	0.0	107.0	1.0	0.0	0.0	1.0	2.0	2.0	0.0	0.0	2.0	0.0	164.0	0.0	0.0	2.0	0.0	0.0	0.0	0.0	0.0	0.0	140.0	1.0	0.0	0.0	106.0	0.0	0.0	1.0	0.0	0.0	k__Bacteria; p__Bacteroidetes; c__Bacteroidia; o__Bacteroidales; f__Bacteroidaceae; g__Bacteroides; s__Bacteroides_uniformis
OTU_203	10.0	7.0	27.0	13.0	17.0	6.0	15.0	9.0	13.0	26.0	6.0	8.0	12.0	12.0	13.0	23.0	15.0	16.0	13.0	25.0	20.0	13.0	6.0	11.0	11.0	18.0	13.0	18.0	12.0	14.0	8.0	12.0	33.0	10.0	8.0	10.0	k__Bacteria; p__Bacteroidetes; c__Bacteroidia; o__Bacteroidales; f__Prevotellaceae; g__; s__
OTU_204	6.0	9.0	12.0	13.0	10.0	10.0	19.0	12.0	18.0	21.0	12.0	9.0	14.0	15.0	20.0	8.0	11.0	12.0	14.0	5.0	19.0	15.0	18.0	17.0	6.0	8.0	28.0	21.0	12.0	22.0	10.0	9.0	22.0	14.0	5.0	14.0	k__Bacteria; p__Firmicutes; c__Clostridia; o__Clostridiales; f__Ruminococcaceae
OTU_205	12.0	4.0	4.0	9.0	12.0	18.0	14.0	10.0	14.0	13.0	38.0	10.0	24.0	8.0	9.0	13.0	21.0	11.0	20.0	7.0	18.0	29.0	26.0	29.0	24.0	20.0	20.0	24.0	31.0	29.0	17.0	7.0	3.0	7.0	11.0	9.0	k__Bacteria; p__Bacteroidetes; c__Bacteroidia; o__Bacteroidales; f__Prevotellaceae; g__; s__
OTU_206	14.0	18.0	11.0	26.0	33.0	22.0	17.0	16.0	25.0	13.0	16.0	43.0	14.0	11.0	25.0	22.0	28.0	45.0	58.0	17.0	51.0	41.0	6.0	59.0	57.0	61.0	33.0	42.0	37.0	118.0	21.0	32.0	11.0	27.0	27.0	68.0	k__Bacteria; p__Bacteroidetes; c__Bacteroidia; o__Bacteroidales; f__Prevotellaceae; g__; s__
OTU_207	25.0	16.0	32.0	11.0	27.0	10.0	22.0	13.0	15.0	15.0	11.0	5.0	19.0	25.0	15.0	16.0	19.0	25.0	18.0	20.0	19.0	9.0	35.0	22.0	11.0	20.0	18.0	19.0	21.0	18.0	9.0	17.0	21.0	17.0	17.0	45.0	k__Bacteria; p__Tenericutes; c__Mollicutes; o__Anaeroplasmatales; f__Anaeroplasmataceae; g__Anaeroplasma; s__
OTU_208	8.0	1.0	6.0	10.0	6.0	4.0	17.0	8.0	15.0	32.0	3.0	5.0	8.0	7.0	14.0	10.0	5.0	12.0	9.0	0.0	6.0	32.0	7.0	9.0	9.0	9.0	7.0	19.0	13.0	18.0	4.0	9.0	10.0	18.0	7.0	6.0	k__Bacteria; p__Firmicutes; c__Clostridia; o__Clostridiales; f__Lachnospiraceae; g__unidentified_Lachnospiraceae; s__bacterium_YGB2004
OTU_209	0.0	30.0	11.0	6.0	15.0	0.0	13.0	59.0	6.0	3.0	12.0	6.0	6.0	52.0	10.0	6.0	7.0	7.0	3.0	36.0	6.0	5.0	20.0	3.0	4.0	6.0	3.0	2.0	5.0	2.0	1.0	4.0	11.0	0.0	2.0	4.0	k__Bacteria; p__Melainabacteria; c__; o__; f__; g__; s__
OTU_210	7.0	8.0	25.0	13.0	13.0	1.0	9.0	9.0	7.0	8.0	4.0	8.0	10.0	4.0	10.0	5.0	6.0	4.0	10.0	8.0	10.0	3.0	7.0	14.0	10.0	6.0	9.0	18.0	15.0	8.0	5.0	20.0	23.0	11.0	6.0	21.0	k__Bacteria; p__Firmicutes; c__Clostridia; o__Clostridiales; f__Lachnospiraceae
OTU_211	10.0	7.0	12.0	12.0	21.0	12.0	11.0	9.0	9.0	4.0	8.0	4.0	11.0	15.0	13.0	9.0	13.0	25.0	13.0	11.0	11.0	6.0	12.0	14.0	15.0	23.0	13.0	18.0	16.0	19.0	15.0	26.0	11.0	7.0	15.0	14.0	k__Bacteria; p__Bacteroidetes; c__Bacteroidia; o__Bacteroidales
OTU_212	3.0	12.0	16.0	9.0	6.0	18.0	9.0	6.0	4.0	19.0	12.0	7.0	7.0	12.0	11.0	11.0	9.0	12.0	9.0	8.0	14.0	18.0	8.0	12.0	16.0	8.0	20.0	6.0	8.0	8.0	24.0	9.0	12.0	20.0	25.0	13.0	k__Bacteria; p__Bacteroidetes; c__Bacteroidia; o__Bacteroidales
OTU_213	71.0	55.0	50.0	62.0	78.0	18.0	83.0	44.0	33.0	115.0	15.0	33.0	55.0	51.0	48.0	20.0	29.0	74.0	65.0	247.0	60.0	102.0	27.0	69.0	47.0	105.0	50.0	79.0	54.0	45.0	16.0	67.0	80.0	57.0	45.0	43.0	k__Bacteria; p__Fibrobacteres; c__Fibrobacteria; o__Fibrobacterales; f__Fibrobacteraceae; g__Fibrobacter; s__
OTU_214	1.0	4.0	9.0	21.0	32.0	9.0	8.0	7.0	8.0	17.0	60.0	1.0	14.0	5.0	10.0	15.0	17.0	28.0	21.0	0.0	4.0	9.0	79.0	14.0	11.0	15.0	15.0	10.0	50.0	15.0	19.0	14.0	3.0	5.0	24.0	4.0	k__Bacteria; p__Firmicutes; c__Erysipelotrichia; o__Erysipelotrichales; f__Erysipelotrichaceae; g__Solobacterium
OTU_215	0.0	3.0	17.0	0.0	0.0	5.0	0.0	0.0	0.0	8.0	224.0	0.0	0.0	3.0	0.0	3.0	2.0	0.0	0.0	0.0	0.0	3.0	5.0	0.0	0.0	0.0	3.0	2.0	0.0	0.0	1.0	0.0	0.0	48.0	3.0	14.0	k__Bacteria; p__Actinobacteria; c__unidentified_Actinobacteria; o__Bifidobacteriales; f__Bifidobacteriaceae; g__Bifidobacterium; s__Bifidobacterium_adolescentis
OTU_216	2.0	6.0	13.0	5.0	12.0	13.0	13.0	14.0	9.0	19.0	6.0	12.0	3.0	7.0	18.0	6.0	11.0	11.0	6.0	10.0	14.0	15.0	4.0	16.0	7.0	18.0	14.0	16.0	15.0	16.0	10.0	11.0	14.0	9.0	5.0	13.0	k__Bacteria; p__Bacteroidetes; c__Bacteroidia; o__Bacteroidales; f__Prevotellaceae; g__; s__
OTU_217	3.0	11.0	13.0	11.0	10.0	13.0	8.0	7.0	11.0	27.0	5.0	17.0	11.0	6.0	16.0	10.0	17.0	16.0	16.0	21.0	24.0	20.0	4.0	6.0	15.0	16.0	23.0	16.0	12.0	22.0	16.0	20.0	23.0	19.0	9.0	17.0	k__Bacteria; p__Bacteroidetes; c__Bacteroidia; o__Bacteroidales; f__Prevotellaceae; g__; s__
OTU_218	10.0	14.0	11.0	19.0	6.0	3.0	16.0	11.0	14.0	33.0	4.0	8.0	10.0	9.0	16.0	12.0	7.0	7.0	18.0	8.0	5.0	21.0	11.0	18.0	9.0	6.0	8.0	17.0	13.0	11.0	4.0	9.0	11.0	14.0	14.0	9.0	k__Bacteria; p__Bacteroidetes; c__Bacteroidia; o__Bacteroidales
OTU_219	10.0	14.0	8.0	11.0	11.0	6.0	19.0	17.0	20.0	40.0	9.0	24.0	15.0	23.0	26.0	19.0	11.0	17.0	16.0	5.0	26.0	21.0	7.0	22.0	13.0	19.0	15.0	27.0	20.0	13.0	12.0	19.0	21.0	52.0	17.0	38.0	k__Bacteria; p__Firmicutes; c__Clostridia; o__Clostridiales; f__Lachnospiraceae; g__Moryella; s__
OTU_220	4.0	14.0	26.0	19.0	21.0	10.0	15.0	8.0	8.0	13.0	32.0	6.0	15.0	21.0	12.0	11.0	8.0	22.0	18.0	7.0	6.0	12.0	33.0	9.0	8.0	24.0	17.0	11.0	29.0	11.0	12.0	16.0	13.0	7.0	16.0	21.0	k__Bacteria; p__Firmicutes; c__Clostridia; o__Clostridiales; f__Ruminococcaceae; g__unidentified_Ruminococcaceae; s__Clostridiales_bacterium_canine_oral_taxon_123
OTU_221	1.0	12.0	35.0	9.0	18.0	3.0	16.0	9.0	9.0	11.0	6.0	4.0	11.0	11.0	9.0	3.0	7.0	14.0	8.0	10.0	4.0	11.0	8.0	7.0	3.0	5.0	3.0	9.0	5.0	4.0	3.0	6.0	16.0	4.0	6.0	3.0	k__Bacteria; p__Firmicutes; c__Clostridia; o__Clostridiales; f__Lachnospiraceae; g__unidentified_Lachnospiraceae; s__Eubacterium_uniforme
OTU_222	8.0	21.0	21.0	22.0	32.0	10.0	18.0	22.0	16.0	34.0	21.0	9.0	21.0	27.0	18.0	17.0	21.0	36.0	33.0	6.0	36.0	22.0	30.0	30.0	29.0	41.0	36.0	37.0	42.0	21.0	15.0	40.0	30.0	48.0	29.0	39.0	k__Bacteria; p__Bacteroidetes; c__Bacteroidia; o__Bacteroidales; f__Muribaculaceae; g__; s__
OTU_223	4.0	15.0	15.0	11.0	17.0	10.0	16.0	10.0	14.0	8.0	4.0	10.0	16.0	14.0	8.0	14.0	17.0	14.0	13.0	12.0	17.0	18.0	10.0	12.0	17.0	22.0	17.0	14.0	13.0	11.0	12.0	16.0	13.0	12.0	7.0	11.0	k__Bacteria; p__Bacteroidetes; c__Bacteroidia; o__Bacteroidales; f__Prevotellaceae; g__; s__
OTU_224	0.0	1.0	15.0	0.0	0.0	0.0	0.0	0.0	0.0	0.0	284.0	0.0	0.0	1.0	0.0	0.0	0.0	0.0	0.0	0.0	0.0	0.0	3.0	0.0	0.0	0.0	0.0	0.0	0.0	0.0	0.0	0.0	0.0	15.0	0.0	9.0	k__Bacteria; p__Firmicutes; c__Erysipelotrichia; o__Erysipelotrichales; f__Erysipelotrichaceae; g__Holdemanella; s__
OTU_225	13.0	14.0	31.0	14.0	34.0	3.0	21.0	15.0	12.0	12.0	4.0	12.0	23.0	13.0	14.0	19.0	9.0	15.0	22.0	5.0	25.0	8.0	7.0	25.0	32.0	36.0	23.0	27.0	10.0	31.0	15.0	33.0	16.0	18.0	17.0	15.0	k__Bacteria; p__Bacteroidetes; c__Bacteroidia; o__Bacteroidales; f__Muribaculaceae; g__; s__
OTU_226	5.0	21.0	13.0	7.0	26.0	4.0	16.0	12.0	9.0	2.0	3.0	5.0	5.0	27.0	11.0	15.0	12.0	21.0	8.0	13.0	13.0	6.0	5.0	8.0	15.0	19.0	7.0	7.0	5.0	6.0	17.0	16.0	18.0	12.0	8.0	9.0	k__Bacteria; p__Bacteroidetes; c__Bacteroidia; o__Bacteroidales; f__Prevotellaceae
OTU_227	12.0	22.0	35.0	16.0	27.0	9.0	29.0	17.0	20.0	33.0	12.0	22.0	20.0	21.0	23.0	13.0	20.0	15.0	11.0	13.0	18.0	28.0	17.0	17.0	14.0	17.0	5.0	11.0	14.0	9.0	6.0	11.0	11.0	15.0	13.0	11.0	k__Bacteria; p__Firmicutes; c__Clostridia; o__Clostridiales; f__Lachnospiraceae; g__unidentified_Lachnospiraceae; s__bacterium_NC2004
OTU_228	3.0	7.0	6.0	3.0	8.0	8.0	0.0	4.0	8.0	2.0	6.0	17.0	8.0	8.0	4.0	3.0	6.0	3.0	11.0	7.0	14.0	9.0	3.0	3.0	8.0	14.0	13.0	9.0	3.0	13.0	9.0	10.0	13.0	7.0	7.0	30.0	k__Bacteria; p__Firmicutes; c__Clostridia; o__Clostridiales; f__Lachnospiraceae; g__unidentified_Lachnospiraceae; s__[Clostridium]_colinum
OTU_229	38.0	40.0	35.0	36.0	49.0	28.0	41.0	38.0	32.0	14.0	28.0	80.0	31.0	61.0	27.0	19.0	30.0	57.0	34.0	30.0	75.0	35.0	60.0	48.0	34.0	63.0	35.0	48.0	43.0	69.0	42.0	91.0	47.0	40.0	48.0	186.0	k__Bacteria; p__Bacteroidetes; c__Bacteroidia; o__Bacteroidales; f__; g__; s__
OTU_230	7.0	8.0	12.0	12.0	14.0	5.0	10.0	12.0	8.0	10.0	2.0	1.0	5.0	14.0	16.0	13.0	9.0	9.0	10.0	13.0	16.0	20.0	5.0	16.0	18.0	22.0	13.0	13.0	9.0	17.0	4.0	17.0	8.0	8.0	7.0	16.0	k__Bacteria; p__Bacteroidetes; c__Bacteroidia; o__Bacteroidales; f__; g__; s__
OTU_231	10.0	8.0	16.0	9.0	6.0	10.0	11.0	9.0	12.0	16.0	4.0	9.0	7.0	15.0	13.0	7.0	10.0	12.0	14.0	4.0	27.0	20.0	8.0	16.0	14.0	22.0	18.0	22.0	9.0	25.0	15.0	18.0	28.0	20.0	10.0	18.0	k__Bacteria; p__Bacteroidetes; c__Bacteroidia; o__Bacteroidales; f__Prevotellaceae; g__; s__
OTU_232	7.0	13.0	22.0	28.0	26.0	11.0	20.0	22.0	15.0	19.0	19.0	11.0	22.0	20.0	14.0	22.0	16.0	21.0	26.0	1.0	27.0	12.0	32.0	33.0	39.0	43.0	20.0	45.0	28.0	33.0	21.0	30.0	35.0	27.0	29.0	33.0	k__Bacteria; p__Bacteroidetes; c__Bacteroidia; o__Bacteroidales; f__Muribaculaceae; g__; s__
OTU_233	4.0	7.0	39.0	13.0	8.0	6.0	16.0	4.0	2.0	3.0	12.0	4.0	14.0	3.0	5.0	3.0	4.0	11.0	10.0	7.0	12.0	4.0	14.0	8.0	4.0	13.0	8.0	6.0	13.0	11.0	10.0	9.0	11.0	1.0	11.0	16.0	k__Bacteria; p__Firmicutes; c__Clostridia; o__Clostridiales; f__Ruminococcaceae; g__unidentified_Ruminococcaceae; s__Clostridiales_bacterium_canine_oral_taxon_123
OTU_234	13.0	22.0	23.0	19.0	31.0	3.0	19.0	12.0	12.0	26.0	25.0	15.0	12.0	28.0	24.0	10.0	11.0	21.0	9.0	14.0	22.0	15.0	35.0	13.0	19.0	19.0	20.0	20.0	13.0	20.0	9.0	14.0	20.0	11.0	13.0	13.0	k__Bacteria; p__Firmicutes; c__Clostridia; o__Clostridiales; f__Lachnospiraceae; g__unidentified_Lachnospiraceae; s__Eubacterium_ruminantium
OTU_235	7.0	12.0	5.0	8.0	16.0	14.0	10.0	17.0	4.0	5.0	2.0	12.0	16.0	23.0	21.0	11.0	17.0	13.0	6.0	8.0	16.0	17.0	10.0	9.0	12.0	16.0	15.0	11.0	13.0	16.0	12.0	15.0	15.0	15.0	19.0	23.0	k__Bacteria; p__Bacteroidetes; c__Bacteroidia; o__Bacteroidales; f__unidentified_Bacteroidales; g__unidentified_Bacteroidales; s__rumen_bacterium_YS3
OTU_236	5.0	12.0	14.0	10.0	18.0	8.0	8.0	9.0	15.0	18.0	10.0	13.0	12.0	13.0	13.0	5.0	2.0	13.0	8.0	3.0	10.0	9.0	19.0	16.0	16.0	7.0	17.0	17.0	9.0	10.0	14.0	11.0	12.0	25.0	10.0	15.0	k__Bacteria; p__Firmicutes; c__Clostridia; o__Clostridiales; f__Christensenellaceae; g__; s__
OTU_237	3.0	11.0	15.0	22.0	21.0	5.0	17.0	10.0	8.0	13.0	19.0	7.0	15.0	22.0	12.0	11.0	10.0	19.0	26.0	4.0	14.0	15.0	33.0	15.0	18.0	21.0	13.0	19.0	25.0	12.0	5.0	19.0	12.0	16.0	23.0	25.0	k__Bacteria; p__Firmicutes; c__Clostridia; o__Clostridiales; f__Ruminococcaceae; g__unidentified_Ruminococcaceae; s__[Clostridium]_papyrosolvens
OTU_238	6.0	4.0	9.0	13.0	14.0	9.0	11.0	2.0	6.0	30.0	9.0	5.0	9.0	8.0	13.0	22.0	12.0	11.0	10.0	11.0	13.0	30.0	9.0	8.0	15.0	11.0	4.0	11.0	7.0	9.0	3.0	7.0	7.0	14.0	8.0	2.0	k__Bacteria; p__Bacteroidetes; c__Bacteroidia; o__Bacteroidales; f__Prevotellaceae; g__; s__
OTU_239	14.0	17.0	13.0	7.0	14.0	18.0	11.0	11.0	8.0	20.0	3.0	10.0	10.0	13.0	9.0	9.0	7.0	7.0	6.0	12.0	15.0	6.0	5.0	12.0	9.0	10.0	9.0	18.0	7.0	6.0	7.0	14.0	18.0	20.0	12.0	8.0	k__Bacteria; p__Firmicutes; c__Clostridia; o__Clostridiales; f__Lachnospiraceae; g__Oribacterium; s__Oribacterium_sp_4C51CB
OTU_240	13.0	45.0	101.0	32.0	57.0	24.0	50.0	35.0	35.0	52.0	23.0	38.0	35.0	56.0	37.0	37.0	36.0	59.0	53.0	23.0	72.0	31.0	55.0	49.0	58.0	68.0	73.0	49.0	80.0	60.0	33.0	59.0	70.0	37.0	40.0	111.0	k__Bacteria; p__Firmicutes; c__Clostridia; o__Clostridiales; f__Ruminococcaceae; g__unidentified_Ruminococcaceae; s__[Clostridium]_papyrosolvens
OTU_241	6.0	2.0	2.0	6.0	7.0	4.0	4.0	2.0	2.0	7.0	33.0	1.0	7.0	2.0	3.0	7.0	3.0	5.0	6.0	0.0	7.0	6.0	43.0	7.0	6.0	7.0	4.0	9.0	18.0	8.0	5.0	7.0	8.0	5.0	8.0	3.0	k__Bacteria; p__Firmicutes; c__Clostridia; o__Clostridiales; f__Ruminococcaceae
OTU_242	3.0	10.0	4.0	23.0	6.0	10.0	1.0	4.0	11.0	61.0	60.0	3.0	19.0	13.0	12.0	15.0	15.0	15.0	59.0	8.0	47.0	20.0	151.0	53.0	61.0	34.0	26.0	47.0	213.0	47.0	10.0	22.0	13.0	11.0	24.0	9.0	k__Bacteria; p__Firmicutes; c__Clostridia; o__Clostridiales; f__Ruminococcaceae
OTU_243	56.0	49.0	85.0	90.0	64.0	72.0	96.0	64.0	81.0	209.0	56.0	34.0	84.0	54.0	98.0	94.0	74.0	72.0	91.0	85.0	90.0	157.0	78.0	77.0	97.0	95.0	93.0	123.0	93.0	121.0	51.0	72.0	85.0	67.0	71.0	57.0	k__Bacteria; p__Bacteroidetes; c__Bacteroidia; o__Bacteroidales; f__Prevotellaceae; g__; s__
OTU_244	7.0	6.0	4.0	6.0	7.0	6.0	7.0	8.0	6.0	3.0	9.0	1.0	18.0	9.0	4.0	7.0	8.0	12.0	8.0	5.0	5.0	6.0	15.0	11.0	18.0	12.0	13.0	9.0	21.0	7.0	10.0	15.0	4.0	8.0	13.0	11.0	k__Bacteria; p__Bacteroidetes; c__Bacteroidia; o__Bacteroidales; f__Prevotellaceae; g__; s__
OTU_245	17.0	38.0	29.0	32.0	26.0	24.0	23.0	17.0	11.0	24.0	152.0	10.0	27.0	15.0	17.0	12.0	38.0	9.0	50.0	22.0	26.0	23.0	43.0	16.0	29.0	33.0	32.0	20.0	50.0	36.0	88.0	33.0	37.0	26.0	67.0	60.0	k__Bacteria; p__Firmicutes; c__Negativicutes; o__Selenomonadales; f__Veillonellaceae; g__Allisonella; s__
OTU_246	6.0	7.0	8.0	12.0	16.0	10.0	12.0	10.0	5.0	9.0	10.0	5.0	17.0	5.0	12.0	8.0	13.0	10.0	18.0	18.0	11.0	16.0	14.0	9.0	18.0	8.0	11.0	19.0	17.0	23.0	13.0	11.0	12.0	6.0	17.0	15.0	k__Bacteria; p__Bacteroidetes; c__Bacteroidia; o__Bacteroidales; f__Prevotellaceae
OTU_247	6.0	17.0	7.0	26.0	23.0	16.0	23.0	24.0	11.0	13.0	9.0	13.0	22.0	21.0	17.0	27.0	20.0	30.0	24.0	19.0	27.0	31.0	20.0	19.0	36.0	36.0	26.0	35.0	30.0	35.0	30.0	24.0	17.0	16.0	17.0	18.0	k__Bacteria; p__Bacteroidetes; c__Bacteroidia; o__Bacteroidales; f__Prevotellaceae; g__; s__
OTU_248	9.0	5.0	0.0	3.0	3.0	2.0	4.0	5.0	21.0	24.0	2.0	0.0	7.0	4.0	10.0	7.0	2.0	5.0	2.0	0.0	1.0	11.0	5.0	14.0	7.0	0.0	0.0	9.0	2.0	9.0	6.0	5.0	6.0	66.0	6.0	5.0	k__Bacteria; p__Proteobacteria; c__Gammaproteobacteria; o__Aeromonadales; f__Succinivibrionaceae; g__Ruminobacter; s__
OTU_249	5.0	5.0	3.0	15.0	20.0	13.0	11.0	8.0	7.0	15.0	16.0	6.0	24.0	10.0	13.0	11.0	25.0	16.0	29.0	3.0	15.0	13.0	24.0	27.0	24.0	25.0	19.0	17.0	31.0	37.0	12.0	22.0	5.0	4.0	19.0	7.0	k__Bacteria; p__Bacteroidetes; c__Bacteroidia; o__Bacteroidales; f__Prevotellaceae
OTU_250	4.0	7.0	7.0	11.0	3.0	9.0	4.0	5.0	6.0	11.0	9.0	15.0	4.0	10.0	6.0	4.0	5.0	9.0	9.0	3.0	10.0	6.0	9.0	8.0	5.0	6.0	6.0	7.0	6.0	5.0	7.0	11.0	7.0	8.0	22.0	9.0	k__Bacteria; p__Firmicutes; c__Clostridia; o__Clostridiales; f__Lachnospiraceae
OTU_251	7.0	12.0	12.0	17.0	19.0	13.0	23.0	13.0	18.0	17.0	30.0	7.0	17.0	13.0	9.0	24.0	21.0	27.0	27.0	4.0	26.0	24.0	22.0	19.0	35.0	40.0	31.0	31.0	18.0	27.0	20.0	45.0	19.0	33.0	21.0	28.0	k__Bacteria; p__Bacteroidetes; c__Bacteroidia; o__Bacteroidales; f__Muribaculaceae; g__; s__
OTU_252	2.0	0.0	0.0	18.0	6.0	6.0	0.0	2.0	6.0	11.0	36.0	2.0	15.0	2.0	4.0	0.0	3.0	7.0	15.0	0.0	9.0	10.0	32.0	4.0	3.0	4.0	8.0	3.0	24.0	9.0	8.0	8.0	11.0	8.0	27.0	5.0	k__Bacteria; p__Firmicutes; c__Clostridia; o__Clostridiales; f__Lachnospiraceae
OTU_253	17.0	28.0	24.0	18.0	32.0	20.0	13.0	19.0	20.0	17.0	14.0	54.0	15.0	21.0	23.0	15.0	18.0	31.0	28.0	15.0	22.0	14.0	15.0	18.0	17.0	28.0	21.0	13.0	22.0	26.0	14.0	27.0	25.0	20.0	9.0	31.0	k__Bacteria; p__Firmicutes; c__Clostridia; o__Clostridiales; f__Ruminococcaceae; g__unidentified_Ruminococcaceae
OTU_254	3.0	5.0	6.0	28.0	24.0	10.0	4.0	7.0	5.0	13.0	24.0	0.0	18.0	5.0	5.0	3.0	14.0	14.0	20.0	1.0	6.0	10.0	35.0	4.0	10.0	13.0	9.0	6.0	29.0	7.0	7.0	14.0	7.0	7.0	28.0	5.0	k__Bacteria; p__Firmicutes; c__Clostridia; o__Clostridiales; f__Lachnospiraceae; g__unidentified_Lachnospiraceae
OTU_255	9.0	16.0	6.0	11.0	14.0	10.0	8.0	14.0	13.0	30.0	4.0	11.0	16.0	12.0	16.0	17.0	12.0	15.0	8.0	23.0	8.0	24.0	11.0	13.0	19.0	15.0	11.0	18.0	9.0	17.0	9.0	15.0	6.0	10.0	9.0	16.0	k__Bacteria; p__Bacteroidetes; c__Bacteroidia; o__Bacteroidales; f__Prevotellaceae; g__; s__
OTU_256	10.0	7.0	3.0	8.0	6.0	20.0	12.0	11.0	7.0	29.0	5.0	39.0	17.0	11.0	7.0	9.0	16.0	14.0	13.0	27.0	13.0	32.0	9.0	10.0	16.0	17.0	18.0	19.0	13.0	33.0	11.0	12.0	18.0	13.0	9.0	15.0	k__Bacteria; p__Bacteroidetes; c__Bacteroidia; o__Bacteroidales; f__Prevotellaceae
OTU_257	13.0	19.0	15.0	24.0	40.0	25.0	27.0	42.0	20.0	18.0	10.0	18.0	29.0	29.0	31.0	31.0	31.0	51.0	45.0	11.0	50.0	26.0	9.0	58.0	65.0	64.0	44.0	54.0	39.0	54.0	34.0	69.0	33.0	32.0	34.0	40.0	k__Bacteria; p__Bacteroidetes; c__Bacteroidia; o__Bacteroidales; f__Prevotellaceae; g__; s__
OTU_258	3.0	10.0	2.0	3.0	3.0	5.0	7.0	5.0	11.0	16.0	4.0	5.0	4.0	5.0	14.0	12.0	11.0	10.0	8.0	1.0	16.0	13.0	2.0	16.0	5.0	7.0	7.0	17.0	5.0	14.0	6.0	8.0	7.0	31.0	6.0	29.0	k__Bacteria; p__Bacteroidetes; c__Bacteroidia; o__Bacteroidales; f__Prevotellaceae
OTU_259	8.0	35.0	24.0	26.0	30.0	21.0	17.0	31.0	18.0	38.0	9.0	23.0	15.0	28.0	19.0	27.0	25.0	35.0	14.0	15.0	30.0	41.0	11.0	29.0	32.0	33.0	48.0	33.0	34.0	35.0	15.0	31.0	33.0	24.0	16.0	21.0	k__Bacteria; p__Bacteroidetes; c__Bacteroidia; o__Bacteroidales; f__Prevotellaceae; g__unidentified_Prevotellaceae; s__bacterium_P3
OTU_260	4.0	3.0	5.0	6.0	0.0	9.0	10.0	0.0	8.0	34.0	7.0	3.0	7.0	4.0	16.0	20.0	4.0	3.0	7.0	2.0	12.0	32.0	7.0	13.0	10.0	5.0	17.0	28.0	17.0	20.0	3.0	3.0	4.0	15.0	3.0	6.0	k__Bacteria; p__Bacteroidetes; c__Bacteroidia; o__Bacteroidales; f__Prevotellaceae; g__; s__
OTU_261	4.0	2.0	7.0	6.0	18.0	1.0	5.0	1.0	3.0	4.0	4.0	4.0	6.0	4.0	3.0	2.0	4.0	5.0	8.0	2.0	7.0	6.0	12.0	6.0	10.0	15.0	14.0	7.0	8.0	11.0	4.0	12.0	12.0	14.0	5.0	18.0	k__Bacteria; p__Firmicutes; c__Clostridia; o__Clostridiales; f__unidentified_Clostridiales
OTU_262	10.0	27.0	12.0	22.0	20.0	6.0	16.0	28.0	4.0	22.0	5.0	7.0	16.0	28.0	12.0	14.0	11.0	15.0	19.0	66.0	6.0	12.0	19.0	15.0	12.0	9.0	12.0	11.0	12.0	11.0	5.0	8.0	12.0	10.0	6.0	5.0	k__Bacteria; p__Melainabacteria
OTU_263	6.0	14.0	4.0	1.0	15.0	2.0	8.0	3.0	7.0	7.0	1.0	3.0	3.0	7.0	9.0	7.0	9.0	3.0	8.0	2.0	10.0	6.0	3.0	9.0	15.0	5.0	16.0	12.0	9.0	10.0	6.0	11.0	9.0	17.0	11.0	23.0	k__Bacteria; p__Bacteroidetes; c__Bacteroidia; o__Bacteroidales; f__Rikenellaceae; g__; s__
OTU_264	12.0	10.0	36.0	10.0	15.0	40.0	8.0	7.0	10.0	4.0	5.0	42.0	6.0	10.0	9.0	4.0	15.0	22.0	11.0	19.0	22.0	4.0	7.0	10.0	8.0	11.0	16.0	12.0	4.0	11.0	13.0	10.0	20.0	7.0	4.0	17.0	k__Bacteria; p__Bacteroidetes; c__Bacteroidia; o__Bacteroidales; f__Prevotellaceae; g__; s__
OTU_265	13.0	14.0	12.0	12.0	19.0	13.0	9.0	13.0	14.0	20.0	3.0	36.0	13.0	13.0	6.0	8.0	12.0	12.0	8.0	15.0	16.0	14.0	6.0	8.0	9.0	17.0	8.0	10.0	8.0	7.0	14.0	8.0	11.0	16.0	12.0	10.0	k__Bacteria; p__Bacteroidetes; c__Bacteroidia; o__Bacteroidales; f__Prevotellaceae; g__; s__
OTU_266	5.0	14.0	20.0	6.0	15.0	5.0	9.0	9.0	10.0	14.0	2.0	8.0	12.0	9.0	13.0	6.0	6.0	9.0	7.0	12.0	11.0	16.0	2.0	17.0	7.0	9.0	24.0	12.0	11.0	11.0	6.0	10.0	17.0	20.0	8.0	20.0	k__Bacteria; p__Firmicutes; c__Clostridia; o__Clostridiales; f__Lachnospiraceae
OTU_267	5.0	13.0	8.0	18.0	9.0	4.0	10.0	5.0	3.0	40.0	5.0	10.0	17.0	5.0	7.0	6.0	6.0	6.0	14.0	10.0	14.0	20.0	6.0	6.0	8.0	8.0	12.0	7.0	13.0	7.0	3.0	8.0	8.0	11.0	8.0	8.0	k__Bacteria; p__Bacteroidetes; c__Bacteroidia; o__Bacteroidales
OTU_268	14.0	26.0	28.0	21.0	27.0	29.0	27.0	33.0	17.0	62.0	13.0	22.0	25.0	22.0	29.0	41.0	17.0	29.0	36.0	77.0	37.0	63.0	24.0	33.0	30.0	51.0	27.0	37.0	24.0	53.0	19.0	49.0	45.0	25.0	23.0	20.0	k__Bacteria; p__Bacteroidetes; c__Bacteroidia; o__Bacteroidales; f__Prevotellaceae; g__; s__
OTU_269	6.0	13.0	4.0	13.0	14.0	9.0	11.0	12.0	10.0	5.0	8.0	4.0	8.0	14.0	4.0	15.0	9.0	25.0	19.0	2.0	28.0	12.0	10.0	27.0	29.0	30.0	18.0	27.0	23.0	33.0	9.0	29.0	16.0	14.0	14.0	20.0	k__Bacteria; p__Bacteroidetes; c__Bacteroidia; o__Bacteroidales; f__Prevotellaceae; g__; s__
OTU_270	7.0	14.0	8.0	9.0	10.0	14.0	5.0	6.0	10.0	13.0	5.0	17.0	9.0	9.0	11.0	9.0	8.0	20.0	5.0	13.0	16.0	21.0	7.0	12.0	9.0	11.0	14.0	12.0	8.0	13.0	12.0	16.0	17.0	12.0	9.0	15.0	k__Bacteria; p__Bacteroidetes; c__Bacteroidia; o__Bacteroidales; f__Prevotellaceae; g__; s__
OTU_271	7.0	37.0	62.0	58.0	37.0	13.0	24.0	19.0	8.0	13.0	21.0	4.0	23.0	23.0	10.0	11.0	17.0	12.0	28.0	12.0	17.0	10.0	27.0	15.0	12.0	19.0	17.0	14.0	31.0	17.0	23.0	11.0	32.0	11.0	35.0	11.0	k__Bacteria; p__Firmicutes; c__Clostridia; o__Clostridiales; f__Ruminococcaceae; g__unidentified_Ruminococcaceae
OTU_272	12.0	14.0	4.0	12.0	19.0	12.0	34.0	13.0	8.0	23.0	56.0	11.0	14.0	6.0	12.0	7.0	4.0	4.0	16.0	4.0	8.0	9.0	6.0	14.0	10.0	9.0	10.0	24.0	5.0	18.0	8.0	11.0	7.0	22.0	15.0	10.0	k__Bacteria; p__Firmicutes; c__Negativicutes; o__Selenomonadales; f__Veillonellaceae; g__Megasphaera; s__Megasphaera_elsdenii
OTU_273	7.0	7.0	5.0	8.0	20.0	12.0	9.0	5.0	4.0	12.0	7.0	6.0	12.0	11.0	1.0	9.0	6.0	18.0	13.0	10.0	14.0	3.0	13.0	8.0	27.0	19.0	11.0	11.0	27.0	14.0	11.0	35.0	19.0	9.0	17.0	13.0	k__Bacteria; p__Bacteroidetes; c__Bacteroidia; o__Bacteroidales; f__Prevotellaceae
OTU_274	13.0	12.0	11.0	21.0	20.0	26.0	22.0	11.0	17.0	33.0	41.0	16.0	35.0	17.0	24.0	10.0	35.0	28.0	36.0	14.0	21.0	26.0	57.0	29.0	31.0	30.0	36.0	37.0	46.0	61.0	18.0	19.0	19.0	18.0	26.0	20.0	k__Bacteria; p__Bacteroidetes; c__Bacteroidia; o__Bacteroidales; f__Prevotellaceae; g__; s__
OTU_275	1.0	17.0	8.0	11.0	5.0	12.0	7.0	5.0	8.0	16.0	5.0	33.0	10.0	7.0	10.0	8.0	5.0	20.0	6.0	13.0	20.0	22.0	6.0	8.0	7.0	12.0	18.0	13.0	4.0	11.0	13.0	15.0	8.0	23.0	9.0	38.0	k__Bacteria; p__Bacteroidetes; c__Bacteroidia; o__Bacteroidales; f__Rikenellaceae; g__; s__
OTU_276	7.0	10.0	10.0	19.0	12.0	13.0	16.0	9.0	10.0	10.0	17.0	4.0	18.0	6.0	15.0	7.0	12.0	13.0	24.0	2.0	12.0	8.0	16.0	10.0	20.0	20.0	10.0	18.0	21.0	18.0	8.0	12.0	7.0	15.0	19.0	13.0	k__Bacteria; p__Bacteroidetes; c__Bacteroidia; o__Bacteroidales; f__Prevotellaceae
OTU_277	5.0	10.0	12.0	8.0	10.0	1.0	11.0	9.0	6.0	10.0	6.0	5.0	10.0	5.0	5.0	5.0	6.0	5.0	7.0	4.0	15.0	5.0	9.0	19.0	15.0	21.0	11.0	14.0	9.0	4.0	7.0	16.0	11.0	18.0	14.0	22.0	k__Bacteria; p__Firmicutes; c__Clostridia; o__Clostridiales; f__unidentified_Clostridiales; g__Anaerovorax; s__
OTU_278	5.0	14.0	12.0	11.0	10.0	7.0	11.0	4.0	7.0	25.0	3.0	7.0	11.0	11.0	6.0	8.0	7.0	6.0	18.0	6.0	23.0	8.0	7.0	11.0	6.0	13.0	6.0	13.0	10.0	8.0	6.0	11.0	17.0	25.0	14.0	12.0	k__Bacteria; p__Firmicutes; c__Clostridia; o__Clostridiales; f__Lachnospiraceae; g__unidentified_Lachnospiraceae; s__Lachnospiraceae_bacterium_NK4A144
OTU_279	1.0	5.0	6.0	3.0	5.0	3.0	7.0	4.0	3.0	4.0	23.0	0.0	3.0	3.0	4.0	9.0	5.0	5.0	9.0	2.0	4.0	11.0	12.0	8.0	7.0	9.0	2.0	4.0	10.0	6.0	1.0	10.0	6.0	4.0	5.0	6.0	k__Bacteria; p__unidentified_Bacteria; c__unidentified_Bacteria; o__unidentified_Bacteria; f__unidentified_Bacteria; g__Candidatus_Saccharimonas; s__
OTU_280	5.0	6.0	7.0	5.0	15.0	2.0	3.0	7.0	12.0	16.0	0.0	6.0	6.0	11.0	8.0	5.0	4.0	10.0	3.0	4.0	8.0	9.0	2.0	13.0	11.0	12.0	3.0	6.0	2.0	3.0	5.0	14.0	8.0	13.0	4.0	15.0	k__Bacteria; p__Firmicutes; c__Clostridia; o__Clostridiales; f__Lachnospiraceae; g__Acetitomaculum; s__
OTU_281	0.0	0.0	28.0	0.0	0.0	0.0	0.0	0.0	0.0	16.0	33.0	41.0	0.0	0.0	0.0	0.0	0.0	0.0	0.0	0.0	0.0	0.0	0.0	0.0	0.0	0.0	0.0	0.0	0.0	0.0	6.0	0.0	0.0	0.0	0.0	0.0	k__Bacteria; p__Proteobacteria; c__Alphaproteobacteria; o__Kordiimonadales; f__Iodidimonadaceae; g__Iodidimonas; s__
OTU_282	23.0	3.0	6.0	11.0	27.0	16.0	10.0	5.0	12.0	5.0	6.0	0.0	15.0	6.0	8.0	4.0	23.0	14.0	4.0	0.0	0.0	5.0	28.0	2.0	4.0	10.0	21.0	3.0	9.0	7.0	91.0	23.0	9.0	10.0	15.0	6.0	k__Bacteria; p__Firmicutes; c__Erysipelotrichia; o__Erysipelotrichales; f__Erysipelotrichaceae
OTU_283	15.0	35.0	13.0	11.0	24.0	3.0	24.0	11.0	16.0	4.0	1.0	19.0	7.0	9.0	10.0	7.0	3.0	19.0	1.0	49.0	30.0	5.0	9.0	14.0	8.0	19.0	7.0	13.0	3.0	8.0	5.0	24.0	12.0	22.0	10.0	29.0	k__Bacteria; p__Firmicutes; c__Negativicutes; o__Selenomonadales; f__Veillonellaceae; g__; s__
OTU_284	17.0	19.0	16.0	12.0	29.0	13.0	17.0	13.0	24.0	32.0	15.0	70.0	18.0	23.0	18.0	17.0	21.0	27.0	17.0	18.0	34.0	34.0	14.0	18.0	24.0	25.0	19.0	17.0	27.0	21.0	15.0	25.0	20.0	26.0	17.0	21.0	k__Bacteria; p__Firmicutes; c__Clostridia; o__Clostridiales; f__Ruminococcaceae; g__unidentified_Ruminococcaceae
OTU_285	10.0	11.0	10.0	15.0	20.0	13.0	16.0	9.0	8.0	14.0	67.0	15.0	16.0	9.0	5.0	10.0	21.0	16.0	20.0	3.0	8.0	14.0	16.0	7.0	4.0	9.0	14.0	10.0	24.0	26.0	23.0	21.0	15.0	11.0	27.0	19.0	k__Bacteria; p__Bacteroidetes; c__Bacteroidia; o__Bacteroidales; f__Rikenellaceae; g__; s__
OTU_286	6.0	16.0	28.0	14.0	15.0	8.0	11.0	15.0	13.0	18.0	15.0	9.0	12.0	13.0	12.0	5.0	12.0	8.0	15.0	6.0	10.0	13.0	20.0	14.0	14.0	14.0	12.0	9.0	14.0	10.0	10.0	10.0	3.0	8.0	9.0	7.0	k__Bacteria; p__Firmicutes; c__Clostridia; o__Clostridiales; f__Ruminococcaceae; g__unidentified_Ruminococcaceae
OTU_287	10.0	14.0	27.0	18.0	33.0	14.0	17.0	31.0	22.0	14.0	14.0	10.0	32.0	21.0	22.0	25.0	23.0	21.0	30.0	4.0	30.0	19.0	40.0	29.0	43.0	34.0	43.0	35.0	45.0	43.0	30.0	38.0	33.0	16.0	30.0	29.0	k__Bacteria; p__Bacteroidetes; c__Bacteroidia; o__Bacteroidales; f__Muribaculaceae; g__; s__
OTU_288	4.0	11.0	30.0	18.0	10.0	6.0	7.0	7.0	5.0	9.0	31.0	2.0	12.0	5.0	2.0	7.0	17.0	7.0	24.0	9.0	9.0	11.0	31.0	9.0	6.0	12.0	11.0	19.0	42.0	17.0	15.0	7.0	15.0	3.0	12.0	5.0	k__Bacteria; p__unidentified_Bacteria; c__unidentified_Bacteria; o__unidentified_Bacteria; f__unidentified_Bacteria; g__Candidatus_Saccharimonas; s__
OTU_289	11.0	8.0	9.0	7.0	4.0	3.0	12.0	4.0	4.0	6.0	20.0	2.0	3.0	3.0	10.0	6.0	2.0	8.0	2.0	3.0	3.0	9.0	10.0	11.0	5.0	9.0	5.0	14.0	14.0	6.0	2.0	3.0	3.0	7.0	4.0	5.0	k__Bacteria; p__Firmicutes; c__Clostridia; o__Clostridiales; f__Lachnospiraceae
OTU_290	20.0	3.0	6.0	3.0	3.0	3.0	11.0	4.0	6.0	23.0	4.0	5.0	8.0	7.0	9.0	2.0	3.0	8.0	2.0	8.0	3.0	6.0	4.0	9.0	4.0	10.0	14.0	10.0	10.0	12.0	5.0	11.0	15.0	16.0	1.0	20.0	k__Bacteria; p__Spirochaetes; c__Spirochaetia; o__Spirochaetales; f__Spirochaetaceae; g__; s__
OTU_291	5.0	9.0	10.0	11.0	17.0	6.0	17.0	14.0	11.0	10.0	13.0	7.0	14.0	18.0	9.0	16.0	3.0	15.0	18.0	1.0	19.0	6.0	11.0	13.0	31.0	18.0	16.0	18.0	10.0	22.0	13.0	20.0	20.0	16.0	21.0	25.0	k__Bacteria; p__Firmicutes; c__Clostridia; o__Clostridiales; f__Defluviitaleaceae; g__; s__
OTU_292	6.0	6.0	13.0	11.0	12.0	2.0	4.0	2.0	4.0	5.0	17.0	3.0	11.0	10.0	9.0	3.0	2.0	5.0	9.0	3.0	8.0	5.0	28.0	6.0	3.0	8.0	9.0	4.0	19.0	4.0	6.0	8.0	11.0	8.0	14.0	5.0	k__Bacteria; p__Firmicutes; c__Clostridia; o__Clostridiales; f__Lachnospiraceae
OTU_293	4.0	9.0	10.0	11.0	6.0	6.0	8.0	2.0	6.0	11.0	6.0	6.0	8.0	11.0	10.0	11.0	7.0	6.0	5.0	6.0	14.0	15.0	12.0	14.0	6.0	7.0	9.0	9.0	10.0	9.0	8.0	13.0	6.0	7.0	10.0	15.0	k__Bacteria; p__Firmicutes; c__Clostridia; o__Clostridiales; f__Lachnospiraceae
OTU_294	7.0	14.0	7.0	15.0	9.0	14.0	19.0	3.0	8.0	15.0	7.0	17.0	12.0	8.0	12.0	10.0	17.0	15.0	22.0	4.0	25.0	21.0	2.0	17.0	16.0	16.0	22.0	24.0	14.0	35.0	16.0	14.0	11.0	23.0	11.0	16.0	k__Bacteria; p__Bacteroidetes; c__Bacteroidia; o__Bacteroidales
OTU_295	4.0	9.0	18.0	10.0	14.0	7.0	10.0	5.0	15.0	13.0	10.0	14.0	7.0	10.0	9.0	5.0	5.0	12.0	8.0	4.0	21.0	10.0	13.0	14.0	6.0	16.0	13.0	13.0	10.0	13.0	7.0	10.0	8.0	8.0	11.0	15.0	k__Bacteria; p__Firmicutes; c__Clostridia; o__Clostridiales; f__Lachnospiraceae
OTU_296	6.0	18.0	32.0	12.0	21.0	13.0	17.0	13.0	16.0	9.0	11.0	4.0	12.0	23.0	22.0	25.0	21.0	26.0	15.0	6.0	25.0	15.0	12.0	17.0	30.0	29.0	42.0	24.0	26.0	12.0	14.0	24.0	23.0	23.0	15.0	36.0	k__Bacteria; p__Firmicutes; c__Clostridia; o__Clostridiales; f__Ruminococcaceae; g__unidentified_Ruminococcaceae; s__rumen_bacterium_R-21
OTU_297	5.0	3.0	6.0	12.0	10.0	6.0	11.0	9.0	3.0	21.0	4.0	6.0	16.0	9.0	16.0	5.0	9.0	9.0	17.0	9.0	12.0	9.0	6.0	14.0	14.0	12.0	17.0	16.0	9.0	24.0	13.0	10.0	7.0	13.0	14.0	13.0	k__Bacteria; p__Bacteroidetes; c__Bacteroidia; o__Bacteroidales; f__Prevotellaceae; g__; s__
OTU_298	6.0	8.0	10.0	13.0	11.0	8.0	17.0	11.0	11.0	9.0	14.0	13.0	14.0	9.0	11.0	11.0	13.0	21.0	13.0	2.0	17.0	6.0	12.0	11.0	25.0	25.0	26.0	14.0	22.0	21.0	14.0	20.0	23.0	17.0	21.0	30.0	k__Bacteria; p__Bacteroidetes; c__Bacteroidia; o__Bacteroidales; f__Muribaculaceae; g__; s__
OTU_299	82.0	203.0	150.0	91.0	170.0	220.0	117.0	135.0	94.0	134.0	47.0	190.0	82.0	126.0	87.0	118.0	109.0	168.0	92.0	326.0	173.0	133.0	60.0	135.0	104.0	173.0	144.0	124.0	92.0	162.0	81.0	216.0	189.0	72.0	87.0	144.0	k__Bacteria; p__Bacteroidetes; c__Bacteroidia; o__Bacteroidales; f__Prevotellaceae; g__; s__
OTU_300	2.0	4.0	8.0	3.0	16.0	5.0	3.0	8.0	2.0	4.0	3.0	10.0	1.0	16.0	7.0	3.0	2.0	11.0	4.0	6.0	5.0	2.0	4.0	6.0	10.0	17.0	8.0	17.0	8.0	5.0	5.0	22.0	11.0	9.0	7.0	20.0	k__Bacteria; p__Bacteroidetes; c__Bacteroidia; o__Bacteroidales
OTU_301	13.0	15.0	7.0	12.0	12.0	17.0	10.0	11.0	14.0	8.0	10.0	7.0	15.0	13.0	17.0	15.0	17.0	15.0	13.0	1.0	20.0	7.0	14.0	14.0	28.0	21.0	22.0	14.0	16.0	17.0	12.0	22.0	24.0	18.0	18.0	18.0	k__Bacteria; p__Bacteroidetes; c__Bacteroidia; o__Bacteroidales; f__Prevotellaceae; g__; s__
OTU_302	2.0	3.0	7.0	16.0	2.0	3.0	6.0	5.0	2.0	0.0	1.0	0.0	18.0	4.0	7.0	13.0	5.0	4.0	34.0	1.0	13.0	1.0	1.0	13.0	30.0	15.0	12.0	22.0	14.0	16.0	9.0	3.0	3.0	6.0	23.0	3.0	k__Bacteria; p__Bacteroidetes; c__Bacteroidia; o__Bacteroidales; f__Prevotellaceae
OTU_303	37.0	43.0	43.0	39.0	56.0	68.0	43.0	50.0	51.0	93.0	67.0	58.0	63.0	43.0	48.0	61.0	51.0	60.0	59.0	71.0	53.0	65.0	46.0	64.0	58.0	61.0	47.0	54.0	65.0	55.0	58.0	62.0	60.0	53.0	41.0	38.0	k__Bacteria; p__Bacteroidetes; c__Bacteroidia; o__Bacteroidales; f__Prevotellaceae
OTU_304	9.0	6.0	11.0	17.0	7.0	6.0	34.0	7.0	12.0	116.0	10.0	3.0	20.0	4.0	27.0	17.0	12.0	7.0	26.0	6.0	14.0	63.0	21.0	9.0	12.0	6.0	11.0	37.0	28.0	31.0	3.0	3.0	3.0	36.0	18.0	1.0	k__Bacteria; p__Bacteroidetes; c__Bacteroidia; o__Bacteroidales; f__; g__; s__
OTU_305	8.0	5.0	7.0	8.0	5.0	8.0	7.0	4.0	4.0	7.0	4.0	11.0	11.0	5.0	7.0	9.0	6.0	8.0	4.0	13.0	11.0	8.0	2.0	8.0	18.0	12.0	10.0	11.0	7.0	9.0	6.0	12.0	13.0	6.0	6.0	6.0	k__Bacteria; p__Bacteroidetes; c__Bacteroidia; o__Bacteroidales; f__Prevotellaceae
OTU_306	5.0	7.0	4.0	4.0	12.0	15.0	7.0	3.0	8.0	10.0	3.0	6.0	5.0	6.0	8.0	10.0	5.0	9.0	4.0	4.0	12.0	7.0	4.0	5.0	5.0	15.0	4.0	14.0	6.0	15.0	6.0	7.0	9.0	15.0	5.0	19.0	k__Bacteria; p__Bacteroidetes; c__Bacteroidia; o__Bacteroidales; f__Prevotellaceae
OTU_307	5.0	5.0	2.0	16.0	8.0	6.0	11.0	6.0	0.0	5.0	0.0	3.0	9.0	6.0	7.0	6.0	6.0	7.0	13.0	1.0	4.0	4.0	2.0	12.0	16.0	13.0	5.0	10.0	5.0	4.0	6.0	8.0	6.0	8.0	10.0	6.0	k__Bacteria; p__Firmicutes; c__Clostridia; o__Clostridiales; f__Ruminococcaceae; g__unidentified_Ruminococcaceae
OTU_308	23.0	11.0	9.0	7.0	32.0	3.0	9.0	13.0	16.0	17.0	6.0	9.0	2.0	21.0	10.0	15.0	12.0	28.0	11.0	8.0	12.0	10.0	17.0	16.0	12.0	22.0	11.0	18.0	14.0	10.0	5.0	15.0	12.0	10.0	6.0	12.0	k__Bacteria; p__Fibrobacteres; c__Fibrobacteria; o__Fibrobacterales; f__Fibrobacteraceae; g__Fibrobacter; s__Fibrobacter_sp_UWCM
OTU_309	55.0	46.0	64.0	72.0	69.0	40.0	59.0	53.0	54.0	102.0	68.0	25.0	73.0	50.0	38.0	49.0	74.0	53.0	88.0	45.0	47.0	71.0	71.0	70.0	77.0	54.0	66.0	70.0	74.0	70.0	53.0	48.0	72.0	47.0	64.0	51.0	k__Bacteria; p__Bacteroidetes; c__Bacteroidia; o__Bacteroidales; f__Prevotellaceae; g__; s__
OTU_310	18.0	19.0	24.0	21.0	39.0	23.0	25.0	24.0	26.0	23.0	13.0	14.0	29.0	22.0	31.0	49.0	21.0	47.0	29.0	5.0	32.0	35.0	31.0	28.0	38.0	45.0	38.0	43.0	44.0	33.0	25.0	51.0	26.0	39.0	24.0	60.0	k__Bacteria; p__Firmicutes; c__Clostridia; o__Clostridiales; f__Ruminococcaceae; g__unidentified_Ruminococcaceae
OTU_311	3.0	5.0	8.0	10.0	7.0	2.0	4.0	8.0	6.0	31.0	4.0	2.0	9.0	7.0	8.0	15.0	4.0	4.0	3.0	0.0	2.0	22.0	6.0	7.0	8.0	5.0	13.0	14.0	5.0	10.0	5.0	1.0	9.0	8.0	8.0	1.0	k__Bacteria; p__Bacteroidetes; c__Bacteroidia; o__Bacteroidales; f__Prevotellaceae; g__unidentified_Prevotellaceae; s__bacterium_P3
OTU_312	8.0	3.0	3.0	16.0	11.0	6.0	4.0	2.0	9.0	9.0	29.0	0.0	19.0	7.0	7.0	3.0	18.0	8.0	17.0	0.0	1.0	8.0	16.0	9.0	6.0	6.0	8.0	11.0	13.0	16.0	27.0	11.0	6.0	7.0	19.0	5.0	k__Bacteria; p__Bacteroidetes; c__Bacteroidia; o__Bacteroidales
OTU_313	23.0	42.0	39.0	26.0	28.0	21.0	40.0	22.0	28.0	33.0	27.0	41.0	22.0	32.0	28.0	19.0	12.0	33.0	24.0	21.0	46.0	26.0	24.0	57.0	25.0	34.0	39.0	38.0	33.0	43.0	17.0	51.0	33.0	43.0	43.0	72.0	k__Bacteria; p__Firmicutes; c__Clostridia; o__Clostridiales; f__Lachnospiraceae; g__unidentified_Lachnospiraceae; s__rumen_bacterium_NK4A212
OTU_314	39.0	34.0	38.0	60.0	101.0	105.0	47.0	32.0	36.0	11.0	23.0	54.0	30.0	17.0	24.0	27.0	73.0	71.0	21.0	41.0	26.0	28.0	27.0	26.0	34.0	64.0	41.0	18.0	15.0	14.0	77.0	52.0	19.0	25.0	27.0	16.0	k__Bacteria; p__Bacteroidetes; c__Bacteroidia; o__Bacteroidales; f__Prevotellaceae; g__; s__
OTU_315	10.0	17.0	9.0	21.0	21.0	10.0	11.0	17.0	10.0	17.0	26.0	5.0	26.0	10.0	15.0	11.0	26.0	23.0	35.0	22.0	25.0	22.0	38.0	15.0	17.0	26.0	12.0	15.0	40.0	21.0	23.0	24.0	26.0	15.0	48.0	13.0	k__Bacteria; p__Bacteroidetes; c__Bacteroidia; o__Bacteroidales; f__Prevotellaceae; g__; s__
OTU_316	5.0	4.0	4.0	4.0	11.0	2.0	7.0	3.0	10.0	7.0	11.0	6.0	7.0	5.0	5.0	0.0	5.0	8.0	7.0	0.0	4.0	8.0	6.0	15.0	12.0	4.0	6.0	7.0	6.0	9.0	3.0	4.0	3.0	8.0	4.0	11.0	k__Bacteria; p__Firmicutes; c__Clostridia; o__Clostridiales; f__Ruminococcaceae; g__unidentified_Ruminococcaceae
OTU_317	4.0	34.0	18.0	11.0	11.0	10.0	11.0	44.0	12.0	14.0	5.0	26.0	13.0	43.0	10.0	13.0	9.0	11.0	8.0	33.0	8.0	18.0	13.0	4.0	8.0	9.0	17.0	9.0	4.0	7.0	8.0	7.0	9.0	8.0	4.0	8.0	k__Bacteria; p__Melainabacteria; c__; o__; f__; g__; s__
OTU_318	10.0	6.0	7.0	9.0	20.0	16.0	20.0	10.0	18.0	20.0	15.0	10.0	9.0	12.0	23.0	28.0	14.0	19.0	14.0	3.0	26.0	20.0	17.0	23.0	23.0	23.0	18.0	23.0	29.0	29.0	11.0	24.0	11.0	25.0	13.0	35.0	k__Bacteria; p__Firmicutes; c__Clostridia; o__Clostridiales; f__Ruminococcaceae; g__unidentified_Ruminococcaceae
OTU_319	2.0	7.0	8.0	13.0	8.0	3.0	7.0	8.0	4.0	4.0	3.0	1.0	8.0	10.0	8.0	2.0	1.0	8.0	6.0	4.0	6.0	1.0	9.0	7.0	7.0	11.0	10.0	9.0	8.0	5.0	3.0	9.0	12.0	10.0	6.0	3.0	k__Bacteria; p__Firmicutes; c__Clostridia; o__Clostridiales; f__Lachnospiraceae
OTU_320	1.0	10.0	5.0	2.0	8.0	4.0	3.0	6.0	7.0	1.0	1.0	10.0	4.0	5.0	4.0	1.0	4.0	7.0	5.0	0.0	17.0	5.0	6.0	4.0	7.0	6.0	9.0	4.0	4.0	1.0	7.0	8.0	7.0	8.0	9.0	36.0	k__Bacteria; p__Firmicutes; c__Clostridia; o__Clostridiales; f__Lachnospiraceae; g__Acetitomaculum; s__
OTU_321	3.0	9.0	5.0	10.0	4.0	3.0	5.0	3.0	9.0	6.0	7.0	5.0	10.0	6.0	8.0	7.0	7.0	10.0	7.0	1.0	15.0	10.0	7.0	13.0	3.0	12.0	8.0	10.0	9.0	15.0	9.0	18.0	8.0	9.0	11.0	15.0	k__Bacteria; p__Bacteroidetes; c__Bacteroidia; o__Bacteroidales
OTU_322	5.0	21.0	17.0	8.0	12.0	16.0	15.0	13.0	22.0	16.0	16.0	18.0	10.0	33.0	20.0	24.0	21.0	19.0	13.0	7.0	54.0	24.0	17.0	34.0	27.0	21.0	52.0	29.0	19.0	19.0	24.0	43.0	34.0	60.0	16.0	97.0	k__Bacteria; p__Bacteroidetes; c__Bacteroidia; o__Bacteroidales; f__Rikenellaceae; g__; s__
OTU_323	9.0	6.0	5.0	6.0	10.0	10.0	8.0	3.0	4.0	24.0	0.0	12.0	3.0	4.0	3.0	3.0	3.0	7.0	6.0	50.0	8.0	13.0	2.0	9.0	3.0	11.0	62.0	17.0	11.0	5.0	8.0	26.0	47.0	12.0	7.0	12.0	k__Bacteria; p__Spirochaetes; c__Spirochaetia; o__Spirochaetales; f__Spirochaetaceae; g__unidentified_Spirochaetaceae; s__Treponema_saccharophilum
OTU_324	3.0	4.0	8.0	5.0	7.0	3.0	5.0	7.0	3.0	13.0	4.0	5.0	6.0	7.0	9.0	7.0	6.0	8.0	3.0	0.0	7.0	9.0	7.0	12.0	5.0	9.0	15.0	18.0	10.0	12.0	6.0	17.0	11.0	17.0	10.0	18.0	k__Bacteria; p__Firmicutes; c__Clostridia; o__Clostridiales; f__Christensenellaceae
OTU_325	3.0	22.0	11.0	11.0	12.0	5.0	14.0	6.0	9.0	6.0	2.0	9.0	9.0	5.0	10.0	2.0	4.0	2.0	6.0	12.0	16.0	4.0	2.0	9.0	1.0	7.0	9.0	8.0	10.0	4.0	5.0	18.0	17.0	42.0	10.0	20.0	k__Bacteria; p__Firmicutes; c__Negativicutes; o__Selenomonadales; f__Veillonellaceae; g__unidentified_Veillonellaceae; s__Selenomonas_ruminantium
OTU_326	6.0	4.0	14.0	14.0	4.0	11.0	24.0	9.0	15.0	38.0	9.0	14.0	21.0	7.0	21.0	24.0	22.0	15.0	19.0	8.0	19.0	46.0	9.0	19.0	18.0	10.0	20.0	30.0	12.0	30.0	8.0	5.0	22.0	17.0	5.0	11.0	k__Bacteria; p__Bacteroidetes; c__Bacteroidia; o__Bacteroidales; f__Prevotellaceae; g__; s__
OTU_327	2.0	1.0	5.0	5.0	4.0	3.0	5.0	2.0	2.0	30.0	3.0	1.0	3.0	4.0	8.0	6.0	8.0	1.0	10.0	4.0	5.0	14.0	2.0	9.0	12.0	4.0	10.0	8.0	8.0	4.0	7.0	2.0	4.0	11.0	7.0	0.0	k__Bacteria; p__Bacteroidetes; c__Bacteroidia; o__Bacteroidales; f__Prevotellaceae; g__unidentified_Prevotellaceae
OTU_328	5.0	7.0	7.0	15.0	9.0	6.0	12.0	8.0	3.0	8.0	13.0	21.0	19.0	6.0	18.0	12.0	17.0	8.0	19.0	3.0	19.0	11.0	19.0	12.0	13.0	11.0	11.0	12.0	27.0	13.0	18.0	15.0	22.0	15.0	15.0	30.0	k__Bacteria; p__Proteobacteria; c__Deltaproteobacteria; o__Desulfovibrionales; f__Desulfovibrionaceae; g__Desulfovibrio; s__
OTU_329	4.0	13.0	49.0	20.0	22.0	11.0	7.0	33.0	8.0	10.0	33.0	3.0	15.0	14.0	9.0	38.0	12.0	15.0	27.0	11.0	13.0	23.0	37.0	17.0	20.0	19.0	23.0	20.0	35.0	20.0	13.0	13.0	14.0	12.0	25.0	17.0	k__Bacteria; p__unidentified_Bacteria; c__unidentified_Bacteria; o__unidentified_Bacteria; f__unidentified_Bacteria; g__Candidatus_Saccharimonas; s__
OTU_330	1.0	7.0	7.0	5.0	7.0	3.0	5.0	6.0	5.0	6.0	1.0	0.0	2.0	2.0	5.0	6.0	4.0	6.0	3.0	1.0	9.0	8.0	2.0	7.0	12.0	10.0	6.0	11.0	7.0	9.0	5.0	10.0	3.0	14.0	6.0	4.0	k__Bacteria; p__Bacteroidetes; c__Bacteroidia; o__Bacteroidales; f__Prevotellaceae; g__unidentified_Prevotellaceae; s__Alloprevotella_sp_feline_oral_taxon_309
OTU_331	7.0	6.0	7.0	9.0	12.0	4.0	7.0	8.0	7.0	4.0	10.0	7.0	9.0	8.0	8.0	10.0	8.0	15.0	8.0	2.0	4.0	3.0	11.0	3.0	15.0	11.0	8.0	7.0	7.0	11.0	4.0	9.0	4.0	7.0	8.0	10.0	k__Bacteria; p__Firmicutes; c__Negativicutes; o__Selenomonadales; f__Acidaminococcaceae; g__Acidaminococcus; s__
OTU_332	9.0	15.0	43.0	18.0	22.0	5.0	15.0	14.0	16.0	24.0	6.0	9.0	7.0	24.0	22.0	6.0	12.0	17.0	24.0	6.0	12.0	10.0	15.0	23.0	18.0	19.0	9.0	14.0	14.0	14.0	8.0	11.0	22.0	22.0	13.0	14.0	k__Bacteria; p__Firmicutes; c__Clostridia; o__Clostridiales; f__Lachnospiraceae
OTU_333	13.0	44.0	85.0	43.0	66.0	24.0	60.0	33.0	32.0	40.0	50.0	47.0	37.0	51.0	39.0	20.0	36.0	47.0	44.0	13.0	48.0	35.0	112.0	46.0	44.0	55.0	49.0	46.0	65.0	47.0	23.0	62.0	55.0	32.0	43.0	56.0	k__Bacteria; p__Firmicutes; c__Clostridia; o__Clostridiales; f__Christensenellaceae; g__; s__
OTU_334	10.0	17.0	12.0	24.0	18.0	8.0	32.0	16.0	16.0	45.0	4.0	3.0	31.0	21.0	8.0	19.0	12.0	21.0	16.0	11.0	11.0	25.0	13.0	15.0	20.0	14.0	11.0	17.0	15.0	20.0	6.0	12.0	16.0	16.0	15.0	11.0	k__Bacteria; p__Bacteroidetes; c__Bacteroidia; o__Bacteroidales; f__Prevotellaceae; g__unidentified_Prevotellaceae; s__bacterium_P3
OTU_335	2.0	7.0	13.0	4.0	8.0	1.0	7.0	4.0	8.0	4.0	9.0	6.0	3.0	13.0	7.0	5.0	4.0	2.0	7.0	0.0	9.0	6.0	4.0	11.0	10.0	6.0	9.0	9.0	8.0	2.0	3.0	12.0	8.0	8.0	6.0	17.0	k__Bacteria; p__Firmicutes; c__Clostridia; o__Clostridiales; f__Ruminococcaceae
OTU_336	4.0	9.0	6.0	6.0	7.0	5.0	14.0	4.0	4.0	13.0	0.0	9.0	5.0	5.0	5.0	5.0	4.0	10.0	5.0	7.0	8.0	4.0	2.0	8.0	2.0	4.0	2.0	0.0	1.0	0.0	2.0	7.0	4.0	33.0	8.0	10.0	k__Bacteria; p__Firmicutes; c__Clostridia; o__Clostridiales; f__Lachnospiraceae; g__Catonella
OTU_337	2.0	4.0	22.0	7.0	8.0	2.0	8.0	6.0	4.0	2.0	1.0	2.0	7.0	3.0	3.0	3.0	2.0	8.0	5.0	3.0	8.0	3.0	4.0	4.0	3.0	7.0	4.0	4.0	4.0	3.0	5.0	11.0	5.0	2.0	9.0	18.0	k__Bacteria; p__Firmicutes; c__Clostridia; o__Clostridiales
OTU_338	5.0	11.0	12.0	10.0	24.0	13.0	17.0	12.0	11.0	16.0	79.0	3.0	10.0	7.0	19.0	27.0	13.0	14.0	17.0	1.0	18.0	60.0	41.0	12.0	22.0	22.0	16.0	13.0	34.0	26.0	11.0	11.0	15.0	9.0	4.0	59.0	k__Bacteria; p__Bacteroidetes; c__Bacteroidia; o__Bacteroidales
OTU_339	2.0	5.0	9.0	8.0	4.0	7.0	7.0	7.0	6.0	6.0	1.0	3.0	7.0	4.0	6.0	4.0	4.0	4.0	10.0	5.0	9.0	10.0	4.0	9.0	7.0	6.0	12.0	7.0	3.0	16.0	2.0	6.0	6.0	5.0	6.0	15.0	k__Bacteria; p__Bacteroidetes; c__Bacteroidia; o__Bacteroidales; f__; g__; s__
OTU_340	0.0	0.0	3.0	0.0	0.0	0.0	0.0	0.0	0.0	0.0	46.0	55.0	2.0	8.0	0.0	0.0	0.0	0.0	0.0	0.0	0.0	0.0	0.0	0.0	0.0	0.0	1.0	0.0	0.0	0.0	1.0	0.0	0.0	1.0	0.0	1.0	k__Bacteria; p__Proteobacteria; c__Alphaproteobacteria; o__Rhodobacterales; f__Rhodobacteraceae
OTU_341	16.0	19.0	37.0	32.0	33.0	26.0	31.0	27.0	27.0	16.0	17.0	21.0	14.0	33.0	26.0	24.0	29.0	28.0	24.0	8.0	42.0	30.0	17.0	26.0	42.0	55.0	40.0	38.0	29.0	44.0	29.0	55.0	60.0	31.0	35.0	68.0	k__Bacteria; p__Bacteroidetes; c__Bacteroidia; o__Bacteroidales; f__Muribaculaceae; g__; s__
OTU_342	29.0	29.0	26.0	98.0	35.0	35.0	35.0	59.0	35.0	20.0	88.0	7.0	98.0	62.0	48.0	33.0	71.0	59.0	96.0	12.0	29.0	23.0	65.0	38.0	59.0	34.0	33.0	45.0	33.0	25.0	106.0	107.0	74.0	73.0	205.0	46.0	k__Bacteria; p__Firmicutes; c__Negativicutes; o__Selenomonadales; f__Veillonellaceae; g__Dialister; s__Dialister_succinatiphilus
OTU_343	3.0	6.0	12.0	6.0	11.0	7.0	16.0	7.0	11.0	11.0	5.0	9.0	4.0	14.0	5.0	5.0	16.0	6.0	8.0	2.0	14.0	10.0	6.0	14.0	6.0	14.0	16.0	15.0	8.0	20.0	6.0	15.0	17.0	20.0	4.0	25.0	k__Bacteria; p__Bacteroidetes; c__Bacteroidia; o__Bacteroidales; f__Prevotellaceae; g__; s__
OTU_344	21.0	15.0	23.0	40.0	18.0	29.0	13.0	13.0	20.0	13.0	81.0	6.0	52.0	12.0	23.0	15.0	38.0	21.0	49.0	14.0	18.0	37.0	49.0	26.0	27.0	27.0	27.0	23.0	43.0	33.0	34.0	19.0	12.0	13.0	41.0	3.0	k__Bacteria; p__Bacteroidetes; c__Bacteroidia; o__Bacteroidales; f__Prevotellaceae; g__; s__
OTU_345	4.0	5.0	8.0	5.0	5.0	3.0	11.0	5.0	1.0	8.0	2.0	4.0	4.0	3.0	6.0	2.0	8.0	9.0	5.0	4.0	11.0	9.0	7.0	9.0	12.0	9.0	9.0	10.0	7.0	10.0	4.0	3.0	7.0	8.0	11.0	9.0	k__Bacteria; p__Bacteroidetes; c__Bacteroidia; o__Bacteroidales; f__Prevotellaceae
OTU_346	3.0	9.0	7.0	7.0	6.0	2.0	4.0	1.0	4.0	6.0	3.0	3.0	2.0	5.0	3.0	4.0	4.0	4.0	9.0	11.0	3.0	1.0	8.0	9.0	5.0	6.0	8.0	8.0	5.0	7.0	5.0	18.0	3.0	5.0	5.0	15.0	k__Bacteria; p__Firmicutes; c__Erysipelotrichia; o__Erysipelotrichales; f__Erysipelotrichaceae; g__; s__
OTU_347	10.0	13.0	19.0	8.0	24.0	8.0	20.0	10.0	23.0	19.0	9.0	10.0	14.0	14.0	12.0	8.0	20.0	33.0	22.0	1.0	36.0	32.0	20.0	23.0	22.0	23.0	28.0	27.0	12.0	23.0	25.0	54.0	40.0	44.0	19.0	58.0	k__Bacteria; p__Firmicutes; c__Clostridia; o__Clostridiales; f__Ruminococcaceae
OTU_348	5.0	7.0	6.0	7.0	11.0	3.0	7.0	6.0	1.0	4.0	2.0	3.0	1.0	8.0	5.0	2.0	0.0	3.0	3.0	6.0	6.0	5.0	3.0	8.0	7.0	12.0	9.0	6.0	4.0	8.0	6.0	15.0	11.0	6.0	6.0	19.0	k__Bacteria; p__Bacteroidetes; c__Bacteroidia; o__Bacteroidales
OTU_349	20.0	6.0	4.0	4.0	9.0	2.0	16.0	6.0	7.0	14.0	11.0	0.0	4.0	6.0	13.0	6.0	7.0	5.0	6.0	14.0	6.0	12.0	21.0	6.0	0.0	8.0	13.0	14.0	14.0	6.0	2.0	11.0	8.0	11.0	9.0	27.0	k__Bacteria; p__Spirochaetes; c__Spirochaetia; o__Spirochaetales; f__Spirochaetaceae
OTU_350	8.0	20.0	21.0	14.0	36.0	17.0	12.0	19.0	30.0	17.0	7.0	16.0	15.0	13.0	18.0	31.0	16.0	55.0	14.0	8.0	42.0	16.0	11.0	29.0	32.0	47.0	31.0	27.0	31.0	29.0	20.0	36.0	22.0	25.0	19.0	58.0	k__Bacteria; p__Firmicutes; c__Clostridia; o__Clostridiales; f__Ruminococcaceae; g__unidentified_Ruminococcaceae; s__rumen_bacterium_R-21
OTU_351	5.0	2.0	4.0	4.0	5.0	5.0	7.0	5.0	17.0	8.0	3.0	3.0	13.0	7.0	15.0	14.0	5.0	7.0	6.0	3.0	5.0	12.0	3.0	6.0	12.0	8.0	9.0	13.0	8.0	19.0	3.0	5.0	3.0	5.0	3.0	5.0	k__Bacteria; p__Bacteroidetes; c__Bacteroidia; o__Bacteroidales; f__Prevotellaceae; g__; s__
OTU_352	61.0	7.0	7.0	12.0	10.0	11.0	14.0	8.0	11.0	30.0	10.0	4.0	10.0	8.0	9.0	9.0	3.0	6.0	10.0	32.0	15.0	32.0	14.0	16.0	8.0	11.0	19.0	19.0	16.0	11.0	9.0	17.0	18.0	27.0	4.0	20.0	k__Bacteria; p__Spirochaetes; c__Spirochaetia; o__Spirochaetales; f__Spirochaetaceae; g__unidentified_Spirochaetaceae; s__bacterium_MD2012
OTU_353	1.0	7.0	6.0	3.0	5.0	2.0	7.0	3.0	4.0	8.0	1.0	3.0	5.0	5.0	18.0	3.0	6.0	3.0	6.0	10.0	13.0	16.0	5.0	9.0	9.0	11.0	22.0	9.0	5.0	10.0	9.0	6.0	19.0	8.0	5.0	4.0	k__Bacteria; p__Bacteroidetes; c__Bacteroidia; o__Bacteroidales; f__; g__; s__
OTU_354	1.0	9.0	12.0	12.0	6.0	4.0	2.0	3.0	6.0	2.0	1.0	5.0	4.0	4.0	2.0	2.0	0.0	4.0	6.0	5.0	11.0	1.0	3.0	3.0	3.0	6.0	6.0	1.0	3.0	4.0	6.0	6.0	2.0	4.0	1.0	8.0	k__Bacteria; p__Firmicutes; c__Clostridia; o__Clostridiales; f__Lachnospiraceae
OTU_355	23.0	7.0	6.0	1.0	12.0	4.0	8.0	17.0	12.0	47.0	13.0	9.0	9.0	7.0	7.0	3.0	7.0	9.0	6.0	22.0	8.0	10.0	12.0	4.0	2.0	7.0	9.0	8.0	16.0	1.0	3.0	10.0	13.0	23.0	4.0	10.0	k__Bacteria; p__Spirochaetes; c__Spirochaetia; o__Spirochaetales; f__Spirochaetaceae; g__; s__
OTU_356	32.0	15.0	14.0	19.0	27.0	7.0	24.0	26.0	8.0	5.0	6.0	3.0	17.0	30.0	20.0	13.0	8.0	21.0	23.0	6.0	19.0	5.0	8.0	24.0	19.0	28.0	15.0	23.0	17.0	16.0	16.0	31.0	19.0	11.0	32.0	48.0	k__Bacteria; p__Bacteroidetes; c__Bacteroidia; o__Bacteroidales
OTU_357	30.0	36.0	31.0	33.0	54.0	35.0	36.0	40.0	36.0	77.0	13.0	63.0	32.0	38.0	39.0	31.0	35.0	50.0	32.0	88.0	48.0	66.0	23.0	34.0	34.0	44.0	29.0	42.0	28.0	41.0	28.0	46.0	41.0	30.0	21.0	28.0	k__Bacteria; p__Bacteroidetes; c__Bacteroidia; o__Bacteroidales; f__Prevotellaceae; g__; s__
OTU_358	12.0	25.0	17.0	23.0	32.0	18.0	28.0	30.0	25.0	27.0	14.0	21.0	22.0	37.0	32.0	34.0	25.0	44.0	31.0	33.0	23.0	58.0	14.0	31.0	42.0	41.0	28.0	35.0	20.0	41.0	24.0	34.0	35.0	41.0	25.0	29.0	k__Bacteria; p__Bacteroidetes; c__Bacteroidia; o__Bacteroidales; f__Prevotellaceae; g__; s__
OTU_359	0.0	2.0	3.0	0.0	0.0	0.0	0.0	0.0	0.0	0.0	0.0	0.0	0.0	0.0	0.0	0.0	0.0	0.0	0.0	0.0	0.0	0.0	4.0	0.0	0.0	0.0	11.0	0.0	0.0	0.0	0.0	0.0	0.0	9.0	0.0	92.0	k__Bacteria; p__Proteobacteria; c__Deltaproteobacteria; o__Desulfuromonadales; f__Desulfuromonadaceae; g__Desulfuromusa; s__
OTU_360	3.0	6.0	8.0	3.0	8.0	6.0	6.0	4.0	0.0	6.0	3.0	7.0	2.0	6.0	4.0	7.0	8.0	5.0	6.0	5.0	8.0	6.0	4.0	4.0	3.0	1.0	4.0	7.0	5.0	15.0	2.0	4.0	10.0	1.0	4.0	11.0	k__Bacteria; p__Bacteroidetes; c__Bacteroidia; o__Bacteroidales; f__Prevotellaceae; g__; s__
OTU_361	4.0	1.0	2.0	13.0	11.0	1.0	9.0	1.0	3.0	116.0	0.0	0.0	9.0	0.0	2.0	7.0	1.0	0.0	3.0	0.0	0.0	11.0	4.0	0.0	1.0	2.0	5.0	9.0	5.0	5.0	0.0	0.0	2.0	12.0	8.0	1.0	k__Bacteria; p__Spirochaetes; c__Spirochaetia; o__Spirochaetales; f__Spirochaetaceae; g__unidentified_Spirochaetaceae
OTU_362	2.0	2.0	2.0	1.0	8.0	5.0	4.0	1.0	3.0	35.0	3.0	7.0	2.0	3.0	13.0	8.0	8.0	5.0	8.0	3.0	7.0	11.0	7.0	7.0	12.0	5.0	8.0	12.0	12.0	15.0	4.0	4.0	3.0	14.0	3.0	4.0	k__Bacteria; p__Bacteroidetes; c__Bacteroidia; o__Bacteroidales; f__Prevotellaceae; g__; s__
OTU_363	4.0	3.0	2.0	4.0	3.0	4.0	10.0	5.0	1.0	3.0	5.0	2.0	6.0	4.0	3.0	1.0	2.0	4.0	4.0	4.0	0.0	3.0	4.0	4.0	4.0	7.0	8.0	4.0	5.0	6.0	1.0	6.0	3.0	6.0	5.0	9.0	k__Bacteria; p__Firmicutes; c__Clostridia; o__Clostridiales; f__Christensenellaceae
OTU_364	10.0	6.0	9.0	24.0	8.0	10.0	14.0	10.0	9.0	19.0	27.0	0.0	19.0	10.0	13.0	16.0	17.0	12.0	19.0	1.0	7.0	24.0	38.0	6.0	10.0	14.0	19.0	13.0	33.0	23.0	6.0	14.0	11.0	8.0	18.0	3.0	k__Bacteria; p__Bacteroidetes; c__Bacteroidia; o__Bacteroidales; f__Prevotellaceae; g__; s__
OTU_365	5.0	10.0	6.0	3.0	9.0	7.0	11.0	4.0	16.0	13.0	6.0	10.0	10.0	8.0	5.0	14.0	7.0	8.0	8.0	3.0	9.0	12.0	5.0	9.0	8.0	12.0	11.0	11.0	6.0	15.0	7.0	17.0	17.0	28.0	2.0	16.0	k__Bacteria; p__Firmicutes; c__Clostridia; o__Clostridiales; f__Ruminococcaceae; g__Papillibacter; s__
OTU_366	4.0	7.0	0.0	1.0	7.0	3.0	5.0	4.0	5.0	3.0	2.0	1.0	3.0	6.0	5.0	8.0	7.0	12.0	5.0	3.0	6.0	10.0	4.0	10.0	6.0	9.0	4.0	9.0	7.0	11.0	5.0	13.0	8.0	8.0	11.0	20.0	k__Bacteria; p__Bacteroidetes; c__Bacteroidia; o__Bacteroidales; f__Rikenellaceae; g__; s__
OTU_367	1.0	2.0	10.0	7.0	5.0	4.0	5.0	4.0	6.0	13.0	1.0	4.0	3.0	12.0	13.0	5.0	6.0	12.0	8.0	9.0	5.0	9.0	1.0	10.0	13.0	11.0	11.0	8.0	7.0	10.0	4.0	12.0	10.0	10.0	4.0	10.0	k__Bacteria; p__Bacteroidetes; c__Bacteroidia; o__Bacteroidales; f__Prevotellaceae
OTU_368	11.0	15.0	5.0	7.0	6.0	9.0	7.0	6.0	8.0	7.0	1.0	11.0	4.0	5.0	4.0	1.0	0.0	3.0	6.0	6.0	7.0	4.0	3.0	4.0	3.0	2.0	8.0	4.0	2.0	6.0	1.0	6.0	4.0	6.0	2.0	9.0	k__Bacteria; p__Firmicutes; c__Clostridia; o__Clostridiales; f__Lachnospiraceae; g__unidentified_Lachnospiraceae; s__[Clostridium]_aminophilum
OTU_369	1.0	7.0	27.0	7.0	5.0	5.0	13.0	3.0	11.0	8.0	2.0	4.0	3.0	8.0	9.0	2.0	12.0	5.0	2.0	6.0	9.0	8.0	1.0	15.0	6.0	8.0	29.0	17.0	11.0	10.0	8.0	4.0	21.0	8.0	4.0	12.0	k__Bacteria; p__Bacteroidetes; c__Bacteroidia; o__Bacteroidales; f__unidentified_Bacteroidales; g__unidentified_Bacteroidales; s__bacterium_P201
OTU_370	3.0	9.0	9.0	4.0	10.0	18.0	3.0	7.0	8.0	4.0	3.0	13.0	3.0	9.0	10.0	2.0	15.0	8.0	4.0	14.0	12.0	12.0	2.0	9.0	10.0	6.0	12.0	5.0	4.0	12.0	4.0	6.0	10.0	3.0	9.0	15.0	k__Bacteria; p__Bacteroidetes; c__Bacteroidia; o__Bacteroidales; f__Prevotellaceae; g__; s__
OTU_371	5.0	8.0	11.0	12.0	9.0	3.0	7.0	8.0	3.0	16.0	8.0	10.0	6.0	5.0	5.0	13.0	11.0	11.0	8.0	2.0	9.0	12.0	11.0	14.0	9.0	13.0	11.0	15.0	10.0	6.0	8.0	14.0	19.0	15.0	17.0	21.0	k__Bacteria; p__Firmicutes; c__Clostridia; o__Clostridiales; f__Lachnospiraceae
OTU_372	6.0	7.0	2.0	2.0	13.0	8.0	11.0	8.0	6.0	7.0	3.0	0.0	8.0	7.0	10.0	11.0	11.0	11.0	13.0	1.0	11.0	7.0	7.0	13.0	19.0	14.0	12.0	23.0	10.0	12.0	8.0	13.0	9.0	14.0	5.0	8.0	k__Bacteria; p__Bacteroidetes; c__Bacteroidia; o__Bacteroidales; f__Prevotellaceae
OTU_373	0.0	5.0	6.0	3.0	6.0	8.0	10.0	2.0	8.0	0.0	0.0	4.0	1.0	10.0	18.0	3.0	9.0	11.0	8.0	9.0	20.0	2.0	1.0	14.0	11.0	24.0	35.0	19.0	12.0	19.0	20.0	11.0	14.0	6.0	10.0	10.0	k__Bacteria; p__Bacteroidetes; c__Bacteroidia; o__Bacteroidales; f__Prevotellaceae
OTU_374	0.0	0.0	10.0	0.0	0.0	0.0	0.0	0.0	0.0	0.0	0.0	6.0	0.0	76.0	0.0	0.0	0.0	0.0	0.0	0.0	0.0	0.0	0.0	0.0	0.0	0.0	1.0	0.0	0.0	0.0	0.0	0.0	0.0	1.0	0.0	0.0	k__Bacteria; p__Proteobacteria; c__Deltaproteobacteria; o__Desulfuromonadales; f__Geobacteraceae; g__Geopsychrobacter
OTU_375	6.0	6.0	5.0	9.0	8.0	8.0	1.0	3.0	3.0	16.0	6.0	9.0	3.0	6.0	1.0	5.0	4.0	2.0	8.0	3.0	6.0	11.0	6.0	1.0	10.0	5.0	7.0	7.0	6.0	11.0	12.0	7.0	0.0	4.0	9.0	8.0	k__Bacteria; p__Bacteroidetes; c__Bacteroidia; o__Bacteroidales
OTU_376	6.0	8.0	7.0	6.0	8.0	10.0	8.0	2.0	7.0	23.0	6.0	20.0	11.0	9.0	9.0	7.0	10.0	8.0	8.0	18.0	17.0	33.0	5.0	16.0	11.0	21.0	19.0	17.0	14.0	16.0	5.0	9.0	13.0	11.0	5.0	16.0	k__Bacteria; p__Bacteroidetes; c__Bacteroidia; o__Bacteroidales; f__Prevotellaceae
OTU_377	0.0	0.0	22.0	0.0	0.0	0.0	0.0	0.0	0.0	22.0	37.0	9.0	0.0	65.0	0.0	0.0	0.0	0.0	0.0	0.0	0.0	0.0	0.0	0.0	0.0	0.0	0.0	0.0	0.0	0.0	4.0	0.0	0.0	1.0	0.0	1.0	k__Bacteria; p__Proteobacteria; c__Alphaproteobacteria; o__Rhodobacterales; f__Rhodobacteraceae; g__Salinihabitans; s__
OTU_378	4.0	5.0	2.0	1.0	8.0	0.0	9.0	5.0	7.0	8.0	3.0	3.0	2.0	4.0	10.0	11.0	0.0	8.0	6.0	2.0	10.0	4.0	4.0	6.0	10.0	6.0	7.0	6.0	7.0	4.0	2.0	11.0	1.0	12.0	5.0	11.0	k__Bacteria; p__Firmicutes; c__Clostridia; o__Clostridiales; f__Ruminococcaceae
OTU_379	11.0	24.0	15.0	13.0	23.0	6.0	5.0	18.0	14.0	25.0	12.0	6.0	14.0	16.0	4.0	19.0	14.0	26.0	13.0	6.0	21.0	12.0	10.0	16.0	18.0	19.0	21.0	10.0	19.0	14.0	17.0	35.0	30.0	35.0	22.0	56.0	k__Bacteria; p__Bacteroidetes; c__Bacteroidia; o__Bacteroidales; f__Rikenellaceae; g__; s__
OTU_380	4.0	7.0	4.0	9.0	5.0	7.0	8.0	6.0	8.0	5.0	3.0	4.0	3.0	8.0	6.0	6.0	3.0	9.0	3.0	5.0	15.0	12.0	7.0	9.0	8.0	8.0	8.0	7.0	7.0	13.0	9.0	13.0	15.0	19.0	14.0	16.0	k__Bacteria; p__Bacteroidetes; c__Bacteroidia; o__Bacteroidales; f__Prevotellaceae
OTU_381	1.0	2.0	1.0	13.0	7.0	5.0	4.0	2.0	1.0	8.0	15.0	0.0	10.0	0.0	3.0	0.0	6.0	4.0	14.0	0.0	6.0	2.0	23.0	3.0	3.0	6.0	4.0	4.0	23.0	11.0	8.0	2.0	2.0	0.0	11.0	5.0	k__Bacteria; p__Firmicutes; c__Clostridia; o__Clostridiales; f__Ruminococcaceae
OTU_382	5.0	4.0	4.0	13.0	8.0	16.0	3.0	4.0	7.0	4.0	30.0	1.0	22.0	10.0	14.0	7.0	24.0	10.0	15.0	3.0	6.0	15.0	26.0	7.0	13.0	15.0	10.0	4.0	30.0	12.0	22.0	9.0	4.0	2.0	17.0	3.0	k__Bacteria; p__Bacteroidetes; c__Bacteroidia; o__Bacteroidales; f__Prevotellaceae; g__; s__
OTU_383	7.0	10.0	14.0	10.0	15.0	6.0	6.0	19.0	16.0	14.0	0.0	8.0	14.0	12.0	20.0	21.0	12.0	18.0	13.0	1.0	15.0	20.0	7.0	23.0	20.0	17.0	18.0	18.0	8.0	10.0	18.0	19.0	18.0	30.0	8.0	21.0	k__Bacteria; p__Bacteroidetes; c__Bacteroidia; o__Bacteroidales; f__Muribaculaceae; g__; s__
OTU_384	0.0	5.0	13.0	3.0	4.0	1.0	2.0	5.0	3.0	1.0	1.0	3.0	1.0	2.0	3.0	5.0	3.0	4.0	2.0	3.0	6.0	3.0	1.0	5.0	6.0	4.0	4.0	6.0	2.0	7.0	1.0	6.0	8.0	3.0	4.0	4.0	k__Bacteria; p__Firmicutes; c__Clostridia; o__Clostridiales; f__Christensenellaceae; g__; s__
OTU_385	2.0	6.0	11.0	3.0	12.0	3.0	4.0	3.0	4.0	11.0	2.0	3.0	2.0	2.0	3.0	2.0	2.0	3.0	4.0	4.0	13.0	3.0	2.0	2.0	2.0	5.0	6.0	3.0	1.0	3.0	3.0	6.0	6.0	8.0	6.0	3.0	k__Bacteria; p__Firmicutes; c__Clostridia; o__Clostridiales; f__Lachnospiraceae; g__unidentified_Lachnospiraceae; s__bacterium_XPB1013
OTU_386	1.0	0.0	0.0	8.0	2.0	3.0	3.0	0.0	2.0	13.0	15.0	0.0	4.0	1.0	4.0	0.0	3.0	2.0	9.0	0.0	4.0	0.0	15.0	5.0	6.0	4.0	4.0	9.0	27.0	9.0	2.0	6.0	0.0	2.0	7.0	2.0	k__Bacteria; p__Firmicutes; c__Erysipelotrichia; o__Erysipelotrichales; f__Erysipelotrichaceae
OTU_387	5.0	7.0	11.0	13.0	8.0	4.0	10.0	8.0	10.0	26.0	19.0	5.0	10.0	15.0	16.0	10.0	13.0	10.0	20.0	0.0	19.0	16.0	32.0	21.0	27.0	21.0	15.0	31.0	41.0	29.0	16.0	26.0	20.0	35.0	28.0	28.0	k__Bacteria; p__Bacteroidetes; c__Bacteroidia; o__Bacteroidales; f__Muribaculaceae; g__; s__
OTU_388	10.0	19.0	18.0	8.0	14.0	6.0	15.0	11.0	20.0	9.0	19.0	22.0	11.0	16.0	21.0	11.0	4.0	16.0	13.0	12.0	14.0	16.0	16.0	16.0	16.0	21.0	13.0	27.0	18.0	16.0	8.0	17.0	18.0	11.0	8.0	20.0	k__Bacteria; p__Firmicutes; c__Clostridia; o__Clostridiales; f__Lachnospiraceae; g__unidentified_Lachnospiraceae
OTU_389	16.0	19.0	11.0	12.0	13.0	10.0	14.0	14.0	11.0	11.0	39.0	4.0	13.0	19.0	8.0	8.0	16.0	17.0	14.0	2.0	9.0	12.0	15.0	11.0	18.0	18.0	7.0	23.0	12.0	21.0	10.0	13.0	9.0	8.0	11.0	13.0	k__Bacteria; p__Bacteroidetes; c__Bacteroidia; o__Bacteroidales; f__Prevotellaceae
OTU_390	0.0	1.0	10.0	0.0	2.0	0.0	5.0	0.0	0.0	0.0	113.0	1.0	0.0	4.0	9.0	0.0	0.0	0.0	0.0	0.0	2.0	0.0	5.0	0.0	0.0	1.0	3.0	4.0	0.0	0.0	0.0	1.0	0.0	18.0	0.0	18.0	k__Bacteria; p__Firmicutes; c__Clostridia; o__Clostridiales; f__Ruminococcaceae; g__Subdoligranulum; s__
OTU_391	2.0	5.0	9.0	1.0	6.0	3.0	5.0	3.0	6.0	7.0	3.0	4.0	5.0	7.0	5.0	6.0	1.0	4.0	3.0	4.0	9.0	3.0	3.0	9.0	5.0	14.0	4.0	13.0	3.0	1.0	4.0	11.0	4.0	12.0	11.0	12.0	k__Bacteria; p__Firmicutes; c__Clostridia; o__Clostridiales; f__Ruminococcaceae
OTU_392	5.0	1.0	3.0	8.0	7.0	4.0	5.0	0.0	3.0	14.0	1.0	4.0	1.0	6.0	3.0	5.0	9.0	12.0	9.0	9.0	8.0	10.0	2.0	10.0	9.0	7.0	11.0	6.0	11.0	4.0	4.0	9.0	13.0	3.0	9.0	8.0	k__Bacteria; p__Bacteroidetes; c__Bacteroidia; o__Bacteroidales; f__Prevotellaceae; g__; s__
OTU_393	3.0	4.0	14.0	9.0	10.0	4.0	6.0	4.0	3.0	11.0	10.0	10.0	10.0	10.0	9.0	7.0	5.0	9.0	8.0	2.0	8.0	6.0	5.0	7.0	6.0	16.0	7.0	3.0	16.0	3.0	6.0	16.0	13.0	12.0	16.0	18.0	k__Bacteria; p__Firmicutes; c__Clostridia; o__Clostridiales; f__Lachnospiraceae; g__Acetitomaculum; s__
OTU_394	2.0	1.0	4.0	6.0	6.0	1.0	4.0	0.0	6.0	3.0	26.0	3.0	10.0	4.0	3.0	6.0	3.0	3.0	6.0	0.0	5.0	2.0	26.0	4.0	2.0	6.0	3.0	3.0	11.0	4.0	3.0	6.0	1.0	6.0	13.0	8.0	k__Bacteria; p__Firmicutes; c__Clostridia; o__Clostridiales; f__Ruminococcaceae; g__unidentified_Ruminococcaceae; s__Clostridiales_bacterium_42_27
OTU_395	4.0	13.0	4.0	5.0	13.0	4.0	5.0	5.0	6.0	4.0	3.0	10.0	4.0	4.0	5.0	7.0	1.0	11.0	2.0	2.0	13.0	6.0	1.0	3.0	10.0	18.0	12.0	9.0	4.0	6.0	3.0	18.0	6.0	16.0	4.0	24.0	k__Bacteria; p__Firmicutes; c__Clostridia; o__Clostridiales; f__Ruminococcaceae
OTU_396	10.0	14.0	12.0	6.0	12.0	9.0	7.0	4.0	8.0	8.0	9.0	16.0	12.0	9.0	10.0	7.0	8.0	11.0	8.0	4.0	13.0	12.0	5.0	9.0	3.0	10.0	10.0	10.0	11.0	8.0	8.0	10.0	9.0	6.0	4.0	20.0	k__Bacteria; p__Firmicutes; c__Clostridia; o__Clostridiales; f__Ruminococcaceae
OTU_397	1.0	18.0	12.0	7.0	8.0	3.0	5.0	7.0	4.0	8.0	1.0	3.0	7.0	7.0	9.0	5.0	3.0	4.0	14.0	5.0	18.0	3.0	1.0	5.0	8.0	12.0	14.0	6.0	5.0	8.0	6.0	11.0	13.0	9.0	9.0	5.0	k__Bacteria; p__Bacteroidetes; c__Bacteroidia; o__Bacteroidales; f__Rikenellaceae; g__; s__
OTU_398	1.0	2.0	2.0	16.0	9.0	2.0	7.0	2.0	3.0	3.0	21.0	1.0	16.0	0.0	2.0	0.0	5.0	5.0	8.0	0.0	2.0	0.0	5.0	1.0	0.0	7.0	2.0	0.0	9.0	7.0	3.0	8.0	3.0	5.0	19.0	5.0	k__Bacteria; p__Firmicutes; c__Clostridia; o__Clostridiales; f__Lachnospiraceae; g__Lachnospira; s__
OTU_399	9.0	9.0	7.0	4.0	1.0	9.0	14.0	10.0	9.0	11.0	13.0	3.0	3.0	10.0	7.0	10.0	1.0	5.0	8.0	2.0	16.0	10.0	7.0	9.0	14.0	12.0	5.0	19.0	7.0	13.0	12.0	7.0	11.0	21.0	11.0	7.0	k__Bacteria; p__Firmicutes; c__Negativicutes; o__Selenomonadales; f__Veillonellaceae
OTU_400	3.0	6.0	8.0	1.0	9.0	2.0	7.0	9.0	4.0	2.0	0.0	5.0	3.0	14.0	3.0	7.0	5.0	15.0	5.0	2.0	10.0	4.0	2.0	2.0	6.0	17.0	9.0	3.0	5.0	5.0	9.0	17.0	15.0	12.0	3.0	26.0	k__Bacteria; p__Bacteroidetes; c__Bacteroidia; o__Bacteroidales
OTU_401	0.0	0.0	6.0	0.0	0.0	0.0	34.0	0.0	0.0	1.0	78.0	1.0	1.0	1.0	22.0	0.0	1.0	0.0	0.0	0.0	0.0	0.0	1.0	0.0	0.0	0.0	1.0	28.0	0.0	0.0	0.0	0.0	0.0	10.0	0.0	14.0	k__Bacteria; p__Firmicutes; c__Clostridia; o__Clostridiales; f__Lachnospiraceae; g__Blautia
OTU_402	7.0	8.0	11.0	4.0	7.0	6.0	4.0	3.0	2.0	8.0	3.0	4.0	3.0	5.0	5.0	3.0	4.0	3.0	8.0	7.0	4.0	4.0	8.0	2.0	0.0	5.0	2.0	7.0	4.0	4.0	3.0	7.0	7.0	5.0	6.0	3.0	k__Bacteria; p__Firmicutes; c__Erysipelotrichia; o__Erysipelotrichales; f__Erysipelotrichaceae; g__; s__
OTU_403	0.0	1.0	7.0	9.0	2.0	3.0	5.0	2.0	0.0	14.0	9.0	2.0	2.0	7.0	4.0	2.0	4.0	8.0	3.0	4.0	5.0	6.0	9.0	3.0	2.0	15.0	6.0	9.0	7.0	5.0	3.0	8.0	3.0	1.0	2.0	11.0	k__Bacteria; p__Bacteroidetes; c__Bacteroidia; o__Bacteroidales; f__Rikenellaceae; g__; s__
OTU_404	4.0	4.0	6.0	1.0	10.0	8.0	11.0	4.0	8.0	17.0	5.0	8.0	4.0	7.0	8.0	3.0	8.0	7.0	8.0	15.0	6.0	14.0	3.0	3.0	6.0	3.0	8.0	8.0	4.0	8.0	6.0	8.0	7.0	11.0	6.0	9.0	k__Bacteria; p__Bacteroidetes; c__Bacteroidia; o__Bacteroidales; f__Prevotellaceae; g__; s__
OTU_405	3.0	6.0	1.0	1.0	0.0	0.0	4.0	2.0	5.0	3.0	2.0	2.0	1.0	3.0	8.0	7.0	2.0	0.0	1.0	4.0	9.0	7.0	5.0	13.0	3.0	3.0	17.0	11.0	2.0	2.0	3.0	3.0	22.0	10.0	3.0	6.0	k__Bacteria; p__Proteobacteria; c__Gammaproteobacteria; o__Aeromonadales; f__Succinivibrionaceae; g__; s__
OTU_406	6.0	8.0	7.0	13.0	6.0	11.0	11.0	6.0	7.0	24.0	4.0	13.0	13.0	5.0	12.0	11.0	7.0	14.0	16.0	14.0	14.0	19.0	5.0	20.0	10.0	11.0	14.0	15.0	13.0	22.0	8.0	13.0	10.0	12.0	7.0	21.0	k__Bacteria; p__Bacteroidetes; c__Bacteroidia; o__Bacteroidales; f__Prevotellaceae; g__; s__
OTU_407	0.0	3.0	4.0	6.0	3.0	1.0	6.0	1.0	3.0	2.0	4.0	2.0	8.0	3.0	6.0	4.0	4.0	4.0	4.0	0.0	3.0	2.0	7.0	4.0	5.0	3.0	4.0	2.0	7.0	1.0	2.0	8.0	3.0	3.0	7.0	7.0	k__Bacteria; p__Firmicutes; c__Clostridia; o__Clostridiales; f__unidentified_Clostridiales; g__unidentified_Clostridiales; s__bacterium_LD2013
OTU_408	79.0	13.0	6.0	9.0	12.0	13.0	15.0	12.0	10.0	32.0	13.0	12.0	6.0	13.0	17.0	6.0	6.0	7.0	7.0	39.0	7.0	28.0	18.0	24.0	10.0	14.0	27.0	18.0	15.0	9.0	9.0	24.0	19.0	23.0	8.0	30.0	k__Bacteria; p__Spirochaetes; c__Spirochaetia; o__Spirochaetales; f__Spirochaetaceae; g__unidentified_Spirochaetaceae; s__Treponema_bryantii
OTU_409	3.0	2.0	2.0	5.0	3.0	2.0	7.0	10.0	4.0	13.0	1.0	4.0	6.0	4.0	5.0	7.0	2.0	7.0	3.0	0.0	5.0	2.0	3.0	4.0	10.0	12.0	9.0	5.0	9.0	4.0	3.0	8.0	5.0	25.0	9.0	7.0	k__Bacteria; p__Firmicutes; c__Clostridia; o__Clostridiales; f__Defluviitaleaceae; g__; s__
OTU_410	5.0	10.0	5.0	4.0	15.0	3.0	4.0	13.0	1.0	1.0	3.0	3.0	10.0	9.0	9.0	8.0	5.0	13.0	8.0	3.0	18.0	6.0	7.0	19.0	15.0	30.0	6.0	11.0	10.0	13.0	18.0	29.0	12.0	7.0	9.0	18.0	k__Bacteria; p__Bacteroidetes; c__Bacteroidia; o__Bacteroidales; f__Muribaculaceae; g__; s__
OTU_411	3.0	2.0	4.0	6.0	7.0	9.0	5.0	4.0	7.0	6.0	10.0	2.0	6.0	1.0	7.0	3.0	2.0	12.0	8.0	3.0	12.0	9.0	7.0	14.0	9.0	15.0	6.0	5.0	13.0	11.0	4.0	12.0	3.0	9.0	5.0	43.0	k__Bacteria; p__Bacteroidetes; c__Bacteroidia; o__Bacteroidales; f__Rikenellaceae; g__; s__
OTU_412	8.0	1.0	6.0	8.0	3.0	1.0	5.0	4.0	7.0	17.0	6.0	0.0	2.0	2.0	8.0	6.0	5.0	2.0	4.0	0.0	1.0	1.0	5.0	4.0	2.0	2.0	1.0	6.0	13.0	4.0	4.0	0.0	2.0	6.0	4.0	2.0	k__Bacteria; p__Firmicutes; c__Erysipelotrichia; o__Erysipelotrichales; f__Erysipelotrichaceae; g__; s__
OTU_413	23.0	51.0	56.0	25.0	74.0	42.0	64.0	57.0	40.0	47.0	30.0	26.0	44.0	49.0	61.0	74.0	62.0	90.0	48.0	10.0	72.0	46.0	34.0	60.0	93.0	107.0	104.0	91.0	66.0	60.0	51.0	120.0	72.0	85.0	44.0	122.0	k__Bacteria; p__Firmicutes; c__Clostridia; o__Clostridiales; f__Ruminococcaceae; g__unidentified_Ruminococcaceae
OTU_414	0.0	0.0	4.0	6.0	5.0	2.0	1.0	2.0	5.0	2.0	7.0	5.0	7.0	4.0	2.0	1.0	0.0	4.0	8.0	0.0	1.0	5.0	4.0	2.0	2.0	7.0	7.0	2.0	6.0	2.0	4.0	11.0	10.0	5.0	23.0	8.0	k__Bacteria; p__Firmicutes; c__Negativicutes; o__Selenomonadales; f__Veillonellaceae; g__Dialister; s__
OTU_415	0.0	0.0	0.0	0.0	0.0	33.0	26.0	0.0	0.0	0.0	0.0	0.0	0.0	0.0	14.0	1.0	71.0	1.0	0.0	0.0	0.0	0.0	2.0	0.0	0.0	0.0	57.0	29.0	1.0	0.0	37.0	0.0	0.0	0.0	0.0	0.0	k__Bacteria; p__Bacteroidetes; c__Bacteroidia; o__Bacteroidales; f__Bacteroidaceae; g__Bacteroides; s__Bacteroides_dorei
OTU_416	4.0	7.0	4.0	8.0	4.0	7.0	13.0	6.0	5.0	18.0	2.0	12.0	6.0	5.0	8.0	11.0	4.0	10.0	10.0	12.0	7.0	18.0	8.0	15.0	12.0	10.0	15.0	13.0	6.0	14.0	4.0	5.0	3.0	10.0	5.0	2.0	k__Bacteria; p__Bacteroidetes; c__Bacteroidia; o__Bacteroidales; f__Prevotellaceae; g__; s__
OTU_417	3.0	4.0	2.0	7.0	1.0	1.0	1.0	4.0	3.0	10.0	27.0	1.0	10.0	4.0	4.0	3.0	5.0	4.0	5.0	1.0	0.0	2.0	16.0	5.0	4.0	6.0	3.0	7.0	19.0	14.0	8.0	5.0	3.0	1.0	7.0	3.0	k__Bacteria; p__Bacteroidetes; c__Bacteroidia; o__Bacteroidales; f__Prevotellaceae
OTU_418	8.0	7.0	14.0	14.0	17.0	6.0	17.0	9.0	6.0	8.0	3.0	1.0	7.0	4.0	12.0	11.0	8.0	7.0	10.0	2.0	20.0	10.0	5.0	14.0	15.0	18.0	20.0	25.0	14.0	14.0	14.0	16.0	27.0	10.0	11.0	20.0	k__Bacteria; p__Bacteroidetes; c__Bacteroidia; o__Bacteroidales; f__Muribaculaceae; g__; s__
OTU_419	0.0	7.0	2.0	4.0	4.0	3.0	9.0	7.0	9.0	11.0	1.0	15.0	2.0	4.0	9.0	4.0	4.0	13.0	6.0	16.0	6.0	13.0	6.0	3.0	1.0	4.0	13.0	8.0	2.0	7.0	3.0	1.0	5.0	3.0	6.0	2.0	k__Bacteria; p__Melainabacteria; c__; o__; f__; g__; s__
OTU_420	8.0	2.0	2.0	2.0	4.0	0.0	8.0	2.0	5.0	27.0	0.0	0.0	2.0	3.0	10.0	4.0	0.0	2.0	2.0	0.0	9.0	10.0	4.0	4.0	4.0	3.0	9.0	13.0	4.0	5.0	3.0	3.0	2.0	9.0	2.0	2.0	k__Bacteria; p__Spirochaetes; c__Spirochaetia; o__Spirochaetales; f__Spirochaetaceae; g__; s__
OTU_421	0.0	0.0	1.0	0.0	0.0	116.0	0.0	0.0	0.0	0.0	9.0	0.0	0.0	0.0	0.0	0.0	0.0	0.0	0.0	0.0	0.0	28.0	0.0	0.0	3.0	0.0	0.0	0.0	0.0	0.0	2.0	0.0	120.0	0.0	0.0	0.0	k__Bacteria; p__Proteobacteria; c__Gammaproteobacteria; o__Pseudomonadales; f__Pseudomonadaceae; g__Pseudomonas
OTU_422	6.0	6.0	5.0	11.0	6.0	3.0	9.0	6.0	7.0	7.0	2.0	3.0	6.0	4.0	3.0	10.0	5.0	8.0	9.0	9.0	5.0	7.0	8.0	5.0	2.0	4.0	4.0	3.0	5.0	3.0	5.0	6.0	7.0	7.0	5.0	1.0	k__Bacteria; p__Firmicutes; c__Erysipelotrichia; o__Erysipelotrichales; f__Erysipelotrichaceae; g__Asteroleplasma; s__Asteroleplasma_anaerobium
OTU_423	5.0	6.0	16.0	9.0	11.0	3.0	18.0	13.0	12.0	24.0	7.0	3.0	16.0	10.0	18.0	10.0	14.0	10.0	13.0	8.0	17.0	17.0	9.0	13.0	20.0	18.0	13.0	19.0	20.0	12.0	7.0	16.0	8.0	13.0	6.0	13.0	k__Bacteria; p__Firmicutes; c__Clostridia; o__Clostridiales; f__Lachnospiraceae
OTU_424	7.0	2.0	10.0	18.0	13.0	7.0	6.0	6.0	16.0	4.0	9.0	10.0	9.0	6.0	10.0	12.0	7.0	8.0	9.0	7.0	12.0	11.0	6.0	20.0	12.0	14.0	15.0	14.0	9.0	23.0	10.0	11.0	8.0	6.0	14.0	16.0	k__Bacteria; p__Bacteroidetes; c__Bacteroidia; o__Bacteroidales; f__Prevotellaceae; g__; s__
OTU_425	3.0	9.0	12.0	4.0	4.0	12.0	6.0	5.0	8.0	20.0	4.0	6.0	5.0	5.0	5.0	8.0	7.0	11.0	6.0	7.0	7.0	15.0	7.0	11.0	5.0	6.0	7.0	11.0	3.0	12.0	1.0	7.0	13.0	5.0	5.0	11.0	k__Bacteria; p__Bacteroidetes; c__Bacteroidia; o__Bacteroidales; f__Prevotellaceae; g__; s__
OTU_426	3.0	9.0	6.0	6.0	10.0	9.0	7.0	5.0	11.0	13.0	3.0	6.0	4.0	8.0	5.0	7.0	8.0	10.0	10.0	1.0	18.0	11.0	4.0	14.0	15.0	14.0	13.0	13.0	4.0	6.0	9.0	18.0	12.0	28.0	8.0	67.0	k__Bacteria; p__Bacteroidetes; c__Bacteroidia; o__Bacteroidales; f__Rikenellaceae; g__; s__
OTU_427	13.0	16.0	25.0	21.0	16.0	26.0	28.0	13.0	27.0	60.0	14.0	25.0	19.0	17.0	24.0	28.0	22.0	24.0	30.0	41.0	26.0	42.0	16.0	27.0	28.0	38.0	37.0	32.0	36.0	42.0	27.0	32.0	49.0	23.0	18.0	13.0	k__Bacteria; p__Bacteroidetes; c__Bacteroidia; o__Bacteroidales; f__Prevotellaceae
OTU_428	10.0	11.0	12.0	4.0	4.0	1.0	8.0	1.0	3.0	4.0	2.0	6.0	3.0	11.0	4.0	3.0	3.0	9.0	3.0	4.0	7.0	4.0	2.0	9.0	6.0	10.0	8.0	8.0	2.0	1.0	3.0	11.0	9.0	9.0	4.0	17.0	k__Bacteria; p__Bacteroidetes; c__Bacteroidia; o__Bacteroidales
OTU_429	1.0	5.0	12.0	4.0	9.0	3.0	6.0	4.0	6.0	6.0	8.0	1.0	4.0	4.0	4.0	7.0	4.0	7.0	3.0	0.0	9.0	2.0	12.0	3.0	3.0	10.0	6.0	10.0	6.0	4.0	5.0	13.0	3.0	3.0	7.0	7.0	k__Bacteria; p__Firmicutes; c__Erysipelotrichia; o__Erysipelotrichales; f__Erysipelotrichaceae; g__; s__
OTU_430	1.0	14.0	4.0	9.0	6.0	0.0	6.0	23.0	3.0	4.0	2.0	0.0	3.0	8.0	3.0	5.0	0.0	3.0	2.0	30.0	2.0	4.0	1.0	1.0	4.0	1.0	1.0	1.0	3.0	0.0	2.0	0.0	1.0	0.0	2.0	2.0	k__Bacteria; p__Melainabacteria; c__; o__; f__; g__; s__
OTU_431	8.0	10.0	18.0	9.0	16.0	6.0	19.0	9.0	24.0	30.0	6.0	9.0	13.0	22.0	20.0	24.0	8.0	16.0	9.0	3.0	18.0	23.0	5.0	21.0	21.0	21.0	17.0	22.0	11.0	31.0	14.0	30.0	12.0	71.0	17.0	35.0	k__Bacteria; p__Bacteroidetes; c__Bacteroidia; o__Bacteroidales; f__; g__; s__
OTU_432	80.0	114.0	110.0	74.0	108.0	144.0	99.0	114.0	89.0	173.0	42.0	152.0	67.0	102.0	110.0	145.0	92.0	127.0	102.0	318.0	119.0	213.0	46.0	119.0	124.0	141.0	112.0	117.0	87.0	157.0	81.0	157.0	156.0	86.0	76.0	102.0	k__Bacteria; p__Bacteroidetes; c__Bacteroidia; o__Bacteroidales; f__Prevotellaceae
OTU_433	4.0	3.0	12.0	5.0	8.0	9.0	12.0	4.0	2.0	8.0	4.0	5.0	4.0	11.0	10.0	7.0	8.0	6.0	12.0	9.0	14.0	4.0	12.0	7.0	15.0	7.0	10.0	12.0	7.0	7.0	8.0	8.0	13.0	14.0	9.0	19.0	k__Bacteria; p__Bacteroidetes; c__Bacteroidia; o__Bacteroidales; f__Rikenellaceae; g__; s__
OTU_434	7.0	7.0	12.0	13.0	22.0	15.0	14.0	17.0	15.0	11.0	7.0	17.0	13.0	17.0	16.0	21.0	8.0	23.0	21.0	2.0	31.0	15.0	19.0	25.0	29.0	30.0	11.0	21.0	19.0	32.0	14.0	32.0	12.0	15.0	18.0	30.0	k__Bacteria; p__Bacteroidetes; c__Bacteroidia; o__Bacteroidales; f__Prevotellaceae; g__; s__
OTU_435	3.0	3.0	4.0	8.0	5.0	2.0	6.0	4.0	16.0	3.0	0.0	3.0	3.0	3.0	4.0	3.0	3.0	5.0	7.0	0.0	4.0	6.0	4.0	6.0	6.0	7.0	2.0	9.0	2.0	2.0	3.0	6.0	10.0	8.0	11.0	5.0	k__Bacteria; p__Firmicutes; c__Clostridia; o__Clostridiales
OTU_436	1.0	20.0	19.0	3.0	11.0	2.0	2.0	15.0	0.0	10.0	1.0	12.0	4.0	19.0	1.0	3.0	2.0	9.0	0.0	20.0	11.0	0.0	5.0	4.0	4.0	10.0	4.0	1.0	3.0	3.0	4.0	9.0	9.0	3.0	3.0	8.0	k__Bacteria; p__Bacteroidetes; c__Bacteroidia; o__Bacteroidales; f__Prevotellaceae
OTU_437	4.0	10.0	6.0	6.0	4.0	3.0	3.0	10.0	11.0	9.0	5.0	12.0	5.0	7.0	12.0	8.0	5.0	6.0	7.0	5.0	10.0	7.0	12.0	7.0	12.0	7.0	7.0	11.0	13.0	7.0	3.0	8.0	12.0	5.0	9.0	10.0	k__Bacteria; p__Firmicutes; c__Clostridia; o__Clostridiales; f__Lachnospiraceae; g__; s__
OTU_438	8.0	6.0	5.0	4.0	4.0	7.0	9.0	8.0	7.0	10.0	6.0	8.0	7.0	1.0	16.0	17.0	7.0	10.0	8.0	0.0	12.0	10.0	4.0	15.0	11.0	9.0	13.0	11.0	7.0	10.0	7.0	8.0	9.0	25.0	9.0	26.0	k__Bacteria; p__Bacteroidetes; c__Bacteroidia; o__Bacteroidales; f__Prevotellaceae; g__; s__
OTU_439	0.0	0.0	6.0	0.0	0.0	0.0	0.0	0.0	0.0	0.0	0.0	0.0	0.0	0.0	3.0	0.0	0.0	0.0	0.0	0.0	0.0	0.0	0.0	0.0	0.0	0.0	0.0	0.0	0.0	0.0	82.0	0.0	0.0	2.0	0.0	0.0	k__Bacteria; p__Proteobacteria; c__Gammaproteobacteria; o__unidentified_Gammaproteobacteria; f__Burkholderiaceae; g__Delftia; s__
OTU_440	0.0	6.0	36.0	6.0	14.0	4.0	3.0	11.0	3.0	8.0	10.0	8.0	5.0	4.0	3.0	2.0	4.0	2.0	10.0	4.0	9.0	7.0	18.0	5.0	7.0	9.0	9.0	4.0	10.0	5.0	7.0	8.0	5.0	8.0	7.0	10.0	k__Bacteria; p__unidentified_Bacteria; c__unidentified_Bacteria; o__unidentified_Bacteria; f__unidentified_Bacteria; g__Candidatus_Saccharimonas; s__
OTU_441	9.0	5.0	15.0	6.0	9.0	9.0	5.0	15.0	7.0	11.0	7.0	8.0	6.0	20.0	5.0	7.0	6.0	15.0	9.0	19.0	14.0	7.0	13.0	9.0	7.0	15.0	15.0	9.0	18.0	5.0	7.0	12.0	19.0	5.0	8.0	15.0	k__Bacteria; p__Elusimicrobia; c__unidentified_Elusimicrobia; o__Elusimicrobiales; f__Elusimicrobiaceae; g__Elusimicrobium; s__
OTU_442	7.0	28.0	12.0	17.0	23.0	9.0	13.0	17.0	6.0	2.0	2.0	12.0	11.0	16.0	10.0	12.0	8.0	16.0	9.0	57.0	14.0	8.0	6.0	5.0	13.0	26.0	13.0	7.0	5.0	8.0	13.0	30.0	19.0	7.0	9.0	11.0	k__Bacteria; p__Bacteroidetes; c__Bacteroidia; o__Bacteroidales; f__Prevotellaceae; g__; s__
OTU_443	3.0	4.0	2.0	1.0	8.0	1.0	1.0	5.0	3.0	1.0	0.0	4.0	0.0	7.0	1.0	0.0	1.0	4.0	0.0	3.0	9.0	2.0	0.0	1.0	4.0	11.0	3.0	1.0	2.0	3.0	2.0	16.0	6.0	1.0	6.0	24.0	k__Bacteria; p__Bacteroidetes; c__Bacteroidia; o__Bacteroidales
OTU_444	3.0	3.0	8.0	2.0	8.0	1.0	7.0	5.0	9.0	6.0	10.0	5.0	5.0	7.0	2.0	8.0	8.0	6.0	5.0	1.0	11.0	3.0	19.0	9.0	6.0	11.0	6.0	5.0	8.0	6.0	1.0	11.0	8.0	7.0	7.0	8.0	k__Bacteria; p__Firmicutes; c__Clostridia; o__Clostridiales; f__Christensenellaceae; g__; s__
OTU_445	1.0	9.0	4.0	3.0	4.0	4.0	2.0	2.0	1.0	2.0	3.0	3.0	6.0	6.0	4.0	3.0	0.0	4.0	3.0	6.0	3.0	2.0	1.0	3.0	1.0	4.0	7.0	5.0	2.0	8.0	3.0	3.0	6.0	7.0	3.0	3.0	k__Bacteria; p__Firmicutes; c__Clostridia; o__Clostridiales; f__Lachnospiraceae
OTU_446	1.0	13.0	29.0	6.0	12.0	7.0	7.0	9.0	4.0	6.0	2.0	9.0	7.0	14.0	6.0	5.0	7.0	8.0	13.0	9.0	15.0	9.0	4.0	7.0	4.0	11.0	10.0	9.0	3.0	6.0	4.0	9.0	12.0	8.0	9.0	16.0	k__Bacteria; p__Firmicutes; c__Clostridia; o__Clostridiales; f__Lachnospiraceae; g__unidentified_Lachnospiraceae; s__bacterium_ND2018
OTU_447	2.0	6.0	6.0	10.0	9.0	3.0	7.0	4.0	6.0	5.0	12.0	1.0	7.0	5.0	8.0	5.0	6.0	6.0	12.0	0.0	9.0	6.0	4.0	8.0	16.0	11.0	3.0	8.0	10.0	2.0	4.0	20.0	4.0	7.0	8.0	8.0	k__Bacteria; p__Firmicutes; c__Clostridia; o__Clostridiales; f__Lachnospiraceae; g__Oribacterium; s__
OTU_448	1.0	0.0	1.0	4.0	6.0	0.0	1.0	0.0	1.0	2.0	13.0	0.0	5.0	3.0	2.0	3.0	1.0	1.0	2.0	0.0	2.0	3.0	5.0	0.0	2.0	5.0	6.0	5.0	8.0	3.0	1.0	2.0	0.0	3.0	2.0	1.0	k__Bacteria; p__Firmicutes; c__Clostridia; o__Clostridiales; f__Ruminococcaceae
OTU_449	1.0	1.0	13.0	3.0	1.0	0.0	3.0	2.0	3.0	6.0	68.0	0.0	4.0	2.0	1.0	2.0	3.0	4.0	3.0	0.0	3.0	2.0	5.0	0.0	2.0	1.0	4.0	3.0	5.0	0.0	0.0	0.0	0.0	11.0	2.0	10.0	k__Bacteria; p__Firmicutes; c__Clostridia; o__Clostridiales; f__unidentified_Clostridiales; g__unidentified_Clostridiales
OTU_450	9.0	2.0	5.0	6.0	6.0	5.0	14.0	6.0	8.0	7.0	0.0	5.0	6.0	6.0	4.0	10.0	1.0	4.0	8.0	0.0	7.0	5.0	2.0	8.0	12.0	10.0	7.0	12.0	9.0	20.0	7.0	7.0	4.0	10.0	7.0	9.0	k__Bacteria; p__Bacteroidetes; c__Bacteroidia; o__Bacteroidales; f__Prevotellaceae; g__unidentified_Prevotellaceae; s\_\_bacterium\_A7
OTU_451	1.0	7.0	6.0	6.0	8.0	0.0	9.0	7.0	4.0	7.0	2.0	7.0	3.0	9.0	10.0	5.0	4.0	9.0	5.0	4.0	8.0	6.0	4.0	5.0	10.0	4.0	6.0	10.0	15.0	11.0	6.0	8.0	1.0	11.0	5.0	15.0	k__Bacteria; p__Proteobacteria; c__Deltaproteobacteria; o__Desulfovibrionales; f__Desulfovibrionaceae; g__Desulfovibrio; s__
OTU_452	6.0	1.0	2.0	8.0	4.0	6.0	7.0	3.0	6.0	8.0	4.0	3.0	3.0	2.0	6.0	3.0	6.0	6.0	7.0	5.0	7.0	3.0	6.0	2.0	7.0	5.0	6.0	7.0	11.0	9.0	5.0	4.0	0.0	3.0	6.0	6.0	k__Bacteria; p__Bacteroidetes; c__Bacteroidia; o__Bacteroidales; f__Prevotellaceae; g__; s__
OTU_453	9.0	7.0	16.0	10.0	10.0	4.0	5.0	4.0	10.0	5.0	7.0	3.0	8.0	10.0	9.0	4.0	3.0	3.0	7.0	1.0	10.0	8.0	11.0	9.0	4.0	10.0	13.0	6.0	11.0	5.0	4.0	9.0	15.0	7.0	15.0	15.0	k__Bacteria; p__Firmicutes; c__Clostridia; o__Clostridiales; f__Ruminococcaceae; g__; s__
OTU_454	2.0	5.0	2.0	3.0	10.0	1.0	4.0	4.0	3.0	5.0	1.0	3.0	6.0	5.0	1.0	6.0	3.0	6.0	2.0	4.0	6.0	2.0	5.0	9.0	0.0	5.0	8.0	3.0	2.0	2.0	2.0	5.0	3.0	1.0	3.0	6.0	k__Bacteria; p__Firmicutes; c__Clostridia; o__Clostridiales; f__Lachnospiraceae
OTU_455	2.0	7.0	4.0	3.0	9.0	2.0	4.0	3.0	6.0	5.0	3.0	4.0	3.0	7.0	3.0	6.0	2.0	10.0	4.0	5.0	12.0	7.0	8.0	12.0	5.0	11.0	4.0	2.0	7.0	9.0	3.0	12.0	4.0	5.0	9.0	20.0	k__Bacteria; p__Firmicutes; c__Clostridia; o__Clostridiales; f__Ruminococcaceae; g__Saccharofermentans; s__
OTU_456	3.0	17.0	8.0	0.0	8.0	6.0	5.0	2.0	4.0	1.0	1.0	13.0	1.0	9.0	4.0	3.0	4.0	7.0	0.0	21.0	8.0	2.0	2.0	6.0	4.0	3.0	4.0	4.0	3.0	7.0	3.0	5.0	8.0	11.0	7.0	19.0	k__Bacteria; p__Firmicutes; c__Negativicutes; o__Selenomonadales; f__Veillonellaceae; g__; s__
OTU_457	6.0	6.0	3.0	13.0	12.0	8.0	7.0	11.0	4.0	4.0	2.0	12.0	11.0	10.0	5.0	11.0	11.0	18.0	21.0	1.0	17.0	9.0	3.0	13.0	18.0	17.0	10.0	15.0	10.0	16.0	16.0	25.0	10.0	8.0	17.0	28.0	k__Bacteria; p__Bacteroidetes; c__Bacteroidia; o__Bacteroidales; f__Prevotellaceae; g__; s__
OTU_458	2.0	7.0	8.0	5.0	11.0	7.0	10.0	9.0	6.0	10.0	2.0	3.0	3.0	11.0	13.0	5.0	8.0	14.0	4.0	3.0	14.0	14.0	2.0	16.0	14.0	11.0	22.0	14.0	10.0	9.0	8.0	12.0	9.0	15.0	11.0	21.0	k__Bacteria; p__Bacteroidetes; c__Bacteroidia; o__Bacteroidales; f__Prevotellaceae
OTU_459	8.0	11.0	8.0	9.0	11.0	11.0	15.0	14.0	16.0	57.0	12.0	14.0	15.0	11.0	26.0	32.0	12.0	17.0	12.0	19.0	12.0	40.0	11.0	16.0	16.0	14.0	14.0	23.0	13.0	23.0	7.0	11.0	6.0	10.0	10.0	6.0	k__Bacteria; p__Bacteroidetes; c__Bacteroidia; o__Bacteroidales; f__Prevotellaceae
OTU_460	4.0	7.0	5.0	3.0	8.0	13.0	8.0	8.0	8.0	5.0	1.0	8.0	7.0	7.0	7.0	6.0	6.0	17.0	8.0	3.0	10.0	6.0	3.0	9.0	21.0	7.0	15.0	20.0	7.0	7.0	8.0	12.0	13.0	16.0	10.0	28.0	k__Bacteria; p__Bacteroidetes; c__Bacteroidia; o__Bacteroidales; f__Muribaculaceae; g__; s__
OTU_461	2.0	5.0	2.0	3.0	7.0	6.0	2.0	2.0	1.0	5.0	3.0	8.0	3.0	2.0	5.0	2.0	5.0	4.0	3.0	6.0	9.0	5.0	2.0	3.0	7.0	6.0	8.0	6.0	3.0	1.0	2.0	7.0	1.0	4.0	3.0	10.0	k__Bacteria; p__Bacteroidetes; c__Bacteroidia; o__Bacteroidales; f__Rikenellaceae; g__unidentified_Rikenellaceae; s__Bacteroidales_bacterium_RM71
OTU_462	1.0	10.0	12.0	10.0	15.0	5.0	7.0	5.0	6.0	28.0	4.0	7.0	12.0	7.0	5.0	11.0	7.0	16.0	10.0	7.0	16.0	4.0	7.0	6.0	12.0	21.0	16.0	13.0	11.0	20.0	6.0	13.0	8.0	9.0	9.0	20.0	k__Bacteria; p__Bacteroidetes; c__Bacteroidia; o__Bacteroidales; f__Prevotellaceae
OTU_463	6.0	4.0	4.0	0.0	4.0	8.0	3.0	2.0	6.0	5.0	1.0	26.0	3.0	3.0	1.0	2.0	3.0	4.0	1.0	4.0	5.0	0.0	1.0	7.0	4.0	4.0	3.0	2.0	1.0	3.0	6.0	2.0	5.0	1.0	0.0	10.0	k__Bacteria; p__Bacteroidetes; c__Bacteroidia; o__Bacteroidales; f__Prevotellaceae; g__unidentified_Prevotellaceae; s__bacterium_AC2042
OTU_464	1.0	1.0	20.0	0.0	0.0	0.0	10.0	0.0	0.0	3.0	119.0	3.0	0.0	2.0	11.0	0.0	3.0	0.0	0.0	0.0	0.0	0.0	1.0	0.0	0.0	0.0	2.0	13.0	0.0	0.0	3.0	0.0	0.0	16.0	0.0	17.0	k__Bacteria; p__Firmicutes; c__Clostridia; o__Clostridiales; f__Lachnospiraceae; g__unidentified_Lachnospiraceae; s__[Eubacterium]_hallii
OTU_465	0.0	0.0	22.0	0.0	0.0	0.0	0.0	0.0	0.0	32.0	0.0	3.0	0.0	0.0	0.0	0.0	0.0	0.0	0.0	0.0	0.0	0.0	0.0	0.0	0.0	0.0	0.0	0.0	0.0	0.0	5.0	0.0	0.0	0.0	0.0	0.0	k__Bacteria; p__Proteobacteria; c__Gammaproteobacteria
OTU_466	4.0	14.0	40.0	21.0	8.0	7.0	15.0	4.0	4.0	8.0	6.0	4.0	11.0	12.0	2.0	3.0	6.0	8.0	20.0	5.0	6.0	3.0	15.0	9.0	10.0	11.0	9.0	13.0	12.0	11.0	6.0	14.0	5.0	7.0	12.0	9.0	k__Bacteria; p__Firmicutes; c__Erysipelotrichia; o__Erysipelotrichales; f__Erysipelotrichaceae; g__Solobacterium
OTU_467	1.0	8.0	4.0	3.0	6.0	3.0	1.0	11.0	4.0	1.0	1.0	0.0	3.0	8.0	5.0	6.0	4.0	6.0	3.0	0.0	7.0	6.0	3.0	8.0	5.0	11.0	7.0	5.0	3.0	1.0	4.0	14.0	8.0	5.0	6.0	3.0	k__Bacteria; p__Bacteroidetes; c__Bacteroidia; o__Bacteroidales; f__Prevotellaceae; g__; s__
OTU_468	46.0	51.0	53.0	39.0	62.0	44.0	44.0	43.0	35.0	61.0	15.0	61.0	46.0	44.0	42.0	49.0	42.0	47.0	49.0	158.0	54.0	77.0	19.0	60.0	57.0	76.0	46.0	46.0	33.0	54.0	32.0	72.0	48.0	50.0	29.0	62.0	k__Bacteria; p__Bacteroidetes; c__Bacteroidia; o__Bacteroidales; f__Prevotellaceae; g__; s__
OTU_469	4.0	2.0	10.0	4.0	10.0	12.0	4.0	4.0	5.0	9.0	0.0	10.0	5.0	2.0	9.0	5.0	6.0	3.0	1.0	2.0	5.0	12.0	5.0	8.0	4.0	3.0	8.0	3.0	3.0	8.0	5.0	3.0	10.0	4.0	2.0	5.0	k__Bacteria; p__Bacteroidetes; c__Bacteroidia; o__Bacteroidales; f__Prevotellaceae; g__; s__
OTU_470	1.0	4.0	3.0	0.0	7.0	2.0	1.0	3.0	5.0	1.0	1.0	1.0	3.0	4.0	5.0	6.0	1.0	5.0	2.0	2.0	7.0	2.0	1.0	4.0	4.0	7.0	2.0	4.0	4.0	1.0	6.0	11.0	6.0	7.0	3.0	20.0	k__Bacteria; p__Bacteroidetes; c__Bacteroidia; o__Bacteroidales; f__Rikenellaceae; g__; s__
OTU_471	6.0	26.0	32.0	13.0	18.0	19.0	21.0	17.0	15.0	38.0	8.0	14.0	20.0	18.0	26.0	17.0	23.0	20.0	20.0	43.0	20.0	40.0	11.0	24.0	23.0	20.0	24.0	29.0	20.0	24.0	15.0	20.0	38.0	15.0	8.0	10.0	k__Bacteria; p__Bacteroidetes; c__Bacteroidia; o__Bacteroidales; f__Prevotellaceae; g__; s__
OTU_472	5.0	1.0	11.0	3.0	12.0	5.0	3.0	5.0	4.0	4.0	3.0	4.0	3.0	8.0	10.0	8.0	3.0	5.0	12.0	15.0	4.0	8.0	6.0	5.0	3.0	10.0	3.0	9.0	6.0	11.0	5.0	15.0	3.0	3.0	7.0	5.0	k__Bacteria; p__Bacteroidetes; c__Bacteroidia; o__Bacteroidales; f__Prevotellaceae; g__unidentified_Prevotellaceae; s__bacterium_XPB4001
OTU_473	3.0	2.0	8.0	2.0	3.0	2.0	4.0	2.0	4.0	14.0	3.0	1.0	5.0	1.0	3.0	3.0	4.0	5.0	3.0	1.0	5.0	4.0	1.0	4.0	4.0	6.0	6.0	6.0	4.0	5.0	2.0	1.0	3.0	5.0	7.0	2.0	k__Bacteria; p__Bacteroidetes; c__Bacteroidia; o__Bacteroidales; f__Prevotellaceae; g__; s__
OTU_474	8.0	4.0	3.0	6.0	3.0	1.0	8.0	2.0	4.0	4.0	3.0	2.0	1.0	4.0	5.0	6.0	3.0	8.0	4.0	4.0	3.0	1.0	4.0	5.0	6.0	2.0	7.0	3.0	1.0	3.0	1.0	5.0	4.0	4.0	7.0	8.0	k__Bacteria; p__Firmicutes; c__Clostridia; o__Clostridiales; f__Lachnospiraceae
OTU_475	2.0	5.0	4.0	6.0	2.0	3.0	9.0	6.0	4.0	22.0	0.0	1.0	3.0	4.0	8.0	3.0	3.0	6.0	4.0	1.0	9.0	13.0	3.0	5.0	4.0	4.0	8.0	9.0	3.0	8.0	4.0	5.0	6.0	7.0	4.0	6.0	k__Bacteria; p__Firmicutes; c__Clostridia; o__Clostridiales; f__Ruminococcaceae; g__unidentified_Ruminococcaceae; s__Ruminococcus_sp_HUN007
OTU_476	1.0	4.0	4.0	5.0	3.0	4.0	6.0	5.0	5.0	8.0	2.0	5.0	0.0	4.0	6.0	3.0	0.0	4.0	8.0	7.0	3.0	8.0	2.0	4.0	5.0	3.0	5.0	4.0	4.0	11.0	2.0	4.0	4.0	3.0	1.0	2.0	k__Bacteria; p__Bacteroidetes; c__Bacteroidia; o__Bacteroidales; f__Prevotellaceae
OTU_477	1.0	4.0	4.0	4.0	2.0	1.0	0.0	4.0	7.0	6.0	1.0	2.0	0.0	2.0	2.0	2.0	3.0	3.0	1.0	1.0	5.0	2.0	1.0	1.0	2.0	7.0	3.0	6.0	2.0	3.0	4.0	2.0	2.0	6.0	7.0	8.0	k__Bacteria; p__Bacteroidetes; c__Bacteroidia; o__Bacteroidales
OTU_478	3.0	8.0	4.0	3.0	4.0	3.0	5.0	6.0	3.0	5.0	0.0	0.0	2.0	5.0	5.0	2.0	1.0	6.0	0.0	1.0	5.0	1.0	0.0	2.0	1.0	5.0	9.0	4.0	1.0	4.0	2.0	9.0	6.0	5.0	5.0	16.0	k__Bacteria; p__Bacteroidetes; c__Bacteroidia; o__Bacteroidales; f__Rikenellaceae; g__; s__
OTU_479	2.0	11.0	8.0	3.0	9.0	3.0	5.0	6.0	12.0	17.0	1.0	11.0	9.0	10.0	6.0	9.0	8.0	13.0	8.0	7.0	15.0	4.0	5.0	14.0	12.0	13.0	16.0	10.0	9.0	11.0	9.0	23.0	17.0	28.0	3.0	40.0	k__Bacteria; p__Bacteroidetes; c__Bacteroidia; o__Bacteroidales; f__Rikenellaceae; g__; s__
OTU_480	2.0	3.0	1.0	2.0	1.0	2.0	8.0	2.0	2.0	10.0	1.0	4.0	5.0	1.0	5.0	4.0	3.0	1.0	4.0	3.0	4.0	5.0	4.0	3.0	4.0	4.0	1.0	9.0	2.0	6.0	1.0	3.0	8.0	5.0	3.0	1.0	k__Bacteria; p__Bacteroidetes; c__Bacteroidia; o__Bacteroidales; f__Prevotellaceae; g__; s__
OTU_481	8.0	23.0	26.0	19.0	29.0	18.0	24.0	22.0	24.0	29.0	14.0	15.0	18.0	24.0	22.0	33.0	21.0	44.0	15.0	2.0	34.0	28.0	14.0	42.0	37.0	46.0	62.0	40.0	22.0	26.0	17.0	44.0	46.0	43.0	32.0	71.0	k__Bacteria; p__Firmicutes; c__Clostridia; o__Clostridiales; f__Ruminococcaceae; g__unidentified_Ruminococcaceae; s__rumen_bacterium_R-21
OTU_482	8.0	8.0	7.0	6.0	11.0	8.0	17.0	11.0	23.0	19.0	5.0	5.0	16.0	18.0	18.0	15.0	6.0	19.0	16.0	5.0	4.0	27.0	15.0	18.0	9.0	7.0	3.0	11.0	9.0	7.0	6.0	6.0	6.0	36.0	12.0	5.0	k__Bacteria; p__Firmicutes; c__Clostridia; o__Clostridiales; f__Lachnospiraceae; g__Anaerosporobacter; s__
OTU_483	3.0	6.0	9.0	9.0	8.0	14.0	3.0	2.0	4.0	17.0	0.0	4.0	3.0	7.0	5.0	7.0	3.0	6.0	4.0	10.0	6.0	4.0	1.0	4.0	5.0	6.0	7.0	1.0	4.0	4.0	3.0	2.0	11.0	10.0	9.0	4.0	k__Bacteria; p__Bacteroidetes; c__Bacteroidia; o__Bacteroidales; f__Rikenellaceae; g__; s__
OTU_484	10.0	10.0	12.0	9.0	10.0	3.0	13.0	8.0	16.0	23.0	5.0	4.0	8.0	7.0	15.0	9.0	8.0	8.0	5.0	4.0	14.0	13.0	10.0	11.0	14.0	23.0	24.0	13.0	13.0	12.0	9.0	21.0	15.0	22.0	10.0	25.0	k__Bacteria; p__Firmicutes; c__Clostridia; o__Clostridiales; f__Ruminococcaceae; g__; s__
OTU_485	2.0	6.0	10.0	8.0	4.0	6.0	9.0	5.0	14.0	9.0	6.0	1.0	4.0	9.0	7.0	5.0	8.0	9.0	11.0	2.0	9.0	10.0	7.0	12.0	11.0	7.0	7.0	9.0	9.0	6.0	5.0	5.0	7.0	19.0	6.0	6.0	k__Bacteria; p__Actinobacteria; c__Coriobacteriia; o__Coriobacteriales; f__Atopobiaceae; g__Olsenella; s__
OTU_486	0.0	7.0	25.0	10.0	6.0	5.0	9.0	4.0	2.0	2.0	3.0	0.0	3.0	5.0	1.0	2.0	1.0	3.0	7.0	3.0	1.0	2.0	5.0	4.0	5.0	4.0	1.0	0.0	4.0	3.0	7.0	4.0	11.0	7.0	12.0	5.0	k__Bacteria; p__Firmicutes; c__Clostridia; o__Clostridiales; f__Lachnospiraceae; g__Shuttleworthia; s__
OTU_487	5.0	5.0	20.0	2.0	5.0	6.0	7.0	2.0	7.0	2.0	4.0	4.0	2.0	5.0	4.0	6.0	3.0	5.0	2.0	5.0	1.0	5.0	4.0	3.0	5.0	10.0	6.0	4.0	6.0	3.0	2.0	1.0	4.0	2.0	6.0	1.0	k__Bacteria; p__Firmicutes; c__Clostridia; o__Clostridiales; f__Ruminococcaceae; g__unidentified_Ruminococcaceae; s__Eubacterium_coprostanoligenes
OTU_488	3.0	2.0	6.0	2.0	3.0	0.0	3.0	4.0	5.0	0.0	3.0	3.0	4.0	1.0	0.0	4.0	2.0	4.0	2.0	2.0	9.0	3.0	7.0	9.0	4.0	6.0	4.0	3.0	7.0	4.0	0.0	6.0	4.0	2.0	1.0	7.0	k__Bacteria; p__Firmicutes; c__Clostridia; o__Clostridiales; f__Ruminococcaceae
OTU_489	6.0	8.0	7.0	5.0	19.0	3.0	10.0	18.0	10.0	10.0	4.0	2.0	9.0	10.0	8.0	10.0	5.0	7.0	17.0	2.0	22.0	14.0	6.0	16.0	27.0	11.0	16.0	20.0	12.0	18.0	9.0	16.0	9.0	20.0	7.0	13.0	k__Bacteria; p__Bacteroidetes; c__Bacteroidia; o__Bacteroidales; f__Prevotellaceae; g__; s__
OTU_490	2.0	3.0	1.0	2.0	1.0	6.0	0.0	0.0	2.0	3.0	2.0	4.0	0.0	0.0	7.0	3.0	4.0	2.0	0.0	0.0	3.0	0.0	2.0	7.0	0.0	5.0	4.0	7.0	9.0	4.0	3.0	5.0	6.0	4.0	0.0	43.0	k__Bacteria; p__Spirochaetes; c__Spirochaetia; o__Spirochaetales; f__Spirochaetaceae; g__unidentified_Spirochaetaceae; s__bacterium_WCE3006
OTU_491	1.0	15.0	39.0	29.0	30.0	3.0	17.0	12.0	5.0	16.0	28.0	3.0	25.0	9.0	8.0	6.0	13.0	15.0	19.0	10.0	9.0	8.0	47.0	7.0	11.0	10.0	17.0	8.0	27.0	12.0	11.0	12.0	19.0	5.0	19.0	7.0	k__Bacteria; p__Firmicutes; c__Clostridia; o__Clostridiales; f__Ruminococcaceae
OTU_492	5.0	4.0	4.0	4.0	4.0	5.0	3.0	8.0	4.0	8.0	5.0	11.0	3.0	4.0	3.0	8.0	6.0	3.0	5.0	10.0	5.0	11.0	3.0	4.0	6.0	5.0	3.0	6.0	8.0	1.0	1.0	6.0	0.0	7.0	4.0	5.0	k__Bacteria; p__Bacteroidetes; c__Bacteroidia; o__Bacteroidales; f__Prevotellaceae; g__unidentified_Prevotellaceae; s__Prevotella_ruminicola
OTU_493	36.0	39.0	57.0	57.0	62.0	57.0	82.0	68.0	61.0	219.0	53.0	64.0	65.0	62.0	77.0	90.0	63.0	61.0	69.0	124.0	76.0	176.0	62.0	61.0	80.0	57.0	138.0	105.0	90.0	108.0	56.0	53.0	114.0	54.0	52.0	64.0	k__Bacteria; p__Bacteroidetes; c__Bacteroidia; o__Bacteroidales; f__Prevotellaceae
OTU_494	2.0	1.0	2.0	6.0	6.0	5.0	3.0	2.0	1.0	7.0	22.0	0.0	3.0	5.0	5.0	3.0	3.0	1.0	8.0	0.0	5.0	8.0	13.0	2.0	4.0	7.0	3.0	7.0	24.0	13.0	3.0	7.0	4.0	5.0	9.0	7.0	k__Bacteria; p__Bacteroidetes; c__Bacteroidia; o__Bacteroidales; f__Muribaculaceae; g__; s__
OTU_495	5.0	2.0	4.0	7.0	8.0	3.0	4.0	2.0	4.0	7.0	1.0	1.0	3.0	2.0	4.0	2.0	3.0	0.0	7.0	8.0	5.0	3.0	4.0	4.0	3.0	5.0	5.0	3.0	5.0	2.0	2.0	3.0	0.0	8.0	4.0	2.0	k__Bacteria; p__Firmicutes; c__Clostridia; o__Clostridiales; f__Ruminococcaceae; g__unidentified_Ruminococcaceae
OTU_496	3.0	1.0	6.0	6.0	2.0	7.0	12.0	2.0	12.0	10.0	3.0	0.0	7.0	6.0	12.0	12.0	7.0	6.0	3.0	3.0	12.0	11.0	3.0	10.0	9.0	2.0	26.0	12.0	10.0	7.0	10.0	1.0	15.0	7.0	0.0	7.0	k__Bacteria; p__Bacteroidetes; c__Bacteroidia; o__Bacteroidales; f__Prevotellaceae
OTU_497	1.0	1.0	2.0	3.0	0.0	2.0	2.0	0.0	4.0	7.0	1.0	1.0	0.0	4.0	1.0	1.0	0.0	2.0	3.0	6.0	7.0	9.0	0.0	1.0	0.0	7.0	10.0	8.0	4.0	5.0	1.0	3.0	10.0	0.0	2.0	3.0	k__Bacteria; p__Spirochaetes; c__Spirochaetia; o__Spirochaetales; f__Spirochaetaceae
OTU_498	0.0	0.0	5.0	0.0	0.0	0.0	0.0	0.0	0.0	52.0	0.0	0.0	0.0	0.0	0.0	0.0	0.0	0.0	0.0	0.0	0.0	0.0	0.0	0.0	0.0	0.0	0.0	0.0	0.0	0.0	0.0	0.0	0.0	0.0	0.0	0.0	k__Bacteria; p__Proteobacteria; c__Gammaproteobacteria
OTU_499	29.0	24.0	31.0	42.0	25.0	44.0	34.0	22.0	32.0	59.0	81.0	20.0	72.0	32.0	34.0	31.0	63.0	45.0	66.0	41.0	39.0	63.0	125.0	46.0	41.0	50.0	46.0	30.0	80.0	62.0	52.0	37.0	52.0	27.0	69.0	40.0	k__Bacteria; p__Bacteroidetes; c__Bacteroidia; o__Bacteroidales; f__Prevotellaceae; g__; s__
OTU_500	5.0	7.0	7.0	13.0	11.0	10.0	11.0	11.0	12.0	20.0	12.0	6.0	13.0	9.0	13.0	11.0	19.0	18.0	20.0	2.0	17.0	19.0	35.0	23.0	22.0	26.0	13.0	14.0	27.0	30.0	12.0	20.0	14.0	20.0	23.0	11.0	k__Bacteria; p__Bacteroidetes; c__Bacteroidia; o__Bacteroidales; f__Prevotellaceae; g__; s__
OTU_501	1.0	3.0	3.0	1.0	7.0	2.0	3.0	1.0	3.0	0.0	4.0	6.0	1.0	7.0	0.0	4.0	4.0	6.0	1.0	0.0	6.0	1.0	3.0	2.0	1.0	9.0	7.0	7.0	3.0	4.0	1.0	7.0	4.0	1.0	5.0	5.0	k__Bacteria; p__Firmicutes; c__Clostridia; o__Clostridiales; f__Ruminococcaceae
OTU_502	7.0	6.0	2.0	1.0	0.0	1.0	6.0	0.0	3.0	7.0	0.0	4.0	2.0	2.0	0.0	0.0	0.0	3.0	1.0	7.0	5.0	2.0	1.0	4.0	0.0	1.0	2.0	9.0	1.0	0.0	2.0	4.0	4.0	4.0	0.0	8.0	k__Bacteria; p__Spirochaetes; c__Spirochaetia; o__Spirochaetales; f__Spirochaetaceae
OTU_503	0.0	4.0	24.0	0.0	0.0	0.0	1.0	0.0	0.0	0.0	0.0	0.0	0.0	0.0	4.0	0.0	0.0	0.0	0.0	0.0	0.0	0.0	8.0	0.0	0.0	0.0	1.0	3.0	0.0	0.0	5.0	0.0	0.0	9.0	0.0	6.0	k__Bacteria; p__unidentified_Bacteria; c__unidentified_Bacteria; o__Campylobacterales; f__unidentified_Campylobacterales; g__Arcobacter; s__Arcobacter_sp_L
OTU_504	5.0	2.0	6.0	7.0	4.0	3.0	3.0	3.0	4.0	3.0	5.0	4.0	3.0	2.0	7.0	0.0	3.0	6.0	1.0	0.0	3.0	5.0	2.0	5.0	3.0	5.0	3.0	3.0	2.0	6.0	0.0	4.0	1.0	3.0	5.0	3.0	k__Bacteria; p__Firmicutes; c__Clostridia; o__Clostridiales; f__Lachnospiraceae
OTU_505	0.0	1.0	7.0	0.0	0.0	0.0	0.0	0.0	0.0	1.0	31.0	3.0	0.0	0.0	0.0	0.0	0.0	0.0	1.0	0.0	0.0	0.0	1.0	0.0	0.0	0.0	1.0	0.0	0.0	0.0	1.0	1.0	0.0	28.0	1.0	6.0	k__Bacteria; p__Actinobacteria; c__Coriobacteriia; o__Coriobacteriales; f__Coriobacteriaceae; g__Collinsella; s__Collinsella_aerofaciens
OTU_506	4.0	2.0	1.0	3.0	4.0	0.0	0.0	2.0	4.0	4.0	1.0	2.0	3.0	2.0	5.0	4.0	2.0	3.0	3.0	0.0	4.0	8.0	1.0	4.0	8.0	4.0	6.0	6.0	4.0	3.0	3.0	4.0	8.0	11.0	2.0	10.0	k__Bacteria; p__Bacteroidetes; c__Bacteroidia; o__Bacteroidales; f__Rikenellaceae; g__; s__
OTU_507	3.0	2.0	8.0	7.0	7.0	0.0	3.0	3.0	2.0	8.0	2.0	3.0	5.0	2.0	5.0	5.0	1.0	3.0	7.0	5.0	5.0	2.0	7.0	6.0	9.0	4.0	5.0	3.0	11.0	2.0	8.0	10.0	12.0	7.0	6.0	14.0	k__Bacteria; p__Firmicutes; c__Clostridia; o__Clostridiales; f__Ruminococcaceae
OTU_508	1.0	2.0	6.0	3.0	9.0	9.0	5.0	6.0	8.0	19.0	2.0	15.0	4.0	10.0	10.0	4.0	12.0	13.0	9.0	10.0	14.0	13.0	2.0	14.0	18.0	19.0	13.0	15.0	9.0	12.0	3.0	12.0	5.0	8.0	8.0	8.0	k__Bacteria; p__Bacteroidetes; c__Bacteroidia; o__Bacteroidales; f__Prevotellaceae
OTU_509	4.0	6.0	1.0	9.0	5.0	5.0	6.0	8.0	4.0	5.0	9.0	1.0	6.0	4.0	10.0	6.0	5.0	12.0	11.0	0.0	15.0	2.0	7.0	9.0	15.0	14.0	13.0	12.0	21.0	13.0	3.0	9.0	3.0	11.0	11.0	5.0	k__Bacteria; p__Bacteroidetes; c__Bacteroidia; o__Bacteroidales
OTU_510	1.0	2.0	2.0	3.0	8.0	0.0	3.0	3.0	1.0	5.0	0.0	0.0	0.0	1.0	7.0	2.0	0.0	0.0	2.0	2.0	2.0	0.0	2.0	0.0	0.0	4.0	2.0	5.0	2.0	0.0	0.0	6.0	3.0	2.0	1.0	8.0	k__Bacteria; p__Firmicutes; c__Clostridia; o__Clostridiales; f__Ruminococcaceae
OTU_511	0.0	1.0	4.0	0.0	0.0	0.0	0.0	0.0	0.0	0.0	5.0	18.0	0.0	11.0	0.0	0.0	0.0	0.0	0.0	0.0	0.0	0.0	0.0	0.0	0.0	0.0	1.0	0.0	0.0	0.0	1.0	0.0	0.0	0.0	0.0	6.0	k__Bacteria; p__unidentified_Bacteria; c__unidentified_Bacteria; o__Campylobacterales; f__unidentified_Campylobacterales; g__Arcobacter
OTU_512	8.0	7.0	7.0	13.0	6.0	4.0	13.0	5.0	11.0	15.0	4.0	1.0	6.0	9.0	9.0	11.0	2.0	2.0	9.0	0.0	9.0	6.0	7.0	14.0	10.0	12.0	8.0	9.0	6.0	10.0	3.0	8.0	18.0	23.0	7.0	9.0	k__Bacteria; p__Firmicutes; c__Clostridia; o__Clostridiales; f__Lachnospiraceae
OTU_513	5.0	9.0	6.0	6.0	8.0	8.0	13.0	8.0	13.0	11.0	5.0	15.0	8.0	11.0	9.0	4.0	8.0	11.0	13.0	7.0	17.0	13.0	2.0	16.0	10.0	15.0	15.0	20.0	10.0	19.0	11.0	17.0	19.0	9.0	11.0	11.0	k__Bacteria; p__Bacteroidetes; c__Bacteroidia; o__Bacteroidales; f__Prevotellaceae; g__; s__
OTU_514	7.0	11.0	5.0	6.0	9.0	10.0	5.0	5.0	2.0	9.0	16.0	1.0	3.0	4.0	5.0	6.0	9.0	8.0	5.0	7.0	7.0	15.0	10.0	6.0	7.0	9.0	11.0	8.0	8.0	14.0	7.0	8.0	5.0	8.0	7.0	1.0	k__Bacteria; p__Bacteroidetes; c__Bacteroidia; o__Bacteroidales
OTU_515	16.0	14.0	8.0	12.0	18.0	36.0	9.0	6.0	16.0	13.0	13.0	73.0	11.0	8.0	16.0	3.0	19.0	33.0	10.0	24.0	24.0	24.0	11.0	24.0	14.0	20.0	20.0	15.0	12.0	29.0	11.0	19.0	5.0	13.0	7.0	21.0	k__Bacteria; p__Bacteroidetes; c__Bacteroidia; o__Bacteroidales; f__Prevotellaceae; g__; s__
OTU_516	2.0	1.0	4.0	0.0	8.0	5.0	4.0	7.0	0.0	1.0	2.0	0.0	2.0	7.0	8.0	2.0	3.0	2.0	4.0	10.0	3.0	7.0	4.0	0.0	2.0	8.0	2.0	3.0	5.0	6.0	5.0	8.0	3.0	3.0	2.0	5.0	k__Bacteria; p__Bacteroidetes; c__Bacteroidia; o__Bacteroidales
OTU_517	3.0	5.0	4.0	3.0	4.0	6.0	2.0	1.0	7.0	7.0	0.0	2.0	2.0	4.0	5.0	3.0	0.0	3.0	6.0	2.0	2.0	9.0	3.0	5.0	9.0	10.0	6.0	7.0	6.0	3.0	2.0	8.0	0.0	2.0	4.0	10.0	k__Bacteria; p__Bacteroidetes; c__Bacteroidia; o__Bacteroidales
OTU_518	0.0	4.0	6.0	3.0	5.0	0.0	3.0	2.0	4.0	5.0	0.0	3.0	1.0	7.0	4.0	3.0	0.0	13.0	4.0	5.0	2.0	6.0	5.0	6.0	8.0	5.0	5.0	3.0	1.0	4.0	5.0	8.0	12.0	14.0	2.0	12.0	k__Bacteria; p__Bacteroidetes; c__Bacteroidia; o__Bacteroidales; f__Prevotellaceae
OTU_519	4.0	5.0	12.0	10.0	8.0	3.0	4.0	4.0	3.0	5.0	3.0	6.0	8.0	5.0	4.0	0.0	4.0	4.0	7.0	2.0	9.0	5.0	4.0	4.0	7.0	3.0	7.0	8.0	11.0	4.0	6.0	3.0	10.0	6.0	7.0	8.0	k__Bacteria; p__Firmicutes; c__Clostridia; o__Clostridiales; f__Ruminococcaceae; g__unidentified_Ruminococcaceae
OTU_520	2.0	2.0	6.0	2.0	1.0	1.0	2.0	4.0	4.0	3.0	3.0	3.0	3.0	3.0	3.0	3.0	3.0	2.0	5.0	0.0	4.0	2.0	8.0	2.0	2.0	3.0	2.0	0.0	4.0	3.0	1.0	1.0	0.0	2.0	6.0	3.0	k__Bacteria; p__Firmicutes; c__Clostridia; o__Clostridiales; f__Lachnospiraceae
OTU_521	5.0	0.0	2.0	1.0	1.0	3.0	3.0	0.0	1.0	19.0	1.0	1.0	2.0	1.0	1.0	0.0	1.0	4.0	3.0	0.0	0.0	6.0	1.0	4.0	4.0	0.0	1.0	4.0	1.0	0.0	1.0	1.0	1.0	6.0	3.0	1.0	k__Bacteria; p__Spirochaetes; c__Spirochaetia; o__Spirochaetales; f__Spirochaetaceae
OTU_522	4.0	7.0	22.0	2.0	10.0	7.0	7.0	4.0	11.0	2.0	1.0	5.0	2.0	9.0	3.0	4.0	10.0	5.0	5.0	18.0	12.0	4.0	1.0	13.0	11.0	7.0	41.0	14.0	5.0	9.0	9.0	7.0	18.0	7.0	1.0	23.0	k__Bacteria; p__Bacteroidetes; c__Bacteroidia; o__Bacteroidales; f__; g__; s__
OTU_523	3.0	5.0	1.0	3.0	5.0	0.0	3.0	4.0	2.0	6.0	0.0	0.0	0.0	2.0	5.0	1.0	1.0	1.0	1.0	0.0	4.0	3.0	1.0	6.0	3.0	5.0	2.0	4.0	3.0	5.0	3.0	6.0	6.0	6.0	4.0	10.0	k__Bacteria; p__Bacteroidetes; c__Bacteroidia; o__Bacteroidales
OTU_524	1.0	4.0	6.0	8.0	2.0	1.0	9.0	4.0	1.0	8.0	1.0	2.0	2.0	4.0	5.0	2.0	3.0	2.0	5.0	3.0	4.0	4.0	5.0	1.0	4.0	3.0	3.0	2.0	1.0	7.0	0.0	1.0	6.0	7.0	2.0	1.0	k__Bacteria; p__Firmicutes; c__Clostridia; o__Clostridiales; f__Lachnospiraceae; g__unidentified_Lachnospiraceae
OTU_525	20.0	46.0	79.0	78.0	67.0	38.0	59.0	44.0	23.0	50.0	80.0	20.0	68.0	44.0	29.0	23.0	43.0	51.0	67.0	34.0	39.0	32.0	77.0	39.0	39.0	66.0	64.0	37.0	87.0	48.0	55.0	54.0	47.0	29.0	79.0	40.0	k__Bacteria; p__Firmicutes; c__Clostridia; o__Clostridiales; f__Ruminococcaceae
OTU_526	1.0	1.0	2.0	0.0	4.0	1.0	2.0	3.0	2.0	1.0	2.0	3.0	2.0	2.0	1.0	1.0	0.0	4.0	1.0	2.0	1.0	0.0	2.0	6.0	3.0	1.0	3.0	7.0	0.0	3.0	5.0	4.0	9.0	5.0	1.0	6.0	k__Bacteria; p__Firmicutes; c__Clostridia; o__Clostridiales; f__unidentified_Clostridiales; g__Anaerovorax
OTU_527	5.0	7.0	9.0	4.0	3.0	5.0	10.0	13.0	7.0	10.0	1.0	5.0	1.0	17.0	6.0	7.0	3.0	7.0	2.0	22.0	7.0	0.0	4.0	5.0	5.0	10.0	9.0	7.0	4.0	1.0	1.0	9.0	12.0	3.0	3.0	4.0	k__Bacteria; p__Fibrobacteres; c__Fibrobacteria; o__Fibrobacterales; f__Fibrobacteraceae; g__Fibrobacter
OTU_528	5.0	9.0	8.0	5.0	11.0	15.0	5.0	9.0	6.0	14.0	3.0	9.0	1.0	8.0	6.0	3.0	2.0	7.0	8.0	18.0	13.0	5.0	0.0	9.0	6.0	13.0	18.0	10.0	10.0	11.0	12.0	17.0	18.0	23.0	21.0	21.0	k__Bacteria; p__Firmicutes; c__Negativicutes; o__Selenomonadales; f__Veillonellaceae; g__; s__
OTU_529	3.0	1.0	3.0	1.0	1.0	1.0	6.0	3.0	3.0	14.0	0.0	3.0	2.0	5.0	7.0	2.0	2.0	1.0	1.0	2.0	6.0	6.0	1.0	9.0	0.0	4.0	11.0	9.0	2.0	2.0	1.0	2.0	10.0	13.0	0.0	3.0	k__Bacteria; p__Spirochaetes; c__Spirochaetia; o__Spirochaetales; f__Spirochaetaceae
OTU_530	1.0	3.0	1.0	2.0	3.0	2.0	1.0	3.0	2.0	1.0	1.0	0.0	2.0	4.0	4.0	1.0	1.0	3.0	2.0	1.0	3.0	2.0	1.0	4.0	4.0	1.0	2.0	5.0	3.0	1.0	2.0	4.0	3.0	6.0	1.0	9.0	k__Bacteria; p__Firmicutes; c__Clostridia; o__Clostridiales; f__Ruminococcaceae; g__Oscillospira; s__
OTU_531	11.0	8.0	7.0	17.0	7.0	10.0	17.0	8.0	12.0	17.0	6.0	2.0	18.0	6.0	20.0	11.0	12.0	12.0	19.0	11.0	18.0	26.0	4.0	17.0	25.0	15.0	27.0	25.0	11.0	30.0	14.0	7.0	19.0	10.0	18.0	6.0	k__Bacteria; p__Bacteroidetes; c__Bacteroidia; o__Bacteroidales; f__Prevotellaceae; g__; s__
OTU_532	4.0	3.0	0.0	2.0	1.0	6.0	3.0	2.0	4.0	5.0	0.0	4.0	0.0	3.0	4.0	1.0	3.0	3.0	0.0	0.0	0.0	1.0	0.0	6.0	2.0	2.0	2.0	2.0	0.0	1.0	1.0	7.0	3.0	7.0	3.0	4.0	k__Bacteria; p__Firmicutes; c__Clostridia; o__Clostridiales; f__Lachnospiraceae; g__Moryella; s__bacterium_YAD2002
OTU_533	2.0	2.0	5.0	4.0	3.0	6.0	3.0	3.0	2.0	7.0	0.0	4.0	3.0	4.0	4.0	4.0	3.0	1.0	0.0	0.0	4.0	4.0	1.0	5.0	3.0	7.0	7.0	3.0	1.0	4.0	3.0	2.0	6.0	6.0	0.0	5.0	k__Bacteria; p__Bacteroidetes; c__Bacteroidia; o__Bacteroidales; f__unidentified_Bacteroidales; g__unidentified_Bacteroidales; s__bacterium_P201
OTU_534	3.0	1.0	4.0	2.0	2.0	1.0	3.0	7.0	2.0	4.0	3.0	0.0	4.0	2.0	4.0	0.0	0.0	5.0	2.0	3.0	2.0	1.0	3.0	3.0	1.0	3.0	3.0	3.0	5.0	1.0	4.0	1.0	4.0	4.0	4.0	8.0	k__Bacteria; p__Firmicutes; c__Clostridia; o__Clostridiales; f__Lachnospiraceae
OTU_535	4.0	5.0	4.0	6.0	5.0	1.0	5.0	4.0	8.0	4.0	2.0	9.0	5.0	1.0	6.0	9.0	5.0	8.0	5.0	2.0	9.0	3.0	4.0	10.0	9.0	7.0	11.0	7.0	5.0	4.0	3.0	9.0	5.0	4.0	4.0	8.0	k__Bacteria; p__Bacteroidetes; c__Bacteroidia; o__Bacteroidales; f__Prevotellaceae; g__; s__
OTU_536	29.0	33.0	41.0	35.0	28.0	53.0	45.0	27.0	32.0	59.0	76.0	39.0	48.0	25.0	42.0	30.0	55.0	42.0	40.0	55.0	51.0	79.0	61.0	50.0	36.0	42.0	66.0	56.0	37.0	77.0	32.0	30.0	71.0	30.0	43.0	34.0	k__Bacteria; p__Bacteroidetes; c__Bacteroidia; o__Bacteroidales; f__Prevotellaceae; g__unidentified_Prevotellaceae
OTU_537	5.0	5.0	6.0	21.0	19.0	19.0	15.0	7.0	25.0	19.0	32.0	0.0	42.0	8.0	21.0	15.0	61.0	34.0	24.0	0.0	10.0	27.0	51.0	11.0	16.0	19.0	21.0	4.0	69.0	22.0	33.0	16.0	16.0	11.0	38.0	10.0	k__Bacteria; p__Bacteroidetes; c__Bacteroidia; o__Bacteroidales; f__Prevotellaceae
OTU_538	2.0	4.0	5.0	5.0	4.0	5.0	4.0	1.0	5.0	2.0	0.0	2.0	1.0	2.0	3.0	4.0	1.0	1.0	5.0	1.0	3.0	4.0	1.0	3.0	2.0	2.0	2.0	0.0	2.0	0.0	3.0	1.0	0.0	5.0	3.0	4.0	k__Bacteria; p__Firmicutes; c__Clostridia; o__Clostridiales; f__Lachnospiraceae
OTU_539	1.0	2.0	0.0	0.0	2.0	0.0	1.0	1.0	2.0	0.0	1.0	3.0	0.0	2.0	0.0	1.0	0.0	1.0	1.0	2.0	0.0	2.0	3.0	3.0	0.0	3.0	2.0	2.0	0.0	3.0	1.0	3.0	3.0	2.0	1.0	6.0	k__Bacteria; p__Firmicutes; c__Clostridia; o__Clostridiales; f__Ruminococcaceae
OTU_540	3.0	9.0	6.0	10.0	8.0	9.0	6.0	6.0	6.0	9.0	14.0	4.0	9.0	9.0	10.0	6.0	11.0	16.0	18.0	2.0	16.0	13.0	25.0	17.0	20.0	15.0	15.0	9.0	31.0	29.0	5.0	16.0	7.0	9.0	17.0	16.0	k__Bacteria; p__Bacteroidetes; c__Bacteroidia; o__Bacteroidales; f__Prevotellaceae
OTU_541	1.0	2.0	1.0	1.0	1.0	3.0	9.0	3.0	2.0	9.0	2.0	0.0	2.0	0.0	5.0	7.0	2.0	4.0	0.0	0.0	8.0	6.0	3.0	2.0	6.0	0.0	4.0	3.0	4.0	1.0	2.0	0.0	0.0	2.0	1.0	3.0	k__Bacteria; p__Bacteroidetes; c__Bacteroidia; o__Bacteroidales; f__Prevotellaceae
OTU_542	3.0	5.0	5.0	9.0	5.0	6.0	3.0	6.0	4.0	3.0	3.0	3.0	7.0	3.0	9.0	7.0	8.0	4.0	8.0	0.0	7.0	5.0	5.0	7.0	9.0	5.0	5.0	6.0	4.0	6.0	5.0	6.0	9.0	8.0	13.0	14.0	k__Bacteria; p__Bacteroidetes; c__Bacteroidia; o__Bacteroidales; f__Prevotellaceae
OTU_543	5.0	10.0	5.0	9.0	11.0	2.0	9.0	4.0	1.0	9.0	2.0	6.0	5.0	2.0	4.0	3.0	4.0	4.0	5.0	4.0	6.0	10.0	2.0	11.0	5.0	7.0	7.0	9.0	13.0	7.0	5.0	5.0	6.0	16.0	6.0	7.0	k__Bacteria; p__Firmicutes; c__Negativicutes; o__Selenomonadales; f__Veillonellaceae; g__Anaerovibrio; s__
OTU_544	3.0	10.0	29.0	9.0	9.0	4.0	11.0	6.0	2.0	10.0	15.0	2.0	4.0	10.0	7.0	7.0	6.0	3.0	12.0	7.0	6.0	8.0	9.0	1.0	8.0	12.0	7.0	4.0	8.0	7.0	4.0	8.0	8.0	6.0	9.0	4.0	k__Bacteria; p__Tenericutes; c__Mollicutes; o__; f__; g__; s__
OTU_545	0.0	5.0	8.0	5.0	11.0	2.0	3.0	4.0	2.0	4.0	7.0	3.0	3.0	7.0	3.0	3.0	3.0	3.0	5.0	1.0	3.0	3.0	2.0	5.0	2.0	2.0	3.0	6.0	1.0	3.0	3.0	7.0	0.0	2.0	3.0	2.0	k__Bacteria; p__Firmicutes; c__Clostridia; o__Clostridiales
OTU_546	2.0	3.0	5.0	7.0	4.0	4.0	5.0	4.0	3.0	2.0	8.0	1.0	1.0	4.0	4.0	3.0	4.0	3.0	7.0	1.0	6.0	3.0	12.0	3.0	9.0	7.0	3.0	4.0	9.0	9.0	7.0	3.0	4.0	6.0	5.0	6.0	k__Bacteria; p__Bacteroidetes; c__Bacteroidia; o__Bacteroidales; f__Prevotellaceae
OTU_547	7.0	3.0	6.0	18.0	10.0	0.0	5.0	6.0	3.0	1.0	12.0	0.0	5.0	4.0	1.0	7.0	6.0	8.0	9.0	0.0	6.0	3.0	16.0	8.0	8.0	5.0	3.0	5.0	11.0	3.0	5.0	3.0	2.0	5.0	6.0	3.0	k__Bacteria; p__Actinobacteria; c__Coriobacteriia; o__Coriobacteriales; f__Atopobiaceae; g__Olsenella; s__
OTU_548	7.0	6.0	6.0	3.0	10.0	10.0	7.0	5.0	9.0	22.0	7.0	10.0	10.0	3.0	13.0	10.0	8.0	9.0	9.0	12.0	10.0	29.0	5.0	12.0	13.0	11.0	8.0	24.0	8.0	18.0	6.0	6.0	8.0	7.0	5.0	11.0	k__Bacteria; p__Bacteroidetes; c__Bacteroidia; o__Bacteroidales; f__Prevotellaceae; g__; s__
OTU_549	1.0	0.0	5.0	6.0	2.0	0.0	2.0	0.0	5.0	0.0	3.0	1.0	3.0	1.0	3.0	1.0	3.0	3.0	4.0	0.0	3.0	2.0	6.0	7.0	1.0	2.0	3.0	2.0	9.0	4.0	3.0	5.0	3.0	4.0	4.0	2.0	k__Bacteria; p__Firmicutes; c__Clostridia; o__Clostridiales; f__unidentified_Clostridiales
OTU_550	1.0	5.0	2.0	2.0	0.0	0.0	2.0	3.0	7.0	2.0	0.0	5.0	3.0	5.0	5.0	7.0	3.0	8.0	5.0	0.0	9.0	6.0	0.0	6.0	10.0	5.0	8.0	3.0	4.0	6.0	1.0	13.0	7.0	4.0	3.0	11.0	k__Bacteria; p__Bacteroidetes; c__Bacteroidia; o__Bacteroidales
OTU_551	0.0	3.0	5.0	5.0	9.0	4.0	4.0	5.0	4.0	3.0	7.0	0.0	11.0	5.0	1.0	11.0	7.0	11.0	6.0	0.0	15.0	3.0	7.0	3.0	15.0	12.0	5.0	6.0	17.0	9.0	8.0	4.0	3.0	3.0	6.0	3.0	k__Bacteria; p__Bacteroidetes; c__Bacteroidia; o__Bacteroidales; f__Prevotellaceae; g__; s__
OTU_552	0.0	6.0	14.0	0.0	0.0	0.0	0.0	0.0	0.0	1.0	33.0	2.0	0.0	3.0	0.0	0.0	0.0	0.0	0.0	0.0	0.0	0.0	4.0	0.0	0.0	0.0	0.0	0.0	0.0	0.0	1.0	1.0	0.0	0.0	0.0	0.0	k__Bacteria; p__Proteobacteria; c__Alphaproteobacteria; o__Rhizobiales; f__unidentified_Rhizobiales
OTU_553	16.0	13.0	17.0	27.0	19.0	19.0	19.0	17.0	19.0	22.0	17.0	12.0	27.0	17.0	21.0	14.0	36.0	23.0	48.0	10.0	30.0	13.0	19.0	19.0	25.0	28.0	29.0	25.0	29.0	27.0	38.0	35.0	27.0	32.0	51.0	26.0	k__Bacteria; p__Bacteroidetes; c__Bacteroidia; o__Bacteroidales
OTU_554	28.0	34.0	29.0	26.0	44.0	30.0	32.0	36.0	29.0	48.0	27.0	33.0	31.0	36.0	32.0	29.0	38.0	41.0	35.0	68.0	36.0	50.0	18.0	47.0	30.0	50.0	40.0	40.0	30.0	59.0	32.0	47.0	56.0	33.0	28.0	27.0	k__Bacteria; p__Bacteroidetes; c__Bacteroidia; o__Bacteroidales; f__Prevotellaceae; g__; s__
OTU_555	4.0	2.0	0.0	3.0	4.0	2.0	6.0	5.0	3.0	13.0	1.0	1.0	7.0	2.0	5.0	3.0	6.0	1.0	8.0	1.0	3.0	13.0	3.0	7.0	6.0	5.0	3.0	4.0	7.0	5.0	2.0	0.0	1.0	9.0	4.0	8.0	k__Bacteria; p__Bacteroidetes; c__Bacteroidia; o__Bacteroidales; f__Prevotellaceae; g__; s__
OTU_556	2.0	3.0	2.0	5.0	3.0	5.0	4.0	2.0	1.0	1.0	8.0	0.0	7.0	1.0	5.0	3.0	7.0	1.0	5.0	0.0	0.0	3.0	6.0	0.0	3.0	4.0	3.0	6.0	4.0	3.0	11.0	10.0	6.0	5.0	13.0	11.0	k__Bacteria; p__Bacteroidetes; c__Bacteroidia; o__Bacteroidales; f__Rikenellaceae; g__; s__
OTU_557	2.0	1.0	3.0	4.0	5.0	0.0	7.0	2.0	0.0	7.0	3.0	3.0	0.0	0.0	0.0	3.0	0.0	4.0	1.0	5.0	2.0	1.0	4.0	4.0	1.0	3.0	6.0	1.0	5.0	2.0	1.0	4.0	4.0	8.0	3.0	3.0	k__Bacteria; p__Spirochaetes; c__Spirochaetia; o__Spirochaetales; f__Spirochaetaceae; g__; s__
OTU_558	0.0	2.0	12.0	2.0	4.0	6.0	5.0	0.0	6.0	4.0	1.0	1.0	0.0	11.0	5.0	2.0	4.0	4.0	0.0	1.0	20.0	7.0	2.0	13.0	5.0	13.0	29.0	10.0	7.0	3.0	7.0	6.0	17.0	8.0	7.0	6.0	k__Bacteria; p__Bacteroidetes; c__Bacteroidia; o__Bacteroidales; f__Muribaculaceae; g__; s__
OTU_559	7.0	4.0	5.0	10.0	7.0	3.0	12.0	9.0	1.0	9.0	3.0	4.0	7.0	7.0	13.0	8.0	0.0	4.0	9.0	0.0	5.0	5.0	4.0	11.0	12.0	14.0	7.0	16.0	6.0	13.0	8.0	12.0	7.0	10.0	5.0	10.0	k__Bacteria; p__Bacteroidetes; c__Bacteroidia; o__Bacteroidales; f__Prevotellaceae
OTU_560	2.0	1.0	3.0	5.0	3.0	0.0	4.0	3.0	3.0	1.0	2.0	0.0	1.0	1.0	5.0	0.0	4.0	3.0	5.0	0.0	4.0	3.0	6.0	4.0	3.0	1.0	1.0	3.0	7.0	4.0	3.0	1.0	0.0	0.0	4.0	0.0	k__Bacteria; p__Firmicutes; c__Clostridia; o__Clostridiales; f__unidentified_Clostridiales; g__Anaerovorax; s__
OTU_561	0.0	2.0	5.0	0.0	7.0	1.0	3.0	0.0	3.0	7.0	2.0	1.0	2.0	5.0	3.0	3.0	5.0	3.0	4.0	0.0	9.0	10.0	0.0	6.0	8.0	6.0	4.0	2.0	1.0	9.0	3.0	5.0	6.0	4.0	1.0	4.0	k__Bacteria; p__Bacteroidetes; c__Bacteroidia; o__Bacteroidales; f__Prevotellaceae; g__; s__
OTU_562	1.0	3.0	6.0	2.0	4.0	0.0	3.0	2.0	3.0	2.0	0.0	5.0	4.0	2.0	4.0	2.0	4.0	4.0	3.0	0.0	8.0	3.0	2.0	2.0	9.0	5.0	4.0	4.0	2.0	1.0	4.0	7.0	8.0	3.0	4.0	12.0	k__Bacteria; p__Firmicutes; c__Clostridia; o__Clostridiales; f__Ruminococcaceae; g__unidentified_Ruminococcaceae; s__[Clostridium]_papyrosolvens
OTU_563	5.0	13.0	23.0	3.0	25.0	3.0	11.0	11.0	8.0	6.0	5.0	9.0	4.0	11.0	8.0	5.0	7.0	11.0	10.0	3.0	8.0	1.0	8.0	6.0	4.0	12.0	3.0	9.0	10.0	5.0	6.0	19.0	7.0	4.0	11.0	17.0	k__Bacteria; p__Firmicutes; c__Clostridia; o__Clostridiales; f__Lachnospiraceae
OTU_564	3.0	6.0	8.0	3.0	8.0	2.0	7.0	6.0	8.0	11.0	2.0	2.0	6.0	8.0	7.0	5.0	3.0	6.0	6.0	6.0	5.0	8.0	5.0	14.0	6.0	7.0	6.0	8.0	7.0	9.0	3.0	12.0	8.0	5.0	5.0	5.0	k__Bacteria; p__Bacteroidetes; c__Bacteroidia; o__Bacteroidales; f__Prevotellaceae; g__; s__
OTU_565	0.0	0.0	0.0	0.0	0.0	28.0	0.0	0.0	0.0	0.0	2.0	0.0	0.0	0.0	0.0	0.0	0.0	0.0	0.0	3.0	0.0	33.0	0.0	0.0	0.0	0.0	0.0	0.0	0.0	0.0	0.0	0.0	68.0	0.0	0.0	0.0	k__Bacteria; p__Bacteroidetes; c__Bacteroidia; o__Sphingobacteriales; f__Sphingobacteriaceae; g__Sphingobacterium; s__Sphingobacterium_hotanense
OTU_566	1.0	4.0	21.0	9.0	4.0	6.0	11.0	11.0	7.0	5.0	1.0	6.0	5.0	6.0	12.0	13.0	6.0	7.0	15.0	1.0	12.0	8.0	4.0	10.0	14.0	11.0	11.0	11.0	15.0	15.0	7.0	9.0	3.0	7.0	5.0	20.0	k__Bacteria; p__Bacteroidetes; c__Bacteroidia; o__Bacteroidales; f__Muribaculaceae; g__; s__
OTU_567	0.0	0.0	41.0	0.0	0.0	0.0	0.0	0.0	0.0	0.0	0.0	0.0	0.0	0.0	0.0	0.0	0.0	0.0	0.0	0.0	0.0	0.0	20.0	0.0	0.0	0.0	0.0	0.0	0.0	0.0	5.0	0.0	0.0	0.0	0.0	1.0	k__Bacteria; p__Firmicutes; c__Clostridia; o__Clostridiales; f__unidentified_Clostridiales; g__Fusibacter
OTU_568	0.0	2.0	0.0	0.0	5.0	3.0	3.0	1.0	0.0	1.0	0.0	2.0	2.0	4.0	2.0	2.0	2.0	3.0	5.0	0.0	9.0	2.0	1.0	0.0	0.0	1.0	1.0	3.0	1.0	3.0	2.0	9.0	3.0	2.0	7.0	4.0	k__Bacteria; p__Firmicutes; c__Clostridia; o__Clostridiales; f__Lachnospiraceae; g__unidentified_Lachnospiraceae
OTU_569	21.0	42.0	53.0	37.0	51.0	38.0	42.0	44.0	30.0	45.0	57.0	24.0	38.0	44.0	48.0	37.0	46.0	59.0	39.0	99.0	69.0	67.0	29.0	54.0	59.0	71.0	78.0	57.0	38.0	77.0	50.0	86.0	99.0	35.0	37.0	49.0	k__Bacteria; p__Bacteroidetes; c__Bacteroidia; o__Bacteroidales; f__Prevotellaceae; g__; s__
OTU_570	1.0	2.0	4.0	1.0	1.0	6.0	3.0	0.0	1.0	3.0	0.0	2.0	0.0	5.0	3.0	1.0	2.0	3.0	1.0	8.0	5.0	3.0	1.0	4.0	2.0	7.0	4.0	2.0	2.0	5.0	2.0	6.0	10.0	5.0	0.0	10.0	k__Bacteria; p__Bacteroidetes; c__Bacteroidia; o__Bacteroidales; f__Rikenellaceae; g__; s__
OTU_571	0.0	0.0	3.0	0.0	0.0	30.0	2.0	0.0	0.0	0.0	0.0	0.0	0.0	0.0	2.0	0.0	70.0	1.0	1.0	0.0	0.0	0.0	0.0	0.0	0.0	0.0	42.0	4.0	0.0	0.0	32.0	0.0	0.0	0.0	0.0	0.0	k__Bacteria; p__Bacteroidetes; c__Bacteroidia; o__Bacteroidales; f__Bacteroidaceae; g__Bacteroides; s__Bacteroides_fragilis
OTU_572	37.0	88.0	114.0	72.0	87.0	100.0	90.0	86.0	63.0	208.0	42.0	149.0	59.0	92.0	79.0	99.0	62.0	93.0	85.0	200.0	116.0	173.0	45.0	82.0	90.0	115.0	126.0	105.0	95.0	119.0	53.0	134.0	123.0	87.0	53.0	112.0	k__Bacteria; p__Bacteroidetes; c__Bacteroidia; o__Bacteroidales; f__Prevotellaceae; g__; s__
OTU_573	2.0	3.0	7.0	2.0	4.0	1.0	1.0	3.0	6.0	3.0	1.0	4.0	1.0	5.0	3.0	0.0	4.0	7.0	8.0	5.0	3.0	4.0	4.0	5.0	4.0	9.0	4.0	4.0	5.0	6.0	1.0	6.0	1.0	1.0	1.0	5.0	k__Bacteria; p__Firmicutes; c__Clostridia; o__Clostridiales; f__Ruminococcaceae
OTU_574	3.0	2.0	4.0	1.0	7.0	8.0	3.0	3.0	5.0	0.0	2.0	4.0	5.0	5.0	4.0	4.0	3.0	6.0	3.0	1.0	7.0	3.0	0.0	7.0	4.0	8.0	6.0	3.0	3.0	6.0	3.0	6.0	4.0	9.0	5.0	7.0	k__Bacteria; p__Bacteroidetes; c__Bacteroidia; o__Bacteroidales; f__Muribaculaceae; g__; s__
OTU_575	4.0	10.0	16.0	3.0	14.0	10.0	4.0	6.0	7.0	12.0	2.0	15.0	9.0	17.0	13.0	8.0	12.0	16.0	8.0	23.0	13.0	18.0	8.0	14.0	14.0	13.0	20.0	14.0	15.0	16.0	12.0	15.0	17.0	6.0	7.0	18.0	k__Bacteria; p__Bacteroidetes; c__Bacteroidia; o__Bacteroidales; f__Prevotellaceae; g__; s__
OTU_576	1.0	5.0	6.0	1.0	3.0	3.0	0.0	2.0	2.0	1.0	0.0	7.0	0.0	1.0	2.0	0.0	3.0	3.0	3.0	0.0	5.0	4.0	0.0	4.0	1.0	4.0	11.0	0.0	1.0	7.0	8.0	3.0	8.0	0.0	3.0	16.0	k__Bacteria; p__Bacteroidetes; c__Bacteroidia; o__Bacteroidales; f__Rikenellaceae; g__; s__
OTU_577	2.0	6.0	11.0	10.0	7.0	3.0	5.0	1.0	2.0	12.0	0.0	0.0	4.0	4.0	4.0	1.0	2.0	2.0	3.0	5.0	2.0	4.0	3.0	1.0	5.0	4.0	0.0	1.0	4.0	3.0	1.0	4.0	8.0	5.0	1.0	3.0	k__Bacteria; p__Firmicutes; c__Clostridia; o__Clostridiales; f__Lachnospiraceae; g__unidentified_Lachnospiraceae
OTU_578	6.0	6.0	10.0	6.0	6.0	6.0	14.0	8.0	9.0	33.0	4.0	7.0	9.0	6.0	21.0	23.0	8.0	8.0	7.0	7.0	13.0	34.0	5.0	19.0	19.0	10.0	13.0	18.0	14.0	16.0	4.0	5.0	17.0	11.0	8.0	6.0	k__Bacteria; p__Bacteroidetes; c__Bacteroidia; o__Bacteroidales; f__Prevotellaceae; g__; s__
OTU_579	2.0	2.0	6.0	5.0	0.0	3.0	4.0	4.0	4.0	3.0	4.0	6.0	8.0	1.0	5.0	3.0	4.0	3.0	10.0	5.0	13.0	7.0	2.0	8.0	7.0	13.0	8.0	10.0	8.0	10.0	4.0	3.0	3.0	4.0	2.0	5.0	k__Bacteria; p__Bacteroidetes; c__Bacteroidia; o__Bacteroidales; f__Prevotellaceae; g__; s__
OTU_580	5.0	12.0	20.0	12.0	14.0	2.0	7.0	23.0	2.0	7.0	23.0	3.0	4.0	4.0	4.0	11.0	5.0	10.0	11.0	5.0	8.0	11.0	28.0	7.0	12.0	13.0	9.0	5.0	20.0	9.0	5.0	8.0	8.0	5.0	10.0	6.0	k__Bacteria; p__unidentified_Bacteria; c__unidentified_Bacteria; o__unidentified_Bacteria; f__unidentified_Bacteria; g__Candidatus_Saccharimonas; s__
OTU_581	3.0	4.0	2.0	4.0	3.0	4.0	5.0	1.0	7.0	3.0	0.0	2.0	3.0	2.0	2.0	8.0	4.0	6.0	10.0	0.0	3.0	4.0	4.0	7.0	5.0	1.0	7.0	8.0	7.0	5.0	4.0	6.0	0.0	8.0	6.0	4.0	k__Bacteria; p__Bacteroidetes; c__Bacteroidia; o__Bacteroidales; f__Prevotellaceae; g__; s__
OTU_582	2.0	2.0	4.0	0.0	4.0	4.0	3.0	2.0	6.0	4.0	0.0	3.0	5.0	5.0	2.0	4.0	4.0	1.0	2.0	4.0	1.0	3.0	3.0	4.0	4.0	6.0	3.0	6.0	0.0	4.0	3.0	4.0	1.0	7.0	3.0	7.0	k__Bacteria; p__Bacteroidetes; c__Bacteroidia; o__Bacteroidales; f__Prevotellaceae
OTU_583	0.0	2.0	2.0	0.0	2.0	1.0	3.0	4.0	0.0	5.0	0.0	3.0	1.0	5.0	5.0	6.0	3.0	4.0	5.0	0.0	6.0	3.0	0.0	4.0	3.0	3.0	8.0	6.0	1.0	3.0	1.0	2.0	2.0	12.0	0.0	22.0	k__Bacteria; p__Bacteroidetes; c__Bacteroidia; o__Bacteroidales; f__Rikenellaceae; g__; s__
OTU_584	3.0	3.0	5.0	5.0	4.0	4.0	5.0	2.0	4.0	7.0	5.0	1.0	3.0	1.0	7.0	2.0	2.0	3.0	6.0	0.0	4.0	7.0	2.0	4.0	6.0	0.0	4.0	12.0	4.0	4.0	2.0	0.0	4.0	6.0	3.0	4.0	k__Bacteria; p__Firmicutes; c__Clostridia; o__Clostridiales; f__Christensenellaceae; g__; s__
OTU_585	4.0	6.0	4.0	4.0	5.0	3.0	5.0	2.0	4.0	2.0	9.0	4.0	7.0	6.0	5.0	1.0	3.0	4.0	3.0	0.0	6.0	9.0	4.0	5.0	6.0	7.0	4.0	2.0	1.0	5.0	1.0	4.0	7.0	4.0	11.0	6.0	k__Bacteria; p__Firmicutes; c__Clostridia; o__Clostridiales; f__Ruminococcaceae
OTU_586	6.0	1.0	6.0	6.0	4.0	1.0	0.0	5.0	0.0	4.0	0.0	2.0	3.0	2.0	4.0	0.0	0.0	3.0	0.0	1.0	0.0	2.0	1.0	1.0	1.0	6.0	2.0	4.0	4.0	1.0	5.0	4.0	6.0	1.0	7.0	2.0	k__Bacteria; p__Firmicutes; c__Erysipelotrichia; o__Erysipelotrichales; f__Erysipelotrichaceae; g__Asteroleplasma; s__Asteroleplasma_anaerobium
OTU_587	1.0	0.0	2.0	6.0	2.0	5.0	3.0	3.0	2.0	4.0	9.0	1.0	2.0	1.0	0.0	3.0	0.0	1.0	3.0	0.0	7.0	2.0	9.0	8.0	6.0	6.0	5.0	6.0	16.0	3.0	8.0	0.0	1.0	1.0	7.0	3.0	k__Bacteria; p__Firmicutes; c__Clostridia; o__Clostridiales; f__unidentified_Clostridiales; g__unidentified_Clostridiales; s__Eubacterium_pyruvativorans
OTU_588	3.0	2.0	1.0	6.0	3.0	0.0	3.0	3.0	1.0	1.0	2.0	0.0	5.0	0.0	1.0	7.0	2.0	2.0	8.0	0.0	8.0	0.0	1.0	14.0	6.0	8.0	4.0	6.0	10.0	10.0	1.0	1.0	0.0	2.0	6.0	0.0	k__Bacteria; p__Bacteroidetes; c__Bacteroidia; o__Bacteroidales; f__Prevotellaceae; g__; s__
OTU_589	2.0	2.0	7.0	4.0	3.0	2.0	2.0	2.0	4.0	6.0	1.0	3.0	4.0	9.0	5.0	3.0	4.0	4.0	2.0	3.0	7.0	7.0	4.0	8.0	5.0	6.0	5.0	7.0	4.0	4.0	2.0	4.0	6.0	8.0	6.0	5.0	k__Bacteria; p__Firmicutes; c__Clostridia; o__Clostridiales; f__Ruminococcaceae; g__unidentified_Ruminococcaceae; s__bacterium_V9D2012
OTU_590	1.0	6.0	6.0	2.0	7.0	2.0	1.0	10.0	4.0	4.0	4.0	1.0	2.0	8.0	2.0	2.0	1.0	1.0	6.0	1.0	24.0	6.0	2.0	3.0	9.0	10.0	5.0	8.0	5.0	19.0	9.0	9.0	6.0	11.0	11.0	66.0	k__Bacteria; p__Bacteroidetes; c__Bacteroidia; o__Bacteroidales; f__Muribaculaceae; g__; s__
OTU_591	5.0	0.0	5.0	5.0	5.0	3.0	4.0	2.0	3.0	4.0	0.0	4.0	6.0	2.0	3.0	2.0	4.0	5.0	3.0	0.0	4.0	3.0	3.0	4.0	0.0	1.0	5.0	4.0	4.0	4.0	1.0	2.0	3.0	1.0	1.0	4.0	k__Bacteria; p__Bacteroidetes; c__Bacteroidia; o__Bacteroidales; f__Prevotellaceae; g__; s__
OTU_592	10.0	7.0	2.0	4.0	9.0	7.0	7.0	3.0	1.0	58.0	2.0	1.0	2.0	9.0	5.0	4.0	2.0	2.0	2.0	21.0	6.0	6.0	4.0	10.0	1.0	9.0	17.0	11.0	6.0	6.0	1.0	9.0	8.0	15.0	0.0	12.0	k__Bacteria; p__Spirochaetes; c__Spirochaetia; o__Spirochaetales; f__Spirochaetaceae; g__unidentified_Spirochaetaceae
OTU_593	10.0	4.0	6.0	4.0	10.0	15.0	5.0	4.0	5.0	7.0	7.0	10.0	6.0	7.0	6.0	7.0	5.0	4.0	2.0	6.0	5.0	4.0	5.0	1.0	2.0	6.0	6.0	2.0	0.0	4.0	7.0	7.0	9.0	10.0	8.0	11.0	k__Bacteria; p__Firmicutes; c__Negativicutes; o__Selenomonadales; f__Acidaminococcaceae; g__Succiniclasticum; s__
OTU_594	1.0	4.0	2.0	1.0	1.0	2.0	4.0	1.0	1.0	7.0	1.0	3.0	3.0	1.0	4.0	1.0	2.0	2.0	4.0	0.0	1.0	7.0	3.0	3.0	1.0	1.0	1.0	3.0	4.0	5.0	1.0	0.0	0.0	2.0	0.0	2.0	k__Bacteria; p__Bacteroidetes; c__Bacteroidia; o__Bacteroidales; f__Prevotellaceae; g__; s__
OTU_595	5.0	9.0	7.0	3.0	12.0	2.0	7.0	5.0	5.0	9.0	6.0	9.0	7.0	15.0	8.0	11.0	3.0	8.0	7.0	3.0	6.0	7.0	7.0	19.0	8.0	20.0	16.0	11.0	9.0	8.0	7.0	22.0	9.0	17.0	9.0	22.0	k__Bacteria; p__Firmicutes; c__Clostridia; o__Clostridiales; f__Ruminococcaceae; g__; s__
OTU_596	0.0	1.0	2.0	3.0	1.0	1.0	0.0	1.0	1.0	7.0	7.0	3.0	2.0	5.0	3.0	3.0	2.0	1.0	6.0	3.0	2.0	3.0	5.0	4.0	3.0	4.0	0.0	4.0	11.0	5.0	4.0	3.0	4.0	5.0	2.0	6.0	k__Bacteria; p__Firmicutes; c__Clostridia; o__Clostridiales; f__Defluviitaleaceae; g__; s__
OTU_597	1.0	7.0	2.0	1.0	4.0	1.0	1.0	0.0	0.0	3.0	1.0	1.0	0.0	3.0	1.0	2.0	1.0	5.0	1.0	0.0	2.0	3.0	3.0	2.0	2.0	1.0	1.0	3.0	2.0	2.0	2.0	3.0	3.0	1.0	0.0	7.0	k__Bacteria; p__Firmicutes; c__Clostridia; o__Clostridiales; f__Ruminococcaceae
OTU_598	0.0	0.0	3.0	2.0	1.0	1.0	2.0	0.0	3.0	2.0	1.0	2.0	0.0	1.0	2.0	0.0	2.0	0.0	0.0	3.0	1.0	2.0	3.0	4.0	1.0	2.0	1.0	4.0	3.0	2.0	3.0	1.0	1.0	1.0	1.0	2.0	k__Bacteria; p__Bacteroidetes; c__Bacteroidia; o__Bacteroidales; f__; g__; s__
OTU_599	0.0	54.0	13.0	0.0	0.0	0.0	0.0	0.0	0.0	0.0	0.0	10.0	0.0	15.0	0.0	0.0	0.0	0.0	0.0	0.0	0.0	0.0	21.0	0.0	0.0	0.0	1.0	0.0	0.0	0.0	1.0	14.0	0.0	17.0	0.0	4.0	k__Bacteria; p__Proteobacteria; c__Gammaproteobacteria; o__Oceanospirillales; f__unidentified_Oceanospirillales; g__Marinobacterium; s__Marinobacterium_georgiense
OTU_600	9.0	2.0	4.0	6.0	4.0	1.0	10.0	1.0	2.0	4.0	5.0	1.0	4.0	5.0	5.0	3.0	7.0	2.0	4.0	3.0	6.0	4.0	19.0	9.0	4.0	6.0	18.0	8.0	5.0	3.0	1.0	6.0	17.0	8.0	1.0	25.0	k__Bacteria; p__Spirochaetes; c__Spirochaetia; o__Spirochaetales; f__Spirochaetaceae
OTU_601	3.0	3.0	3.0	5.0	8.0	0.0	5.0	6.0	7.0	1.0	1.0	1.0	2.0	4.0	7.0	2.0	3.0	7.0	5.0	1.0	10.0	5.0	2.0	3.0	10.0	13.0	8.0	9.0	4.0	8.0	4.0	14.0	12.0	7.0	9.0	5.0	k__Bacteria; p__Bacteroidetes; c__Bacteroidia; o__Bacteroidales; f__Prevotellaceae
OTU_602	1.0	1.0	1.0	3.0	2.0	0.0	2.0	0.0	0.0	4.0	0.0	1.0	3.0	2.0	1.0	0.0	2.0	1.0	1.0	4.0	1.0	2.0	2.0	4.0	2.0	6.0	2.0	1.0	0.0	6.0	1.0	1.0	1.0	5.0	2.0	1.0	k__Bacteria; p__Firmicutes; c__Clostridia; o__Clostridiales; f__Lachnospiraceae; g__unidentified_Lachnospiraceae; s__[Clostridium]_colinum
OTU_603	3.0	10.0	5.0	4.0	9.0	6.0	4.0	4.0	1.0	3.0	2.0	5.0	3.0	1.0	1.0	4.0	2.0	7.0	4.0	3.0	11.0	1.0	1.0	4.0	4.0	15.0	13.0	2.0	5.0	1.0	0.0	7.0	2.0	3.0	3.0	4.0	k__Bacteria; p__Firmicutes; c__Clostridia; o__Clostridiales; f__Lachnospiraceae
OTU_604	10.0	40.0	37.0	24.0	54.0	25.0	34.0	25.0	27.0	16.0	43.0	28.0	28.0	35.0	32.0	49.0	32.0	48.0	35.0	5.0	41.0	24.0	24.0	49.0	39.0	60.0	64.0	44.0	40.0	27.0	30.0	74.0	53.0	87.0	45.0	156.0	k__Bacteria; p__Firmicutes; c__Clostridia; o__Clostridiales; f__Ruminococcaceae
OTU_605	1.0	0.0	0.0	3.0	0.0	2.0	0.0	2.0	3.0	0.0	6.0	0.0	5.0	1.0	0.0	0.0	3.0	0.0	5.0	0.0	3.0	1.0	11.0	1.0	3.0	4.0	1.0	4.0	4.0	2.0	5.0	5.0	3.0	1.0	7.0	1.0	k__Bacteria; p__Firmicutes; c__Clostridia; o__Clostridiales; f__Lachnospiraceae
OTU_606	1.0	1.0	3.0	3.0	3.0	1.0	0.0	3.0	0.0	1.0	0.0	2.0	3.0	2.0	1.0	1.0	0.0	6.0	1.0	0.0	4.0	1.0	2.0	0.0	6.0	0.0	0.0	2.0	1.0	1.0	2.0	1.0	3.0	4.0	1.0	5.0	k__Bacteria; p__Firmicutes; c__Erysipelotrichia; o__Erysipelotrichales; f__Erysipelotrichaceae; g__; s__
OTU_607	0.0	1.0	0.0	3.0	1.0	0.0	1.0	2.0	6.0	2.0	1.0	0.0	1.0	3.0	3.0	1.0	2.0	7.0	2.0	0.0	2.0	2.0	3.0	3.0	1.0	2.0	0.0	3.0	1.0	3.0	0.0	1.0	3.0	5.0	3.0	4.0	k__Bacteria; p__Firmicutes; c__Clostridia; o__Clostridiales; f__Ruminococcaceae; g__; s__
OTU_608	3.0	1.0	5.0	3.0	1.0	1.0	5.0	6.0	6.0	7.0	2.0	2.0	5.0	2.0	7.0	6.0	4.0	6.0	8.0	2.0	6.0	9.0	8.0	2.0	5.0	10.0	6.0	6.0	9.0	10.0	3.0	8.0	3.0	5.0	3.0	16.0	k__Bacteria; p__Firmicutes; c__Clostridia; o__Clostridiales; f__Ruminococcaceae
OTU_609	2.0	0.0	2.0	4.0	2.0	4.0	8.0	2.0	2.0	7.0	0.0	0.0	3.0	6.0	5.0	6.0	4.0	2.0	7.0	3.0	11.0	11.0	3.0	10.0	4.0	4.0	8.0	13.0	2.0	5.0	8.0	4.0	9.0	13.0	0.0	3.0	k__Bacteria; p__Bacteroidetes; c__Bacteroidia; o__Bacteroidales
OTU_610	3.0	2.0	2.0	1.0	2.0	5.0	3.0	1.0	3.0	6.0	1.0	0.0	0.0	2.0	5.0	2.0	5.0	2.0	5.0	0.0	7.0	4.0	2.0	4.0	5.0	4.0	12.0	8.0	4.0	9.0	0.0	2.0	0.0	1.0	4.0	1.0	k__Bacteria; p__Bacteroidetes; c__Bacteroidia; o__Bacteroidales; f__Prevotellaceae
OTU_611	1.0	0.0	3.0	0.0	4.0	2.0	0.0	1.0	3.0	0.0	0.0	3.0	0.0	0.0	1.0	0.0	0.0	3.0	3.0	9.0	6.0	0.0	0.0	2.0	4.0	2.0	6.0	2.0	4.0	0.0	3.0	4.0	11.0	4.0	9.0	7.0	k__Bacteria; p__Firmicutes; c__Negativicutes; o__Selenomonadales; f__Veillonellaceae; g__; s__
OTU_612	8.0	19.0	26.0	12.0	22.0	23.0	17.0	15.0	7.0	10.0	1.0	26.0	12.0	21.0	17.0	8.0	27.0	24.0	21.0	53.0	39.0	15.0	8.0	23.0	21.0	25.0	33.0	19.0	17.0	31.0	28.0	38.0	52.0	17.0	16.0	40.0	k__Bacteria; p__Bacteroidetes; c__Bacteroidia; o__Bacteroidales; f__Prevotellaceae; g__; s__
OTU_613	3.0	16.0	16.0	8.0	11.0	2.0	13.0	13.0	7.0	14.0	1.0	8.0	7.0	13.0	3.0	8.0	5.0	13.0	8.0	5.0	13.0	6.0	3.0	7.0	10.0	6.0	7.0	4.0	7.0	13.0	6.0	10.0	13.0	13.0	5.0	18.0	k__Bacteria; p__Firmicutes; c__Clostridia; o__Clostridiales; f__Lachnospiraceae; g__unidentified_Lachnospiraceae; s__bacterium_AD3010
OTU_614	1.0	4.0	1.0	0.0	4.0	0.0	2.0	1.0	2.0	0.0	3.0	0.0	0.0	2.0	0.0	1.0	1.0	1.0	0.0	0.0	2.0	0.0	2.0	0.0	0.0	3.0	2.0	1.0	0.0	0.0	1.0	3.0	2.0	1.0	2.0	7.0	k__Bacteria; p__Firmicutes; c__Clostridia; o__Clostridiales; f__Ruminococcaceae
OTU_615	2.0	10.0	14.0	1.0	10.0	6.0	7.0	8.0	6.0	12.0	1.0	9.0	2.0	11.0	10.0	8.0	4.0	12.0	5.0	34.0	3.0	8.0	4.0	4.0	0.0	5.0	12.0	2.0	7.0	1.0	2.0	7.0	10.0	7.0	2.0	3.0	k__Bacteria; p__Melainabacteria; c__; o__; f__; g__; s__
OTU_616	8.0	3.0	3.0	2.0	2.0	4.0	3.0	2.0	2.0	35.0	4.0	5.0	3.0	5.0	6.0	5.0	0.0	3.0	2.0	11.0	4.0	4.0	2.0	3.0	4.0	4.0	8.0	5.0	5.0	2.0	4.0	8.0	4.0	25.0	3.0	8.0	k__Bacteria; p__Spirochaetes; c__Spirochaetia; o__Spirochaetales; f__Spirochaetaceae; g__; s__
OTU_617	2.0	2.0	1.0	0.0	0.0	2.0	3.0	1.0	1.0	12.0	2.0	3.0	0.0	2.0	1.0	0.0	3.0	2.0	2.0	10.0	4.0	3.0	2.0	1.0	2.0	1.0	2.0	7.0	0.0	6.0	0.0	3.0	0.0	8.0	4.0	1.0	k__Bacteria; p__Spirochaetes; c__Spirochaetia; o__Spirochaetales; f__Spirochaetaceae; g__unidentified_Spirochaetaceae; s__Treponema_sp_AC3
OTU_618	1.0	4.0	2.0	7.0	2.0	4.0	3.0	1.0	7.0	21.0	3.0	4.0	6.0	2.0	1.0	4.0	7.0	1.0	4.0	1.0	4.0	7.0	1.0	7.0	3.0	0.0	3.0	5.0	8.0	5.0	1.0	3.0	5.0	6.0	3.0	3.0	k__Bacteria; p__Bacteroidetes; c__Bacteroidia; o__Bacteroidales; f__Prevotellaceae; g__; s__
OTU_619	8.0	8.0	3.0	45.0	16.0	15.0	7.0	2.0	8.0	29.0	114.0	0.0	45.0	9.0	16.0	7.0	26.0	22.0	49.0	0.0	17.0	26.0	140.0	14.0	17.0	26.0	16.0	12.0	90.0	51.0	20.0	21.0	27.0	17.0	68.0	11.0	k__Bacteria; p__Firmicutes; c__Clostridia; o__Clostridiales; f__Lachnospiraceae; g__unidentified_Lachnospiraceae; s__bacterium_enrichment_culture_clone_R1-1
OTU_620	0.0	7.0	4.0	3.0	6.0	1.0	5.0	3.0	3.0	3.0	0.0	2.0	2.0	4.0	0.0	0.0	2.0	1.0	4.0	2.0	1.0	0.0	3.0	1.0	1.0	0.0	1.0	8.0	0.0	3.0	1.0	2.0	3.0	2.0	4.0	0.0	k__Bacteria; p__Firmicutes; c__Erysipelotrichia; o__Erysipelotrichales; f__Erysipelotrichaceae; g__; s__
OTU_621	5.0	3.0	2.0	3.0	3.0	3.0	1.0	2.0	3.0	7.0	0.0	2.0	2.0	2.0	4.0	2.0	0.0	7.0	3.0	5.0	4.0	2.0	3.0	2.0	3.0	2.0	3.0	5.0	3.0	1.0	0.0	3.0	3.0	4.0	4.0	3.0	k__Bacteria; p__Fibrobacteres; c__Fibrobacteria; o__Fibrobacterales; f__Fibrobacteraceae; g__Fibrobacter
OTU_622	13.0	11.0	19.0	22.0	10.0	13.0	12.0	13.0	14.0	43.0	7.0	5.0	8.0	13.0	17.0	14.0	10.0	20.0	16.0	25.0	23.0	38.0	11.0	11.0	22.0	12.0	12.0	30.0	25.0	21.0	8.0	13.0	23.0	14.0	18.0	3.0	k__Bacteria; p__Bacteroidetes; c__Bacteroidia; o__Bacteroidales; f__Prevotellaceae; g__; s__
OTU_623	10.0	2.0	6.0	9.0	4.0	6.0	7.0	2.0	6.0	2.0	2.0	0.0	7.0	5.0	4.0	11.0	6.0	4.0	16.0	2.0	2.0	3.0	3.0	9.0	6.0	4.0	9.0	9.0	2.0	5.0	4.0	4.0	8.0	2.0	4.0	2.0	k__Bacteria; p__Bacteroidetes; c__Bacteroidia; o__Bacteroidales; f__Prevotellaceae
OTU_624	6.0	3.0	4.0	3.0	0.0	3.0	6.0	0.0	6.0	6.0	1.0	1.0	2.0	4.0	2.0	0.0	5.0	0.0	1.0	0.0	5.0	5.0	1.0	9.0	2.0	4.0	4.0	5.0	2.0	8.0	1.0	2.0	6.0	16.0	0.0	5.0	k__Bacteria; p__Firmicutes; c__Clostridia; o__Clostridiales; f__Christensenellaceae; g__; s__
OTU_625	0.0	0.0	0.0	0.0	0.0	0.0	0.0	0.0	0.0	0.0	0.0	0.0	0.0	0.0	0.0	0.0	0.0	0.0	0.0	0.0	0.0	0.0	0.0	0.0	0.0	0.0	4.0	0.0	0.0	0.0	0.0	0.0	0.0	41.0	0.0	0.0	k__Bacteria; p__Proteobacteria; c__Gammaproteobacteria; o__unidentified_Gammaproteobacteria; f__Burkholderiaceae; g__Ralstonia; s__Ralstonia_pickettii
OTU_626	0.0	1.0	6.0	4.0	0.0	1.0	3.0	1.0	0.0	2.0	4.0	0.0	0.0	0.0	1.0	0.0	2.0	1.0	2.0	3.0	0.0	2.0	2.0	1.0	4.0	1.0	1.0	2.0	4.0	0.0	3.0	2.0	3.0	3.0	4.0	0.0	k__Bacteria; p__Firmicutes; c__Clostridia; o__Clostridiales; f__Lachnospiraceae; g__Acetitomaculum; s__
OTU_627	0.0	3.0	0.0	0.0	0.0	0.0	0.0	1.0	1.0	1.0	2.0	1.0	0.0	0.0	3.0	0.0	1.0	5.0	0.0	0.0	3.0	2.0	1.0	4.0	1.0	4.0	3.0	3.0	1.0	2.0	2.0	3.0	4.0	5.0	1.0	4.0	k__Bacteria; p__Firmicutes; c__Clostridia; o__Clostridiales; f__Lachnospiraceae
OTU_628	13.0	8.0	4.0	3.0	1.0	2.0	2.0	4.0	2.0	36.0	2.0	1.0	5.0	5.0	5.0	1.0	0.0	4.0	4.0	11.0	7.0	9.0	2.0	4.0	1.0	4.0	4.0	8.0	9.0	7.0	2.0	3.0	7.0	20.0	4.0	20.0	k__Bacteria; p__Spirochaetes; c__Spirochaetia; o__Spirochaetales; f__Spirochaetaceae; g__unidentified_Spirochaetaceae; s__Treponema_sp_S
OTU_629	5.0	2.0	2.0	2.0	7.0	2.0	2.0	2.0	0.0	4.0	0.0	1.0	2.0	3.0	4.0	3.0	8.0	1.0	2.0	0.0	9.0	5.0	2.0	7.0	4.0	12.0	5.0	10.0	5.0	4.0	3.0	6.0	3.0	7.0	2.0	5.0	k__Bacteria; p__Bacteroidetes; c__Bacteroidia; o__Bacteroidales; f__Prevotellaceae; g__; s__
OTU_630	4.0	4.0	1.0	2.0	7.0	0.0	3.0	3.0	5.0	5.0	2.0	1.0	5.0	5.0	4.0	1.0	1.0	4.0	1.0	2.0	7.0	3.0	5.0	3.0	2.0	7.0	5.0	2.0	7.0	3.0	2.0	11.0	6.0	6.0	3.0	13.0	k__Bacteria; p__Bacteroidetes; c__Bacteroidia; o__Bacteroidales
OTU_631	2.0	13.0	28.0	6.0	9.0	3.0	10.0	10.0	9.0	7.0	2.0	11.0	1.0	9.0	10.0	3.0	4.0	8.0	6.0	5.0	5.0	2.0	2.0	4.0	5.0	12.0	9.0	6.0	3.0	7.0	6.0	6.0	7.0	2.0	8.0	10.0	k__Bacteria; p__Firmicutes; c__Clostridia; o__Clostridiales; f__Lachnospiraceae; g__Shuttleworthia; s__
OTU_632	3.0	2.0	3.0	6.0	8.0	3.0	4.0	2.0	2.0	6.0	15.0	1.0	6.0	5.0	5.0	3.0	4.0	7.0	4.0	2.0	2.0	8.0	5.0	4.0	0.0	8.0	6.0	9.0	6.0	6.0	7.0	14.0	1.0	17.0	7.0	10.0	k__Bacteria; p__Bacteroidetes; c__Bacteroidia; o__Bacteroidales; f__Rikenellaceae; g__; s__
OTU_633	5.0	10.0	1.0	3.0	13.0	6.0	2.0	3.0	5.0	2.0	3.0	3.0	9.0	4.0	9.0	5.0	4.0	5.0	5.0	3.0	7.0	8.0	2.0	7.0	5.0	12.0	5.0	5.0	5.0	7.0	10.0	9.0	8.0	10.0	7.0	48.0	k__Bacteria; p__Bacteroidetes; c__Bacteroidia; o__Bacteroidales; f__Rikenellaceae; g__; s__
OTU_634	1.0	3.0	13.0	7.0	4.0	1.0	9.0	4.0	3.0	3.0	4.0	2.0	1.0	4.0	1.0	1.0	3.0	3.0	4.0	3.0	6.0	3.0	3.0	4.0	1.0	3.0	3.0	2.0	5.0	4.0	3.0	2.0	3.0	5.0	1.0	3.0	k__Bacteria; p__Firmicutes; c__Clostridia; o__Clostridiales; f__Lachnospiraceae; g__unidentified_Lachnospiraceae; s__[Eubacterium]_cellulosolvens
OTU_635	1.0	4.0	1.0	0.0	1.0	1.0	1.0	0.0	1.0	3.0	4.0	1.0	0.0	3.0	2.0	2.0	3.0	3.0	5.0	0.0	4.0	7.0	0.0	5.0	2.0	4.0	7.0	3.0	3.0	1.0	3.0	5.0	3.0	11.0	2.0	14.0	k__Bacteria; p__Bacteroidetes; c__Bacteroidia; o__Bacteroidales; f__Rikenellaceae; g__; s__
OTU_636	5.0	4.0	4.0	4.0	7.0	4.0	7.0	2.0	6.0	4.0	1.0	5.0	5.0	8.0	12.0	5.0	8.0	7.0	2.0	2.0	2.0	2.0	7.0	7.0	8.0	4.0	9.0	6.0	7.0	6.0	4.0	2.0	8.0	2.0	3.0	8.0	k__Bacteria; p__Bacteroidetes; c__Bacteroidia; o__Bacteroidales; f__Prevotellaceae
OTU_637	0.0	2.0	13.0	0.0	0.0	15.0	0.0	0.0	1.0	2.0	96.0	1.0	0.0	0.0	0.0	0.0	20.0	0.0	0.0	0.0	0.0	0.0	2.0	0.0	0.0	0.0	19.0	0.0	0.0	0.0	8.0	0.0	0.0	14.0	0.0	11.0	k__Bacteria; p__Firmicutes; c__Clostridia; o__Clostridiales; f__Lachnospiraceae; g__unidentified_Lachnospiraceae; s__[Ruminococcus]_torques
OTU_638	0.0	19.0	31.0	0.0	0.0	0.0	0.0	0.0	0.0	0.0	0.0	0.0	0.0	0.0	0.0	0.0	0.0	0.0	0.0	0.0	0.0	0.0	2.0	0.0	0.0	0.0	3.0	0.0	0.0	0.0	4.0	3.0	0.0	0.0	0.0	0.0	k__Bacteria; p__Proteobacteria; c__Gammaproteobacteria; o__Pseudomonadales; f__Pseudomonadaceae; g__Pseudomonas; s__Pseudomonas_balearica
OTU_639	0.0	2.0	0.0	4.0	2.0	2.0	4.0	0.0	1.0	1.0	3.0	2.0	0.0	4.0	1.0	1.0	1.0	2.0	2.0	0.0	5.0	1.0	5.0	4.0	5.0	6.0	2.0	2.0	5.0	2.0	2.0	3.0	3.0	2.0	4.0	5.0	k__Bacteria; p__Firmicutes; c__Clostridia; o__Clostridiales; f__Lachnospiraceae
OTU_640	1.0	4.0	4.0	7.0	6.0	6.0	2.0	7.0	7.0	3.0	4.0	0.0	3.0	5.0	3.0	3.0	2.0	7.0	5.0	4.0	8.0	6.0	10.0	10.0	3.0	7.0	5.0	5.0	9.0	7.0	8.0	13.0	8.0	8.0	7.0	23.0	k__Bacteria; p__Bacteroidetes; c__Bacteroidia; o__Bacteroidales; f__Rikenellaceae; g__; s__
OTU_641	2.0	5.0	4.0	0.0	4.0	1.0	2.0	4.0	1.0	5.0	4.0	2.0	1.0	6.0	3.0	2.0	2.0	2.0	3.0	0.0	5.0	0.0	7.0	0.0	5.0	2.0	3.0	2.0	9.0	0.0	1.0	5.0	1.0	1.0	4.0	5.0	k__Bacteria; p__Firmicutes; c__Clostridia; o__Clostridiales; f__Lachnospiraceae
OTU_642	2.0	2.0	3.0	2.0	0.0	1.0	3.0	2.0	2.0	6.0	1.0	0.0	0.0	0.0	3.0	2.0	1.0	1.0	1.0	0.0	4.0	3.0	0.0	0.0	3.0	1.0	7.0	4.0	2.0	3.0	0.0	0.0	0.0	8.0	5.0	2.0	k__Bacteria; p__Bacteroidetes; c__Bacteroidia; o__Bacteroidales; f__; g__; s__
OTU_643	3.0	0.0	1.0	4.0	0.0	6.0	1.0	0.0	0.0	4.0	1.0	5.0	1.0	4.0	2.0	3.0	0.0	10.0	2.0	5.0	2.0	1.0	1.0	2.0	0.0	4.0	1.0	2.0	2.0	0.0	1.0	1.0	0.0	2.0	2.0	1.0	k__Bacteria; p__Bacteroidetes; c__Bacteroidia; o__Bacteroidales; f__Prevotellaceae; g__; s__
OTU_644	10.0	20.0	12.0	28.0	12.0	30.0	11.0	13.0	12.0	17.0	4.0	39.0	17.0	14.0	16.0	15.0	24.0	21.0	13.0	17.0	19.0	24.0	10.0	17.0	12.0	15.0	11.0	8.0	15.0	14.0	8.0	13.0	14.0	11.0	6.0	21.0	k__Bacteria; p__Bacteroidetes; c__Bacteroidia; o__Bacteroidales; f__Prevotellaceae; g__; s__
OTU_645	1.0	1.0	2.0	3.0	2.0	2.0	3.0	4.0	2.0	1.0	2.0	2.0	1.0	2.0	3.0	0.0	1.0	1.0	4.0	0.0	4.0	3.0	0.0	3.0	2.0	6.0	2.0	6.0	4.0	6.0	0.0	3.0	2.0	3.0	0.0	2.0	k__Bacteria; p__Firmicutes; c__Clostridia; o__Clostridiales; f__Christensenellaceae; g__; s__
OTU_646	2.0	4.0	2.0	2.0	4.0	3.0	0.0	2.0	2.0	1.0	2.0	0.0	0.0	4.0	3.0	2.0	3.0	1.0	5.0	1.0	2.0	2.0	2.0	3.0	2.0	3.0	1.0	2.0	6.0	2.0	1.0	6.0	5.0	6.0	0.0	8.0	k__Bacteria; p__Firmicutes; c__Erysipelotrichia; o__Erysipelotrichales; f__Erysipelotrichaceae
OTU_647	2.0	2.0	4.0	3.0	3.0	3.0	1.0	2.0	1.0	3.0	7.0	2.0	1.0	5.0	6.0	0.0	1.0	3.0	5.0	2.0	3.0	2.0	8.0	3.0	3.0	4.0	6.0	7.0	8.0	0.0	7.0	7.0	6.0	5.0	4.0	5.0	k__Bacteria; p__Firmicutes; c__Clostridia; o__Clostridiales; f__Christensenellaceae; g__; s__
OTU_648	2.0	0.0	2.0	3.0	0.0	0.0	5.0	2.0	2.0	9.0	1.0	2.0	3.0	1.0	0.0	3.0	2.0	0.0	1.0	0.0	1.0	2.0	0.0	0.0	0.0	0.0	1.0	3.0	2.0	6.0	0.0	0.0	0.0	1.0	1.0	0.0	k__Bacteria; p__Firmicutes; c__Clostridia; o__Clostridiales; f__Lachnospiraceae
OTU_649	15.0	41.0	73.0	31.0	43.0	9.0	49.0	29.0	28.0	48.0	24.0	30.0	26.0	49.0	26.0	21.0	25.0	37.0	32.0	5.0	37.0	32.0	41.0	24.0	35.0	54.0	36.0	37.0	26.0	39.0	25.0	60.0	52.0	35.0	24.0	50.0	k__Bacteria; p__Firmicutes; c__Clostridia; o__Clostridiales; f__Christensenellaceae; g__; s__
OTU_650	1.0	8.0	6.0	3.0	5.0	2.0	3.0	11.0	4.0	2.0	0.0	3.0	7.0	9.0	7.0	7.0	4.0	3.0	1.0	36.0	3.0	12.0	2.0	3.0	3.0	2.0	8.0	2.0	1.0	3.0	0.0	2.0	3.0	2.0	0.0	2.0	k__Bacteria; p__Melainabacteria
OTU_651	3.0	7.0	5.0	5.0	2.0	2.0	5.0	2.0	3.0	8.0	2.0	2.0	4.0	4.0	6.0	4.0	2.0	4.0	2.0	4.0	2.0	3.0	1.0	2.0	0.0	3.0	4.0	6.0	1.0	1.0	2.0	3.0	3.0	5.0	0.0	2.0	k__Bacteria; p__Firmicutes; c__Clostridia; o__Clostridiales; f__Ruminococcaceae
OTU_652	49.0	51.0	70.0	60.0	95.0	42.0	109.0	62.0	116.0	71.0	52.0	29.0	64.0	95.0	111.0	80.0	57.0	110.0	70.0	13.0	98.0	72.0	87.0	120.0	82.0	119.0	93.0	127.0	96.0	71.0	52.0	148.0	85.0	172.0	102.0	209.0	k__Bacteria; p__Firmicutes; c__Clostridia; o__Clostridiales; f__Ruminococcaceae; g__; s__
OTU_653	3.0	4.0	4.0	3.0	5.0	11.0	11.0	6.0	10.0	15.0	3.0	2.0	1.0	5.0	10.0	10.0	5.0	9.0	3.0	3.0	5.0	9.0	6.0	4.0	8.0	7.0	11.0	13.0	8.0	5.0	7.0	6.0	10.0	15.0	4.0	4.0	k__Bacteria; p__Firmicutes; c__Clostridia; o__Clostridiales; f__Ruminococcaceae
OTU_654	0.0	1.0	2.0	2.0	1.0	0.0	4.0	3.0	1.0	0.0	0.0	0.0	2.0	1.0	2.0	2.0	4.0	4.0	4.0	0.0	6.0	1.0	0.0	3.0	1.0	11.0	3.0	1.0	1.0	2.0	3.0	6.0	6.0	5.0	5.0	5.0	k__Bacteria; p__Bacteroidetes; c__Bacteroidia; o__Bacteroidales; f__Muribaculaceae; g__; s__
OTU_655	2.0	4.0	6.0	3.0	5.0	3.0	0.0	4.0	8.0	1.0	3.0	2.0	4.0	9.0	0.0	5.0	3.0	7.0	1.0	1.0	3.0	4.0	2.0	4.0	6.0	5.0	4.0	4.0	1.0	5.0	6.0	11.0	6.0	8.0	4.0	12.0	k__Bacteria; p__Bacteroidetes; c__Bacteroidia; o__Bacteroidales; f__Rikenellaceae; g__; s__
OTU_656	1.0	1.0	3.0	1.0	4.0	0.0	2.0	0.0	3.0	3.0	0.0	0.0	2.0	3.0	1.0	0.0	0.0	4.0	2.0	2.0	1.0	0.0	0.0	1.0	0.0	4.0	3.0	0.0	0.0	0.0	0.0	3.0	6.0	1.0	2.0	2.0	k__Bacteria; p__Firmicutes; c__Erysipelotrichia; o__Erysipelotrichales; f__Erysipelotrichaceae; g__; s__
OTU_657	0.0	0.0	0.0	0.0	0.0	0.0	0.0	0.0	0.0	0.0	0.0	0.0	0.0	32.0	0.0	0.0	0.0	0.0	0.0	0.0	0.0	0.0	0.0	0.0	0.0	0.0	0.0	0.0	0.0	0.0	0.0	0.0	0.0	0.0	0.0	0.0	k__Bacteria; p__Proteobacteria; c__Gammaproteobacteria; o__Oceanospirillales; f__Saccharospirillaceae
OTU_658	0.0	0.0	0.0	0.0	0.0	0.0	0.0	0.0	0.0	0.0	1.0	3.0	0.0	24.0	0.0	0.0	0.0	0.0	0.0	0.0	0.0	0.0	1.0	0.0	0.0	0.0	0.0	0.0	0.0	0.0	0.0	0.0	0.0	0.0	0.0	0.0	k__Bacteria; p__Proteobacteria; c__Alphaproteobacteria; o__Caulobacterales; f__Hyphomonadaceae; g__Hyphomonas; s__Hyphomonas_jannaschiana
OTU_659	0.0	2.0	3.0	3.0	4.0	0.0	0.0	2.0	0.0	3.0	1.0	1.0	2.0	4.0	5.0	1.0	1.0	5.0	2.0	0.0	0.0	1.0	1.0	4.0	2.0	3.0	4.0	2.0	2.0	0.0	0.0	3.0	2.0	5.0	4.0	5.0	k__Bacteria; p__Firmicutes; c__Clostridia; o__Clostridiales; f__Ruminococcaceae
OTU_660	4.0	3.0	6.0	2.0	3.0	1.0	5.0	0.0	4.0	2.0	6.0	6.0	3.0	1.0	3.0	3.0	4.0	8.0	2.0	1.0	0.0	0.0	4.0	4.0	2.0	3.0	5.0	3.0	7.0	0.0	3.0	4.0	0.0	2.0	4.0	8.0	k__Bacteria; p__Firmicutes; c__Clostridia; o__Clostridiales; f__Ruminococcaceae; g__; s__
OTU_661	1.0	3.0	3.0	4.0	4.0	1.0	2.0	1.0	1.0	2.0	2.0	1.0	2.0	2.0	5.0	6.0	1.0	1.0	2.0	0.0	0.0	2.0	3.0	0.0	0.0	4.0	1.0	3.0	2.0	3.0	1.0	4.0	3.0	1.0	0.0	1.0	k__Bacteria; p__Firmicutes; c__Clostridia; o__Clostridiales; f__Ruminococcaceae
OTU_662	0.0	2.0	2.0	3.0	4.0	0.0	5.0	1.0	4.0	15.0	0.0	1.0	1.0	2.0	4.0	4.0	5.0	1.0	5.0	4.0	3.0	6.0	5.0	5.0	2.0	2.0	6.0	9.0	5.0	3.0	4.0	3.0	5.0	5.0	2.0	1.0	k__Bacteria; p__Melainabacteria; c__; o__; f__; g__; s__
OTU_663	15.0	18.0	5.0	7.0	10.0	1.0	11.0	7.0	8.0	15.0	4.0	16.0	4.0	7.0	3.0	2.0	2.0	8.0	5.0	14.0	2.0	5.0	7.0	11.0	1.0	4.0	3.0	0.0	8.0	0.0	4.0	4.0	3.0	2.0	3.0	2.0	k__Bacteria; p__Fibrobacteres; c__Fibrobacteria; o__Fibrobacterales; f__Fibrobacteraceae; g__Fibrobacter
OTU_664	7.0	10.0	4.0	8.0	11.0	3.0	6.0	5.0	13.0	12.0	3.0	10.0	3.0	8.0	5.0	6.0	4.0	13.0	4.0	5.0	6.0	1.0	5.0	4.0	7.0	9.0	3.0	6.0	8.0	0.0	4.0	5.0	6.0	4.0	7.0	3.0	k__Bacteria; p__Firmicutes; c__Clostridia; o__Clostridiales; f__Lachnospiraceae
OTU_665	0.0	0.0	1.0	3.0	0.0	0.0	1.0	1.0	2.0	8.0	0.0	0.0	3.0	0.0	4.0	5.0	4.0	2.0	2.0	0.0	2.0	12.0	0.0	0.0	9.0	0.0	1.0	10.0	1.0	1.0	0.0	1.0	0.0	7.0	0.0	0.0	k__Bacteria; p__Bacteroidetes; c__Bacteroidia; o__Bacteroidales; f__Prevotellaceae; g__; s__
OTU_666	2.0	0.0	2.0	0.0	3.0	3.0	5.0	3.0	4.0	13.0	1.0	6.0	1.0	2.0	1.0	4.0	0.0	0.0	0.0	1.0	2.0	4.0	3.0	1.0	2.0	0.0	0.0	3.0	4.0	6.0	2.0	1.0	0.0	2.0	0.0	1.0	k__Bacteria; p__Bacteroidetes; c__Bacteroidia; o__Bacteroidales; f__Prevotellaceae; g__; s__
OTU_667	0.0	1.0	4.0	3.0	3.0	0.0	2.0	3.0	4.0	2.0	1.0	4.0	3.0	5.0	2.0	2.0	0.0	2.0	3.0	0.0	4.0	2.0	2.0	4.0	7.0	4.0	6.0	5.0	4.0	3.0	0.0	8.0	4.0	5.0	3.0	5.0	k__Bacteria; p__Firmicutes; c__Clostridia; o__Clostridiales; f__Lachnospiraceae
OTU_668	0.0	0.0	0.0	0.0	0.0	0.0	0.0	0.0	0.0	0.0	0.0	31.0	0.0	1.0	0.0	0.0	0.0	0.0	0.0	0.0	0.0	0.0	0.0	0.0	0.0	0.0	0.0	0.0	0.0	0.0	0.0	0.0	0.0	0.0	0.0	0.0	k__Bacteria; p__; c__; o__; f__; g__; s__
OTU_669	1.0	2.0	0.0	1.0	2.0	2.0	8.0	1.0	3.0	2.0	2.0	1.0	1.0	1.0	4.0	1.0	2.0	0.0	0.0	0.0	0.0	5.0	3.0	2.0	7.0	1.0	1.0	5.0	2.0	7.0	1.0	3.0	0.0	3.0	2.0	8.0	k__Bacteria; p__Firmicutes; c__Clostridia; o__Clostridiales; f__unidentified_Clostridiales; g__Anaerovorax; s__
OTU_670	0.0	0.0	1.0	4.0	4.0	3.0	0.0	0.0	4.0	1.0	9.0	0.0	4.0	3.0	2.0	4.0	3.0	2.0	3.0	0.0	2.0	1.0	11.0	0.0	0.0	0.0	3.0	1.0	7.0	0.0	1.0	3.0	1.0	0.0	3.0	1.0	k__Bacteria; p__Actinobacteria; c__Coriobacteriia; o__Coriobacteriales; f__Atopobiaceae; g__Olsenella; s__bacterium_OL-1
OTU_671	0.0	0.0	2.0	0.0	0.0	0.0	4.0	0.0	0.0	0.0	0.0	0.0	3.0	0.0	0.0	2.0	0.0	0.0	0.0	0.0	0.0	0.0	1.0	0.0	0.0	0.0	1.0	5.0	0.0	0.0	45.0	1.0	0.0	2.0	0.0	0.0	k__Bacteria; p__Proteobacteria; c__Gammaproteobacteria; o__Enterobacteriales; f__Enterobacteriaceae; g__Serratia
OTU_672	5.0	4.0	3.0	11.0	4.0	2.0	11.0	4.0	5.0	14.0	2.0	4.0	1.0	8.0	12.0	10.0	6.0	10.0	10.0	2.0	7.0	12.0	4.0	9.0	5.0	7.0	6.0	11.0	2.0	12.0	3.0	6.0	4.0	6.0	9.0	5.0	k__Bacteria; p__Bacteroidetes; c__Bacteroidia; o__Bacteroidales; f__Prevotellaceae; g__; s__
OTU_673	0.0	3.0	0.0	6.0	1.0	1.0	5.0	2.0	1.0	6.0	0.0	0.0	7.0	2.0	5.0	3.0	1.0	0.0	2.0	0.0	0.0	6.0	4.0	2.0	0.0	0.0	0.0	3.0	3.0	3.0	0.0	0.0	0.0	4.0	2.0	0.0	k__Bacteria; p__Firmicutes; c__Clostridia; o__Clostridiales; f__Lachnospiraceae
OTU_674	0.0	4.0	9.0	3.0	4.0	3.0	4.0	2.0	1.0	2.0	0.0	5.0	2.0	4.0	1.0	4.0	4.0	8.0	2.0	1.0	5.0	4.0	1.0	4.0	4.0	5.0	2.0	1.0	5.0	2.0	2.0	6.0	3.0	4.0	1.0	21.0	k__Bacteria; p__Firmicutes; c__Clostridia; o__Clostridiales; f__Ruminococcaceae; g__unidentified_Ruminococcaceae; s__Clostridiales_bacterium_canine_oral_taxon_123
OTU_675	1.0	1.0	0.0	3.0	1.0	1.0	3.0	1.0	3.0	0.0	1.0	0.0	2.0	2.0	1.0	0.0	3.0	3.0	0.0	0.0	1.0	1.0	2.0	3.0	4.0	2.0	0.0	4.0	8.0	3.0	1.0	2.0	0.0	1.0	2.0	8.0	k__Bacteria; p__Firmicutes; c__Clostridia; o__Clostridiales; f__unidentified_Clostridiales; g__Anaerovorax; s__
OTU_676	11.0	14.0	18.0	16.0	25.0	16.0	16.0	21.0	12.0	8.0	23.0	11.0	17.0	19.0	14.0	14.0	17.0	27.0	16.0	32.0	15.0	22.0	10.0	15.0	17.0	18.0	16.0	14.0	17.0	17.0	21.0	15.0	16.0	10.0	11.0	8.0	k__Bacteria; p__Bacteroidetes; c__Bacteroidia; o__Bacteroidales; f__Prevotellaceae; g__; s__
OTU_677	0.0	4.0	5.0	2.0	4.0	0.0	1.0	5.0	1.0	0.0	1.0	3.0	1.0	4.0	4.0	2.0	2.0	3.0	2.0	0.0	3.0	1.0	3.0	3.0	8.0	5.0	4.0	5.0	5.0	1.0	0.0	2.0	3.0	8.0	0.0	3.0	k__Bacteria; p__Firmicutes; c__Clostridia; o__Clostridiales; f__Christensenellaceae; g__; s__
OTU_678	1.0	2.0	2.0	5.0	10.0	6.0	1.0	1.0	1.0	4.0	21.0	3.0	2.0	7.0	3.0	2.0	8.0	7.0	4.0	4.0	0.0	5.0	16.0	4.0	6.0	6.0	4.0	0.0	13.0	10.0	2.0	6.0	0.0	1.0	4.0	3.0	k__Bacteria; p__Firmicutes; c__Clostridia; o__Clostridiales; f__Ruminococcaceae; g__unidentified_Ruminococcaceae; s__[Clostridium]_papyrosolvens
OTU_679	9.0	13.0	18.0	18.0	12.0	10.0	9.0	8.0	8.0	16.0	25.0	9.0	16.0	11.0	9.0	8.0	6.0	10.0	14.0	3.0	17.0	13.0	43.0	19.0	19.0	19.0	12.0	16.0	28.0	20.0	8.0	24.0	12.0	15.0	17.0	33.0	k__Bacteria; p__Firmicutes; c__Clostridia; o__Clostridiales; f__Ruminococcaceae; g__Saccharofermentans; s__
OTU_680	0.0	4.0	1.0	0.0	1.0	0.0	2.0	3.0	2.0	1.0	1.0	1.0	2.0	3.0	3.0	1.0	4.0	2.0	3.0	0.0	7.0	1.0	1.0	2.0	2.0	4.0	3.0	0.0	2.0	0.0	1.0	4.0	5.0	5.0	4.0	6.0	k__Bacteria; p__Bacteroidetes; c__Bacteroidia; o__Bacteroidales; f__Rikenellaceae; g__; s__
OTU_681	0.0	3.0	5.0	3.0	5.0	1.0	2.0	2.0	2.0	0.0	1.0	3.0	3.0	7.0	2.0	1.0	1.0	0.0	2.0	1.0	8.0	3.0	1.0	3.0	1.0	4.0	3.0	4.0	4.0	1.0	3.0	5.0	12.0	3.0	1.0	4.0	k__Bacteria; p__Firmicutes; c__Clostridia; o__Clostridiales; f__Lachnospiraceae
OTU_682	11.0	10.0	17.0	13.0	16.0	8.0	6.0	4.0	8.0	10.0	3.0	7.0	12.0	13.0	11.0	8.0	7.0	11.0	10.0	8.0	6.0	8.0	6.0	11.0	9.0	5.0	5.0	11.0	11.0	10.0	5.0	10.0	18.0	9.0	10.0	12.0	k__Bacteria; p__Firmicutes; c__Clostridia; o__Clostridiales; f__Ruminococcaceae; g__Saccharofermentans; s__bacterium_XPD1004
OTU_683	1.0	2.0	0.0	2.0	4.0	0.0	1.0	2.0	4.0	5.0	0.0	0.0	2.0	1.0	2.0	0.0	2.0	6.0	1.0	1.0	4.0	3.0	1.0	3.0	0.0	2.0	8.0	0.0	2.0	2.0	2.0	1.0	4.0	4.0	1.0	2.0	k__Bacteria; p__Bacteroidetes; c__Bacteroidia; o__Bacteroidales; f__Prevotellaceae
OTU_684	0.0	3.0	1.0	8.0	1.0	0.0	2.0	1.0	0.0	1.0	1.0	2.0	3.0	3.0	4.0	1.0	5.0	3.0	4.0	0.0	3.0	0.0	2.0	2.0	5.0	2.0	2.0	2.0	3.0	4.0	0.0	5.0	1.0	1.0	4.0	5.0	k__Bacteria; p__Firmicutes; c__Clostridia; o__Clostridiales; f__Ruminococcaceae
OTU_685	4.0	1.0	1.0	1.0	1.0	3.0	1.0	0.0	0.0	3.0	1.0	0.0	4.0	1.0	0.0	0.0	0.0	0.0	3.0	0.0	1.0	1.0	3.0	0.0	0.0	4.0	0.0	0.0	2.0	1.0	1.0	0.0	0.0	2.0	3.0	1.0	k__Bacteria
OTU_686	8.0	12.0	23.0	9.0	17.0	3.0	12.0	7.0	5.0	8.0	3.0	9.0	10.0	17.0	12.0	8.0	4.0	13.0	4.0	11.0	18.0	9.0	4.0	9.0	11.0	5.0	6.0	9.0	4.0	4.0	3.0	5.0	17.0	4.0	5.0	8.0	k__Bacteria; p__Firmicutes; c__Clostridia; o__Clostridiales; f__Ruminococcaceae; g__unidentified_Ruminococcaceae
OTU_687	2.0	1.0	1.0	3.0	0.0	1.0	8.0	2.0	1.0	0.0	0.0	1.0	0.0	1.0	5.0	5.0	0.0	4.0	1.0	0.0	2.0	2.0	1.0	1.0	2.0	3.0	1.0	6.0	5.0	1.0	3.0	5.0	1.0	3.0	4.0	2.0	k__Bacteria; p__Bacteroidetes; c__Bacteroidia; o__Bacteroidales; f__Prevotellaceae
OTU_688	0.0	3.0	3.0	1.0	7.0	1.0	3.0	2.0	0.0	0.0	7.0	2.0	4.0	3.0	0.0	4.0	2.0	4.0	1.0	0.0	0.0	4.0	1.0	0.0	0.0	3.0	0.0	0.0	1.0	3.0	1.0	5.0	0.0	1.0	3.0	0.0	k__Bacteria; p__Firmicutes; c__Clostridia; o__Clostridiales; f__Ruminococcaceae; g__unidentified_Ruminococcaceae
OTU_689	0.0	5.0	3.0	3.0	1.0	0.0	2.0	1.0	4.0	0.0	0.0	0.0	0.0	1.0	0.0	2.0	0.0	3.0	1.0	5.0	0.0	0.0	2.0	1.0	0.0	0.0	0.0	0.0	1.0	0.0	0.0	2.0	4.0	0.0	0.0	4.0	k__Bacteria; p__Firmicutes; c__Clostridia; o__Clostridiales
OTU_690	0.0	0.0	9.0	0.0	0.0	0.0	0.0	0.0	0.0	4.0	9.0	1.0	0.0	0.0	0.0	0.0	0.0	0.0	0.0	0.0	0.0	0.0	0.0	0.0	0.0	0.0	0.0	0.0	0.0	0.0	2.0	0.0	0.0	0.0	0.0	0.0	k__Bacteria; p__Proteobacteria; c__Alphaproteobacteria; o__Rhizobiales; f__unidentified_Rhizobiales; g__Devosia
OTU_691	4.0	1.0	1.0	1.0	1.0	1.0	1.0	5.0	4.0	7.0	0.0	2.0	0.0	2.0	1.0	4.0	3.0	4.0	1.0	0.0	6.0	3.0	1.0	5.0	4.0	2.0	5.0	3.0	0.0	0.0	3.0	3.0	8.0	10.0	3.0	14.0	k__Bacteria; p__Bacteroidetes; c__Bacteroidia; o__Bacteroidales; f__Rikenellaceae; g__; s__
OTU_692	2.0	0.0	3.0	0.0	3.0	2.0	0.0	2.0	1.0	3.0	4.0	2.0	2.0	2.0	1.0	4.0	4.0	3.0	0.0	0.0	3.0	0.0	2.0	2.0	5.0	4.0	3.0	2.0	4.0	3.0	0.0	3.0	5.0	2.0	3.0	5.0	k__Bacteria; p__Firmicutes; c__Clostridia; o__Clostridiales; f__Defluviitaleaceae; g__; s__
OTU_693	0.0	14.0	7.0	8.0	8.0	4.0	9.0	3.0	3.0	14.0	3.0	3.0	5.0	4.0	5.0	3.0	2.0	3.0	6.0	16.0	10.0	4.0	4.0	5.0	3.0	9.0	5.0	7.0	3.0	2.0	3.0	6.0	9.0	10.0	5.0	3.0	k__Bacteria; p__Firmicutes; c__Negativicutes; o__Selenomonadales; f__Veillonellaceae; g__unidentified_Veillonellaceae; s__Selenomonas_ruminantium
OTU_694	2.0	1.0	2.0	5.0	5.0	5.0	0.0	3.0	3.0	3.0	3.0	3.0	3.0	4.0	7.0	3.0	0.0	0.0	3.0	0.0	5.0	3.0	5.0	4.0	6.0	7.0	3.0	2.0	17.0	5.0	3.0	3.0	3.0	4.0	6.0	5.0	k__Bacteria; p__Firmicutes; c__Erysipelotrichia; o__Erysipelotrichales; f__Erysipelotrichaceae
OTU_695	1.0	1.0	1.0	0.0	1.0	0.0	1.0	2.0	2.0	4.0	1.0	3.0	0.0	1.0	4.0	1.0	4.0	0.0	1.0	1.0	4.0	2.0	1.0	3.0	2.0	3.0	0.0	4.0	1.0	2.0	3.0	2.0	1.0	5.0	0.0	5.0	k__Bacteria; p__Bacteroidetes; c__Bacteroidia; o__Bacteroidales; f__Prevotellaceae; g__; s__
OTU_696	0.0	0.0	2.0	0.0	0.0	0.0	0.0	0.0	0.0	0.0	0.0	10.0	0.0	15.0	0.0	0.0	0.0	0.0	0.0	0.0	0.0	0.0	0.0	0.0	0.0	0.0	0.0	0.0	0.0	0.0	3.0	0.0	0.0	2.0	0.0	0.0	k__Bacteria; p__Bacteroidetes; c__Bacteroidia; o__Bacteroidales; f__Prolixibacteraceae; g__; s__
OTU_697	0.0	0.0	7.0	0.0	0.0	0.0	0.0	0.0	0.0	0.0	48.0	1.0	0.0	0.0	0.0	0.0	0.0	0.0	0.0	0.0	0.0	0.0	2.0	0.0	0.0	0.0	0.0	0.0	0.0	0.0	0.0	0.0	0.0	5.0	0.0	4.0	k__Bacteria; p__Firmicutes; c__Erysipelotrichia; o__Erysipelotrichales; f__Erysipelotrichaceae; g__unidentified_Erysipelotrichaceae; s__bacterium_LF-3
OTU_698	1.0	2.0	4.0	3.0	2.0	0.0	2.0	1.0	2.0	4.0	4.0	0.0	9.0	2.0	1.0	2.0	4.0	2.0	6.0	0.0	3.0	1.0	10.0	2.0	3.0	1.0	3.0	7.0	6.0	3.0	1.0	4.0	0.0	3.0	5.0	1.0	k__Bacteria; p__Firmicutes; c__Erysipelotrichia; o__Erysipelotrichales; f__Erysipelotrichaceae
OTU_699	0.0	0.0	1.0	3.0	0.0	0.0	2.0	2.0	0.0	9.0	0.0	1.0	1.0	1.0	2.0	0.0	3.0	1.0	2.0	0.0	3.0	7.0	0.0	0.0	5.0	2.0	4.0	3.0	0.0	2.0	0.0	1.0	3.0	3.0	3.0	5.0	k__Bacteria; p__Bacteroidetes; c__Bacteroidia; o__Bacteroidales
OTU_700	2.0	1.0	1.0	1.0	1.0	0.0	0.0	3.0	2.0	13.0	4.0	2.0	1.0	1.0	0.0	3.0	2.0	1.0	2.0	2.0	2.0	4.0	3.0	2.0	1.0	3.0	9.0	2.0	1.0	4.0	1.0	3.0	0.0	10.0	3.0	3.0	k__Bacteria; p__Bacteroidetes; c__Bacteroidia; o__Bacteroidales; f__Rikenellaceae; g__; s__
OTU_701	0.0	5.0	3.0	3.0	1.0	0.0	9.0	4.0	0.0	0.0	0.0	5.0	0.0	1.0	2.0	0.0	0.0	1.0	2.0	14.0	1.0	2.0	1.0	2.0	3.0	0.0	3.0	2.0	0.0	0.0	0.0	0.0	3.0	3.0	3.0	2.0	k__Bacteria; p__Melainabacteria; c__; o__; f__; g__; s__
OTU_702	0.0	0.0	1.0	0.0	0.0	0.0	0.0	0.0	0.0	0.0	0.0	0.0	0.0	0.0	0.0	0.0	0.0	0.0	0.0	0.0	0.0	0.0	1.0	0.0	0.0	0.0	7.0	0.0	0.0	0.0	0.0	0.0	0.0	3.0	0.0	25.0	k__Bacteria; p__Firmicutes; c__Clostridia; o__Clostridiales; f__Ruminococcaceae; g__unidentified_Ruminococcaceae
OTU_703	0.0	0.0	0.0	0.0	0.0	0.0	0.0	0.0	0.0	0.0	0.0	0.0	0.0	0.0	0.0	0.0	0.0	0.0	0.0	0.0	0.0	0.0	0.0	0.0	0.0	0.0	0.0	0.0	0.0	0.0	0.0	0.0	0.0	0.0	0.0	37.0	k__Bacteria; p__Bacteroidetes; c__Bacteroidia; o__Bacteroidales; f__Prevotellaceae; g__Alloprevotella; s__
OTU_704	4.0	7.0	9.0	5.0	3.0	1.0	4.0	7.0	2.0	2.0	0.0	0.0	3.0	5.0	3.0	1.0	2.0	1.0	7.0	4.0	4.0	0.0	1.0	1.0	3.0	7.0	5.0	2.0	5.0	2.0	0.0	3.0	0.0	1.0	2.0	1.0	k__Bacteria; p__Firmicutes; c__Clostridia; o__Clostridiales; f__Ruminococcaceae; g__unidentified_Ruminococcaceae
OTU_705	4.0	6.0	5.0	3.0	3.0	3.0	3.0	2.0	0.0	3.0	1.0	3.0	3.0	7.0	5.0	2.0	7.0	3.0	0.0	7.0	3.0	0.0	0.0	7.0	4.0	3.0	3.0	5.0	1.0	0.0	1.0	1.0	5.0	1.0	1.0	3.0	k__Bacteria; p__Bacteroidetes; c__Bacteroidia; o__Bacteroidales; f__Prevotellaceae; g__; s__
OTU_706	2.0	2.0	5.0	0.0	4.0	0.0	1.0	3.0	2.0	4.0	4.0	1.0	1.0	3.0	0.0	2.0	4.0	3.0	2.0	0.0	2.0	2.0	3.0	4.0	0.0	3.0	1.0	3.0	1.0	1.0	2.0	2.0	7.0	4.0	3.0	3.0	k__Bacteria; p__Firmicutes; c__Clostridia; o__Clostridiales; f__Ruminococcaceae
OTU_707	1.0	16.0	10.0	3.0	8.0	9.0	5.0	10.0	4.0	15.0	1.0	8.0	7.0	16.0	7.0	3.0	2.0	6.0	5.0	19.0	7.0	11.0	2.0	4.0	4.0	4.0	14.0	3.0	3.0	0.0	3.0	5.0	10.0	4.0	3.0	3.0	k__Bacteria; p__Melainabacteria; c__; o__; f__; g__; s__
OTU_708	2.0	1.0	3.0	0.0	0.0	2.0	6.0	4.0	0.0	1.0	4.0	0.0	0.0	0.0	7.0	1.0	7.0	1.0	0.0	1.0	2.0	1.0	3.0	0.0	0.0	0.0	4.0	10.0	0.0	0.0	7.0	0.0	3.0	1.0	2.0	3.0	k__Bacteria; p__Proteobacteria; c__Gammaproteobacteria; o__Enterobacteriales; f__Enterobacteriaceae; g__unidentified_Enterobacteriaceae; s__Escherichia_coli
OTU_709	3.0	5.0	7.0	2.0	3.0	7.0	12.0	5.0	8.0	14.0	2.0	0.0	5.0	7.0	11.0	12.0	10.0	10.0	5.0	0.0	9.0	4.0	4.0	9.0	7.0	3.0	13.0	15.0	7.0	3.0	4.0	5.0	7.0	12.0	0.0	11.0	k__Bacteria; p__Firmicutes; c__Clostridia; o__Clostridiales; f__Ruminococcaceae
OTU_710	3.0	0.0	2.0	0.0	1.0	2.0	2.0	0.0	1.0	2.0	0.0	0.0	0.0	2.0	1.0	1.0	2.0	2.0	0.0	0.0	1.0	2.0	1.0	0.0	2.0	3.0	0.0	2.0	2.0	0.0	0.0	1.0	1.0	7.0	1.0	1.0	k__Bacteria; p__Firmicutes; c__Clostridia; o__Clostridiales; f__Lachnospiraceae; g__Moryella; s__
OTU_711	0.0	0.0	0.0	2.0	0.0	0.0	0.0	0.0	0.0	1.0	2.0	0.0	0.0	0.0	0.0	0.0	0.0	0.0	0.0	0.0	0.0	9.0	0.0	0.0	0.0	0.0	0.0	0.0	0.0	0.0	0.0	0.0	41.0	0.0	0.0	0.0	k__Bacteria; p__Proteobacteria; c__Alphaproteobacteria; o__Rhizobiales; f__Rhizobiaceae; g__Brucella; s__
OTU_712	3.0	2.0	5.0	3.0	5.0	2.0	11.0	4.0	5.0	1.0	1.0	0.0	1.0	1.0	1.0	3.0	4.0	2.0	12.0	0.0	4.0	0.0	2.0	1.0	10.0	3.0	6.0	4.0	5.0	2.0	3.0	3.0	2.0	3.0	7.0	3.0	k__Bacteria; p__Bacteroidetes; c__Bacteroidia; o__Bacteroidales; f__Muribaculaceae; g__; s__
OTU_713	0.0	0.0	0.0	2.0	1.0	4.0	2.0	4.0	1.0	1.0	0.0	0.0	5.0	2.0	2.0	3.0	0.0	4.0	2.0	0.0	1.0	6.0	1.0	4.0	4.0	3.0	1.0	4.0	2.0	1.0	2.0	4.0	5.0	2.0	1.0	3.0	k__Bacteria; p__Bacteroidetes; c__Bacteroidia; o__Bacteroidales; f__Prevotellaceae; g__unidentified_Prevotellaceae; s\_\_bacterium\_A7
OTU_714	0.0	1.0	1.0	2.0	1.0	1.0	1.0	2.0	5.0	3.0	0.0	3.0	2.0	2.0	0.0	2.0	1.0	0.0	2.0	0.0	0.0	0.0	2.0	2.0	6.0	2.0	3.0	1.0	3.0	2.0	2.0	3.0	6.0	3.0	0.0	3.0	k__Bacteria; p__Firmicutes; c__Clostridia; o__Clostridiales; f__Lachnospiraceae
OTU_715	1.0	3.0	1.0	5.0	1.0	1.0	4.0	4.0	1.0	4.0	1.0	3.0	3.0	5.0	2.0	3.0	4.0	1.0	2.0	6.0	4.0	4.0	2.0	4.0	3.0	3.0	9.0	4.0	4.0	5.0	4.0	2.0	5.0	2.0	1.0	0.0	k__Bacteria; p__Bacteroidetes; c__Bacteroidia; o__Bacteroidales; f__Prevotellaceae; g__; s__
OTU_716	3.0	0.0	3.0	5.0	18.0	2.0	2.0	1.0	0.0	2.0	10.0	0.0	8.0	2.0	1.0	1.0	4.0	8.0	7.0	0.0	2.0	4.0	13.0	3.0	4.0	5.0	2.0	2.0	11.0	6.0	6.0	8.0	2.0	0.0	4.0	0.0	k__Bacteria; p__Tenericutes; c__Mollicutes; o__; f__; g__; s__
OTU_717	2.0	5.0	2.0	3.0	6.0	3.0	4.0	3.0	4.0	1.0	1.0	3.0	3.0	3.0	0.0	3.0	3.0	10.0	4.0	0.0	3.0	3.0	3.0	6.0	2.0	4.0	3.0	4.0	2.0	7.0	1.0	8.0	8.0	6.0	7.0	12.0	k__Bacteria; p__Bacteroidetes; c__Bacteroidia; o__Bacteroidales; f__Rikenellaceae; g__; s__
OTU_718	5.0	2.0	2.0	7.0	6.0	1.0	7.0	8.0	3.0	13.0	5.0	1.0	6.0	8.0	5.0	6.0	8.0	7.0	8.0	1.0	8.0	4.0	3.0	11.0	11.0	8.0	7.0	7.0	3.0	5.0	6.0	6.0	7.0	25.0	8.0	6.0	k__Bacteria; p__Bacteroidetes; c__Bacteroidia; o__Bacteroidales; f__Muribaculaceae; g__; s__
OTU_719	0.0	2.0	0.0	0.0	0.0	1.0	0.0	3.0	0.0	2.0	1.0	2.0	0.0	1.0	0.0	2.0	1.0	3.0	0.0	0.0	1.0	3.0	2.0	3.0	0.0	2.0	2.0	3.0	2.0	5.0	3.0	6.0	0.0	6.0	0.0	5.0	k__Bacteria; p__Firmicutes; c__Clostridia; o__Clostridiales; f__Ruminococcaceae
OTU_720	0.0	3.0	0.0	1.0	1.0	2.0	2.0	2.0	3.0	2.0	4.0	2.0	1.0	4.0	2.0	2.0	2.0	5.0	2.0	0.0	1.0	1.0	1.0	1.0	8.0	5.0	1.0	4.0	2.0	2.0	3.0	2.0	0.0	4.0	1.0	4.0	k__Bacteria; p__Bacteroidetes; c__Bacteroidia; o__Bacteroidales; f__Prevotellaceae
OTU_721	0.0	0.0	2.0	3.0	3.0	2.0	1.0	2.0	1.0	1.0	0.0	1.0	0.0	2.0	0.0	3.0	1.0	0.0	0.0	0.0	4.0	0.0	2.0	0.0	0.0	0.0	1.0	0.0	0.0	0.0	2.0	1.0	0.0	4.0	1.0	1.0	k__Bacteria; p__Firmicutes; c__Clostridia; o__Clostridiales; f__Lachnospiraceae; g__Acetitomaculum; s__
OTU_722	0.0	1.0	4.0	1.0	6.0	2.0	0.0	1.0	1.0	4.0	4.0	1.0	3.0	1.0	0.0	2.0	4.0	1.0	4.0	0.0	3.0	0.0	3.0	0.0	0.0	4.0	2.0	1.0	4.0	0.0	4.0	1.0	3.0	3.0	2.0	4.0	k__Bacteria; p__Firmicutes; c__Clostridia; o__Clostridiales; f__Lachnospiraceae; g__Howardella; s__
OTU_723	0.0	2.0	2.0	2.0	4.0	0.0	0.0	1.0	0.0	2.0	0.0	0.0	1.0	1.0	0.0	1.0	0.0	2.0	1.0	6.0	0.0	0.0	2.0	3.0	0.0	6.0	2.0	1.0	2.0	0.0	1.0	4.0	1.0	2.0	0.0	0.0	k__Bacteria; p__Fibrobacteres; c__Fibrobacteria; o__Fibrobacterales; f__Fibrobacteraceae; g__Fibrobacter; s__
OTU_724	0.0	2.0	1.0	0.0	1.0	3.0	2.0	1.0	0.0	2.0	1.0	1.0	0.0	0.0	1.0	1.0	0.0	2.0	2.0	0.0	1.0	1.0	0.0	3.0	4.0	1.0	1.0	3.0	1.0	1.0	1.0	4.0	3.0	4.0	1.0	5.0	k__Bacteria; p__Firmicutes; c__Clostridia; o__Clostridiales; f__Lachnospiraceae
OTU_725	3.0	0.0	4.0	3.0	6.0	1.0	2.0	4.0	4.0	4.0	2.0	6.0	0.0	3.0	1.0	0.0	3.0	3.0	2.0	3.0	8.0	4.0	2.0	5.0	4.0	5.0	4.0	7.0	1.0	6.0	1.0	1.0	1.0	4.0	3.0	3.0	k__Bacteria; p__Bacteroidetes; c__Bacteroidia; o__Bacteroidales; f__Prevotellaceae
OTU_726	0.0	2.0	1.0	0.0	5.0	0.0	0.0	2.0	1.0	3.0	0.0	0.0	0.0	2.0	0.0	4.0	1.0	2.0	0.0	1.0	3.0	1.0	2.0	1.0	3.0	6.0	3.0	2.0	0.0	4.0	1.0	4.0	0.0	1.0	2.0	11.0	k__Bacteria; p__Firmicutes; c__Clostridia; o__Clostridiales; f__Ruminococcaceae; g__unidentified_Ruminococcaceae
OTU_727	2.0	1.0	1.0	0.0	1.0	2.0	2.0	2.0	0.0	0.0	1.0	0.0	3.0	2.0	1.0	4.0	0.0	1.0	0.0	0.0	3.0	2.0	1.0	3.0	3.0	1.0	2.0	4.0	4.0	0.0	4.0	2.0	3.0	4.0	0.0	4.0	k__Bacteria; p__Firmicutes; c__Clostridia; o__Clostridiales; f__Lachnospiraceae
OTU_728	1.0	2.0	1.0	2.0	0.0	6.0	1.0	2.0	0.0	1.0	0.0	4.0	1.0	0.0	0.0	0.0	0.0	5.0	0.0	0.0	0.0	1.0	0.0	1.0	3.0	3.0	2.0	0.0	0.0	0.0	5.0	3.0	3.0	2.0	3.0	1.0	k__Bacteria; p__Firmicutes
OTU_729	0.0	0.0	4.0	0.0	0.0	0.0	0.0	0.0	0.0	0.0	15.0	1.0	0.0	0.0	0.0	0.0	0.0	0.0	0.0	0.0	0.0	0.0	1.0	0.0	0.0	0.0	0.0	0.0	0.0	0.0	0.0	0.0	0.0	3.0	0.0	3.0	k__Bacteria; p__Firmicutes; c__Clostridia; o__Clostridiales; f__Ruminococcaceae; g__unidentified_Ruminococcaceae; s__Clostridiales_bacterium_42_27
OTU_730	2.0	3.0	0.0	0.0	3.0	0.0	0.0	1.0	2.0	6.0	1.0	7.0	5.0	1.0	5.0	1.0	5.0	4.0	2.0	2.0	2.0	1.0	2.0	4.0	5.0	3.0	1.0	1.0	3.0	2.0	1.0	2.0	5.0	6.0	2.0	8.0	k__Bacteria; p__Bacteroidetes; c__Bacteroidia; o__Bacteroidales
OTU_731	2.0	1.0	5.0	3.0	2.0	5.0	1.0	2.0	0.0	5.0	0.0	3.0	3.0	2.0	0.0	2.0	1.0	0.0	1.0	2.0	6.0	0.0	2.0	0.0	0.0	7.0	12.0	1.0	0.0	2.0	1.0	5.0	6.0	5.0	3.0	5.0	k__Bacteria; p__Firmicutes; c__Erysipelotrichia; o__Erysipelotrichales; f__Erysipelotrichaceae; g__; s__
OTU_732	1.0	1.0	0.0	0.0	3.0	2.0	2.0	0.0	0.0	1.0	0.0	1.0	1.0	4.0	0.0	0.0	0.0	0.0	3.0	0.0	2.0	2.0	0.0	0.0	4.0	0.0	0.0	0.0	1.0	3.0	4.0	2.0	0.0	0.0	1.0	2.0	k__Bacteria; p__Firmicutes; c__Clostridia; o__Clostridiales; f__Ruminococcaceae
OTU_733	0.0	0.0	1.0	0.0	0.0	0.0	0.0	0.0	0.0	20.0	3.0	0.0	0.0	0.0	0.0	0.0	0.0	0.0	0.0	0.0	0.0	0.0	0.0	0.0	0.0	0.0	0.0	0.0	0.0	0.0	0.0	0.0	0.0	1.0	0.0	0.0	k__Bacteria; p__Proteobacteria; c__Alphaproteobacteria; o__Sphingomonadales; f__Sphingomonadaceae; g__Porphyrobacter; s__
OTU_734	0.0	0.0	1.0	5.0	0.0	1.0	0.0	1.0	5.0	4.0	8.0	6.0	1.0	1.0	2.0	1.0	0.0	0.0	5.0	0.0	0.0	1.0	13.0	3.0	4.0	0.0	0.0	1.0	7.0	5.0	1.0	1.0	0.0	2.0	8.0	3.0	k__Bacteria; p__Firmicutes; c__Clostridia; o__Clostridiales; f__Christensenellaceae; g__; s__
OTU_735	2.0	2.0	5.0	4.0	2.0	2.0	3.0	2.0	1.0	5.0	0.0	1.0	1.0	4.0	2.0	0.0	3.0	3.0	5.0	4.0	1.0	8.0	2.0	8.0	4.0	4.0	3.0	3.0	6.0	10.0	1.0	4.0	3.0	1.0	2.0	3.0	k__Bacteria; p__Bacteroidetes; c__Bacteroidia; o__Bacteroidales; f__Prevotellaceae; g__; s__
OTU_736	3.0	4.0	0.0	2.0	2.0	0.0	2.0	2.0	2.0	10.0	0.0	1.0	5.0	2.0	1.0	4.0	0.0	0.0	0.0	0.0	2.0	1.0	2.0	4.0	4.0	0.0	1.0	5.0	2.0	4.0	3.0	1.0	1.0	17.0	4.0	0.0	k__Bacteria; p__Proteobacteria; c__Gammaproteobacteria; o__Aeromonadales; f__Succinivibrionaceae; g__Succinimonas; s__
OTU_737	1.0	0.0	1.0	0.0	3.0	2.0	2.0	2.0	4.0	0.0	2.0	1.0	2.0	0.0	2.0	0.0	1.0	6.0	1.0	0.0	1.0	2.0	2.0	1.0	1.0	2.0	6.0	1.0	1.0	0.0	1.0	1.0	0.0	5.0	0.0	4.0	k__Bacteria; p__Firmicutes; c__Clostridia; o__Clostridiales; f__Christensenellaceae
OTU_738	0.0	2.0	1.0	0.0	3.0	3.0	0.0	0.0	2.0	0.0	0.0	1.0	1.0	0.0	0.0	0.0	0.0	3.0	2.0	0.0	7.0	0.0	0.0	2.0	1.0	1.0	1.0	1.0	0.0	8.0	3.0	3.0	1.0	3.0	0.0	13.0	k__Bacteria; p__Bacteroidetes; c__Bacteroidia; o__Bacteroidales
OTU_739	7.0	6.0	11.0	3.0	14.0	2.0	1.0	13.0	4.0	1.0	0.0	3.0	4.0	17.0	5.0	11.0	4.0	13.0	5.0	2.0	20.0	4.0	2.0	8.0	7.0	23.0	12.0	9.0	4.0	21.0	14.0	26.0	13.0	11.0	6.0	11.0	k__Bacteria; p__Bacteroidetes; c__Bacteroidia; o__Bacteroidales; f__Muribaculaceae; g__; s__
OTU_740	0.0	2.0	5.0	3.0	3.0	3.0	1.0	1.0	4.0	2.0	0.0	1.0	2.0	3.0	5.0	2.0	0.0	2.0	2.0	3.0	1.0	2.0	1.0	5.0	1.0	1.0	1.0	2.0	3.0	3.0	0.0	3.0	3.0	3.0	4.0	1.0	k__Bacteria; p__Firmicutes; c__Clostridia; o__Clostridiales; f__Lachnospiraceae; g__unidentified_Lachnospiraceae; s__Lachnospiraceae_bacterium_KH1T2
OTU_741	3.0	4.0	0.0	3.0	3.0	1.0	0.0	6.0	2.0	2.0	0.0	1.0	0.0	3.0	3.0	3.0	1.0	2.0	4.0	1.0	7.0	4.0	0.0	2.0	2.0	6.0	4.0	2.0	1.0	4.0	4.0	7.0	5.0	4.0	0.0	3.0	k__Bacteria; p__Bacteroidetes; c__Bacteroidia; o__Bacteroidales; f__Prevotellaceae; g__; s__
OTU_742	1.0	1.0	2.0	3.0	5.0	1.0	0.0	2.0	0.0	0.0	1.0	1.0	2.0	1.0	1.0	0.0	0.0	0.0	0.0	0.0	8.0	0.0	1.0	2.0	0.0	4.0	2.0	0.0	0.0	3.0	0.0	1.0	1.0	4.0	1.0	3.0	k__Bacteria; p__Firmicutes; c__Clostridia; o__Clostridiales; f__unidentified_Clostridiales; g__unidentified_Clostridiales
OTU_743	1.0	5.0	3.0	4.0	10.0	5.0	7.0	8.0	4.0	11.0	2.0	5.0	12.0	10.0	5.0	7.0	0.0	5.0	0.0	17.0	2.0	18.0	3.0	4.0	4.0	7.0	4.0	6.0	4.0	6.0	0.0	1.0	3.0	3.0	1.0	4.0	k__Bacteria; p__Melainabacteria; c__; o__; f__; g__; s__
OTU_744	0.0	2.0	6.0	0.0	3.0	1.0	3.0	6.0	4.0	3.0	2.0	0.0	2.0	4.0	1.0	7.0	1.0	0.0	5.0	4.0	8.0	3.0	2.0	8.0	3.0	10.0	9.0	3.0	4.0	6.0	5.0	11.0	6.0	2.0	3.0	5.0	k__Bacteria; p__Bacteroidetes; c__Bacteroidia; o__Bacteroidales; f__Prevotellaceae; g__; s__
OTU_745	0.0	0.0	0.0	0.0	1.0	1.0	0.0	1.0	0.0	4.0	0.0	1.0	0.0	2.0	4.0	2.0	1.0	1.0	0.0	1.0	2.0	5.0	1.0	1.0	2.0	4.0	0.0	4.0	0.0	0.0	0.0	2.0	1.0	6.0	0.0	1.0	k__Bacteria; p__Bacteroidetes; c__Bacteroidia; o__Bacteroidales; f__unidentified_Bacteroidales; g__unidentified_Bacteroidales; s__bacterium_P201
OTU_746	2.0	0.0	12.0	2.0	6.0	2.0	5.0	0.0	0.0	1.0	0.0	0.0	0.0	7.0	4.0	2.0	1.0	4.0	2.0	1.0	0.0	0.0	3.0	0.0	2.0	3.0	5.0	3.0	4.0	0.0	3.0	2.0	3.0	2.0	2.0	3.0	k__Bacteria; p__Firmicutes; c__Clostridia; o__Clostridiales; f__Ruminococcaceae
OTU_747	4.0	5.0	2.0	1.0	2.0	1.0	2.0	2.0	5.0	5.0	3.0	3.0	7.0	2.0	4.0	3.0	2.0	3.0	1.0	2.0	5.0	2.0	3.0	4.0	5.0	4.0	4.0	7.0	5.0	3.0	3.0	4.0	3.0	6.0	5.0	8.0	k__Bacteria; p__Firmicutes; c__Clostridia; o__Clostridiales; f__Ruminococcaceae; g__unidentified_Ruminococcaceae; s__bacterium_MD3002
OTU_748	3.0	4.0	2.0	1.0	8.0	3.0	3.0	6.0	6.0	5.0	1.0	0.0	3.0	6.0	2.0	4.0	3.0	8.0	5.0	0.0	6.0	4.0	2.0	4.0	5.0	13.0	1.0	2.0	0.0	3.0	3.0	11.0	7.0	9.0	7.0	21.0	k__Bacteria; p__Bacteroidetes; c__Bacteroidia; o__Bacteroidales; f__Rikenellaceae; g__; s__
OTU_749	2.0	1.0	2.0	4.0	2.0	2.0	0.0	1.0	3.0	1.0	0.0	2.0	3.0	2.0	1.0	3.0	4.0	1.0	5.0	0.0	3.0	1.0	2.0	6.0	3.0	6.0	5.0	3.0	3.0	4.0	5.0	2.0	4.0	3.0	6.0	3.0	k__Bacteria; p__Bacteroidetes; c__Bacteroidia; o__Bacteroidales; f__Prevotellaceae; g__; s__
OTU_750	3.0	1.0	4.0	3.0	4.0	0.0	3.0	5.0	3.0	1.0	0.0	0.0	2.0	7.0	4.0	3.0	1.0	2.0	2.0	1.0	3.0	0.0	0.0	5.0	4.0	5.0	3.0	0.0	2.0	0.0	2.0	3.0	1.0	5.0	3.0	4.0	k__Bacteria; p__Bacteroidetes; c__Bacteroidia; o__Bacteroidales; f__Prevotellaceae; g__; s__
OTU_751	1.0	2.0	4.0	2.0	3.0	2.0	4.0	1.0	4.0	7.0	0.0	1.0	3.0	6.0	6.0	0.0	3.0	0.0	1.0	0.0	7.0	9.0	1.0	3.0	6.0	1.0	3.0	2.0	0.0	6.0	0.0	2.0	7.0	2.0	2.0	2.0	k__Bacteria; p__Bacteroidetes; c__Bacteroidia; o__Bacteroidales; f__Prevotellaceae; g__; s__
OTU_752	0.0	0.0	0.0	0.0	0.0	0.0	0.0	0.0	0.0	0.0	0.0	0.0	0.0	0.0	0.0	0.0	0.0	0.0	0.0	0.0	0.0	0.0	15.0	0.0	0.0	0.0	8.0	0.0	0.0	0.0	0.0	0.0	0.0	0.0	0.0	8.0	k__Bacteria; p__Proteobacteria; c__Gammaproteobacteria; o__unidentified_Gammaproteobacteria; f__Hydrogenophilaceae; g__Hydrogenophilus; s__
OTU_753	0.0	10.0	17.0	0.0	0.0	0.0	0.0	0.0	0.0	0.0	0.0	0.0	0.0	0.0	0.0	0.0	0.0	0.0	0.0	0.0	0.0	0.0	1.0	0.0	0.0	0.0	0.0	0.0	0.0	0.0	2.0	2.0	0.0	0.0	0.0	2.0	k__Bacteria; p__Proteobacteria; c__Gammaproteobacteria; o__Alteromonadales; f__Shewanellaceae; g__Shewanella
OTU_754	4.0	1.0	3.0	7.0	8.0	5.0	9.0	8.0	5.0	24.0	3.0	4.0	10.0	2.0	15.0	21.0	4.0	6.0	8.0	2.0	1.0	26.0	9.0	3.0	15.0	6.0	3.0	7.0	5.0	11.0	0.0	1.0	7.0	12.0	4.0	1.0	k__Bacteria; p__Firmicutes; c__Clostridia; o__Clostridiales; f__Ruminococcaceae
OTU_755	0.0	0.0	0.0	0.0	0.0	0.0	0.0	0.0	0.0	0.0	0.0	12.0	0.0	12.0	0.0	0.0	0.0	0.0	0.0	0.0	0.0	0.0	0.0	0.0	0.0	0.0	0.0	0.0	0.0	0.0	0.0	0.0	0.0	0.0	0.0	0.0	k__Bacteria; p__Spirochaetes; c__; o__; f__; g__; s__
OTU_756	0.0	2.0	2.0	6.0	3.0	5.0	4.0	1.0	6.0	15.0	1.0	4.0	8.0	2.0	4.0	16.0	2.0	2.0	4.0	0.0	6.0	11.0	5.0	7.0	2.0	9.0	3.0	4.0	9.0	7.0	0.0	3.0	3.0	13.0	9.0	6.0	k__Bacteria; p__Bacteroidetes; c__Bacteroidia; o__Bacteroidales; f__Prevotellaceae; g__; s__
OTU_757	6.0	5.0	9.0	9.0	7.0	2.0	3.0	2.0	1.0	13.0	5.0	4.0	7.0	5.0	6.0	0.0	0.0	2.0	4.0	1.0	7.0	2.0	11.0	3.0	3.0	5.0	3.0	5.0	7.0	2.0	5.0	2.0	6.0	8.0	11.0	3.0	k__Bacteria; p__Firmicutes; c__Clostridia; o__Clostridiales; f__Lachnospiraceae
OTU_758	3.0	4.0	4.0	5.0	14.0	3.0	2.0	3.0	8.0	6.0	9.0	0.0	7.0	9.0	8.0	5.0	8.0	13.0	8.0	7.0	10.0	4.0	7.0	7.0	8.0	14.0	13.0	10.0	20.0	10.0	10.0	17.0	22.0	11.0	7.0	5.0	k__Bacteria; p__Bacteroidetes; c__Bacteroidia; o__Bacteroidales; f__Prevotellaceae
OTU_759	2.0	4.0	3.0	3.0	9.0	5.0	7.0	1.0	2.0	9.0	1.0	3.0	1.0	7.0	1.0	4.0	2.0	7.0	7.0	6.0	4.0	2.0	3.0	8.0	9.0	7.0	2.0	6.0	7.0	8.0	6.0	9.0	4.0	7.0	4.0	5.0	k__Bacteria; p__Bacteroidetes; c__Bacteroidia; o__Bacteroidales; f__Prevotellaceae; g__; s__
OTU_760	10.0	16.0	17.0	5.0	20.0	5.0	17.0	15.0	11.0	7.0	11.0	9.0	13.0	17.0	16.0	19.0	7.0	19.0	13.0	1.0	30.0	14.0	13.0	23.0	23.0	23.0	19.0	18.0	14.0	20.0	14.0	33.0	24.0	42.0	18.0	79.0	k__Bacteria; p__Firmicutes; c__Clostridia; o__Clostridiales; f__Ruminococcaceae
OTU_761	1.0	2.0	0.0	0.0	0.0	0.0	0.0	1.0	0.0	1.0	0.0	0.0	2.0	0.0	3.0	0.0	0.0	3.0	0.0	0.0	3.0	0.0	0.0	1.0	0.0	2.0	1.0	0.0	0.0	2.0	0.0	0.0	0.0	3.0	0.0	8.0	k__Bacteria; p__Bacteroidetes; c__Bacteroidia; o__Bacteroidales
OTU_762	2.0	3.0	3.0	0.0	2.0	0.0	2.0	3.0	0.0	2.0	2.0	0.0	0.0	2.0	3.0	3.0	4.0	2.0	3.0	3.0	2.0	2.0	0.0	3.0	5.0	0.0	2.0	2.0	1.0	0.0	4.0	3.0	3.0	1.0	0.0	3.0	k__Bacteria; p__Bacteroidetes; c__Bacteroidia; o__Bacteroidales; f__Prevotellaceae; g__; s__
OTU_763	4.0	6.0	0.0	8.0	3.0	3.0	3.0	0.0	2.0	3.0	2.0	1.0	3.0	2.0	2.0	0.0	2.0	0.0	4.0	0.0	4.0	1.0	4.0	2.0	1.0	4.0	1.0	2.0	3.0	0.0	2.0	1.0	3.0	5.0	6.0	2.0	k__Bacteria; p__Firmicutes; c__Negativicutes; o__Selenomonadales; f__Acidaminococcaceae; g__Acidaminococcus
OTU_764	8.0	3.0	2.0	3.0	4.0	2.0	4.0	4.0	3.0	9.0	6.0	6.0	7.0	2.0	5.0	2.0	6.0	4.0	3.0	8.0	8.0	8.0	7.0	6.0	2.0	9.0	3.0	1.0	11.0	6.0	3.0	1.0	0.0	3.0	3.0	4.0	k__Bacteria; p__Bacteroidetes; c__Bacteroidia; o__Bacteroidales; f__Prevotellaceae; g__; s__
OTU_765	3.0	6.0	6.0	6.0	5.0	2.0	5.0	3.0	3.0	4.0	2.0	3.0	3.0	7.0	3.0	3.0	1.0	7.0	5.0	2.0	2.0	2.0	3.0	4.0	4.0	3.0	7.0	8.0	5.0	1.0	4.0	3.0	7.0	5.0	6.0	4.0	k__Bacteria; p__Firmicutes; c__Clostridia; o__Clostridiales; f__Ruminococcaceae; g__unidentified_Ruminococcaceae
OTU_766	1.0	1.0	2.0	3.0	2.0	0.0	2.0	2.0	1.0	1.0	0.0	1.0	2.0	4.0	0.0	0.0	2.0	0.0	2.0	0.0	1.0	0.0	2.0	3.0	1.0	2.0	1.0	4.0	4.0	0.0	1.0	3.0	0.0	2.0	3.0	5.0	k__Bacteria; p__Firmicutes; c__Clostridia; o__Clostridiales; f__Lachnospiraceae; g__Catonella
OTU_767	0.0	4.0	3.0	2.0	4.0	3.0	3.0	1.0	4.0	7.0	1.0	5.0	2.0	2.0	3.0	0.0	4.0	1.0	0.0	0.0	2.0	1.0	2.0	3.0	4.0	4.0	6.0	4.0	3.0	13.0	0.0	2.0	1.0	6.0	4.0	3.0	k__Bacteria; p__Bacteroidetes; c__Bacteroidia; o__Bacteroidales; f__Prevotellaceae; g__; s__
OTU_768	1.0	1.0	3.0	2.0	1.0	2.0	2.0	1.0	1.0	1.0	1.0	0.0	2.0	2.0	1.0	2.0	0.0	0.0	5.0	1.0	0.0	0.0	0.0	2.0	2.0	0.0	2.0	3.0	2.0	3.0	1.0	5.0	1.0	3.0	2.0	3.0	k__Bacteria; p__Firmicutes; c__Clostridia; o__Clostridiales; f__Ruminococcaceae
OTU_769	0.0	1.0	4.0	3.0	4.0	2.0	0.0	2.0	2.0	4.0	1.0	0.0	4.0	7.0	4.0	2.0	0.0	4.0	0.0	1.0	3.0	3.0	1.0	3.0	3.0	0.0	1.0	0.0	1.0	0.0	0.0	2.0	6.0	2.0	2.0	0.0	k__Bacteria; p__Firmicutes; c__Clostridia; o__Clostridiales; f__Lachnospiraceae
OTU_770	0.0	3.0	5.0	4.0	5.0	7.0	7.0	3.0	2.0	5.0	3.0	7.0	2.0	5.0	4.0	7.0	3.0	3.0	5.0	5.0	5.0	11.0	0.0	5.0	2.0	8.0	6.0	6.0	1.0	9.0	5.0	5.0	10.0	5.0	4.0	5.0	k__Bacteria; p__Bacteroidetes; c__Bacteroidia; o__Bacteroidales; f__Prevotellaceae
OTU_771	7.0	4.0	6.0	9.0	8.0	9.0	7.0	7.0	9.0	6.0	19.0	2.0	15.0	6.0	5.0	5.0	17.0	6.0	10.0	0.0	8.0	4.0	15.0	6.0	15.0	18.0	13.0	7.0	12.0	8.0	10.0	11.0	9.0	13.0	13.0	23.0	k__Bacteria; p__Bacteroidetes; c__Bacteroidia; o__Bacteroidales; f__Muribaculaceae; g__; s__
OTU_772	1.0	9.0	18.0	9.0	5.0	4.0	6.0	7.0	4.0	29.0	6.0	11.0	14.0	11.0	9.0	5.0	2.0	7.0	9.0	0.0	9.0	6.0	11.0	9.0	7.0	6.0	14.0	17.0	9.0	8.0	3.0	5.0	8.0	14.0	3.0	16.0	k__Bacteria; p__Firmicutes; c__Clostridia; o__Clostridiales; f__Christensenellaceae; g__; s__
OTU_773	0.0	1.0	1.0	0.0	0.0	3.0	1.0	0.0	2.0	1.0	2.0	0.0	0.0	1.0	3.0	2.0	0.0	2.0	1.0	0.0	4.0	1.0	2.0	2.0	2.0	3.0	3.0	2.0	3.0	3.0	0.0	2.0	0.0	1.0	0.0	2.0	k__Bacteria; p__Firmicutes; c__Clostridia; o__Clostridiales; f__Ruminococcaceae
OTU_774	1.0	5.0	2.0	2.0	3.0	3.0	2.0	4.0	2.0	0.0	1.0	1.0	0.0	4.0	3.0	1.0	2.0	3.0	0.0	8.0	0.0	0.0	0.0	3.0	3.0	1.0	1.0	2.0	1.0	1.0	0.0	2.0	0.0	1.0	0.0	0.0	k__Bacteria; p__Bacteroidetes; c__Bacteroidia; o__Bacteroidales; f__Prevotellaceae; g__; s__
OTU_775	0.0	1.0	4.0	0.0	0.0	2.0	0.0	2.0	0.0	1.0	1.0	1.0	0.0	1.0	3.0	3.0	3.0	2.0	0.0	0.0	3.0	1.0	2.0	4.0	2.0	3.0	0.0	0.0	1.0	3.0	1.0	2.0	0.0	1.0	3.0	10.0	k__Bacteria; p__Bacteroidetes; c__Bacteroidia; o__Bacteroidales
OTU_776	0.0	2.0	0.0	0.0	4.0	0.0	0.0	2.0	2.0	2.0	0.0	4.0	0.0	5.0	3.0	3.0	2.0	0.0	3.0	6.0	2.0	4.0	1.0	0.0	0.0	5.0	3.0	1.0	1.0	6.0	2.0	5.0	6.0	1.0	3.0	9.0	k__Bacteria; p__Bacteroidetes; c__Bacteroidia; o__Bacteroidales; f__Rikenellaceae; g__; s__
OTU_777	0.0	3.0	2.0	5.0	4.0	0.0	1.0	5.0	0.0	4.0	9.0	2.0	0.0	0.0	0.0	0.0	2.0	1.0	1.0	0.0	2.0	0.0	4.0	0.0	0.0	0.0	0.0	0.0	0.0	6.0	1.0	1.0	0.0	0.0	0.0	0.0	k__Bacteria; p__Firmicutes; c__Clostridia; o__Clostridiales
OTU_778	1.0	1.0	0.0	2.0	3.0	2.0	0.0	0.0	0.0	2.0	10.0	0.0	1.0	1.0	2.0	0.0	4.0	2.0	1.0	0.0	0.0	1.0	0.0	5.0	0.0	2.0	1.0	0.0	3.0	2.0	8.0	3.0	0.0	0.0	1.0	2.0	k__Bacteria; p__Bacteroidetes; c__Bacteroidia; o__Bacteroidales; f__Rikenellaceae; g__; s__
OTU_779	0.0	3.0	2.0	0.0	1.0	2.0	0.0	1.0	1.0	4.0	0.0	4.0	0.0	1.0	0.0	1.0	1.0	0.0	0.0	7.0	0.0	0.0	0.0	0.0	0.0	2.0	1.0	0.0	2.0	0.0	0.0	1.0	1.0	2.0	0.0	1.0	k__Bacteria; p__Spirochaetes; c__Spirochaetia; o__Spirochaetales; f__Spirochaetaceae; g__unidentified_Spirochaetaceae
OTU_780	1.0	2.0	1.0	2.0	1.0	1.0	2.0	2.0	0.0	1.0	0.0	0.0	2.0	4.0	2.0	0.0	1.0	2.0	1.0	0.0	0.0	0.0	1.0	1.0	1.0	0.0	0.0	0.0	2.0	1.0	0.0	1.0	2.0	3.0	0.0	3.0	k__Bacteria; p__Firmicutes; c__Clostridia; o__Clostridiales; f__Lachnospiraceae; g__Shuttleworthia; s__
OTU_781	2.0	2.0	1.0	0.0	1.0	1.0	7.0	2.0	2.0	0.0	0.0	0.0	5.0	3.0	0.0	3.0	0.0	1.0	0.0	2.0	0.0	0.0	1.0	1.0	4.0	0.0	0.0	0.0	0.0	3.0	0.0	1.0	5.0	0.0	2.0	1.0	k__Bacteria; p__Bacteroidetes; c__Bacteroidia; o__Bacteroidales; f__; g__; s__
OTU_782	1.0	2.0	1.0	0.0	0.0	0.0	0.0	0.0	3.0	0.0	0.0	0.0	0.0	0.0	2.0	1.0	2.0	0.0	2.0	0.0	2.0	1.0	2.0	0.0	4.0	0.0	2.0	0.0	2.0	0.0	0.0	3.0	2.0	1.0	1.0	3.0	k__Bacteria; p__Firmicutes; c__Clostridia; o__Clostridiales; f__Ruminococcaceae
OTU_783	2.0	1.0	1.0	2.0	7.0	0.0	3.0	0.0	0.0	0.0	0.0	0.0	3.0	2.0	3.0	0.0	3.0	3.0	8.0	1.0	6.0	0.0	0.0	8.0	4.0	6.0	6.0	5.0	0.0	3.0	2.0	2.0	2.0	2.0	2.0	2.0	k__Bacteria; p__Bacteroidetes; c__Bacteroidia; o__Bacteroidales; f__Prevotellaceae
OTU_784	1.0	1.0	12.0	5.0	2.0	1.0	0.0	2.0	0.0	1.0	0.0	0.0	0.0	0.0	0.0	0.0	0.0	0.0	0.0	0.0	0.0	0.0	0.0	1.0	0.0	0.0	0.0	0.0	0.0	0.0	1.0	0.0	1.0	0.0	0.0	2.0	k__Bacteria; p__Firmicutes; c__Erysipelotrichia; o__Erysipelotrichales; f__Erysipelotrichaceae; g__; s__
OTU_785	1.0	9.0	10.0	6.0	6.0	5.0	10.0	5.0	9.0	8.0	9.0	2.0	3.0	7.0	2.0	6.0	4.0	8.0	7.0	5.0	12.0	8.0	7.0	7.0	19.0	12.0	13.0	12.0	7.0	11.0	6.0	14.0	17.0	21.0	6.0	32.0	k__Bacteria; p__Bacteroidetes; c__Bacteroidia; o__Bacteroidales; f__Rikenellaceae; g__; s__
OTU_786	0.0	0.0	8.0	0.0	2.0	0.0	1.0	2.0	1.0	4.0	0.0	2.0	0.0	0.0	2.0	1.0	2.0	0.0	1.0	0.0	0.0	4.0	6.0	2.0	1.0	0.0	0.0	0.0	1.0	1.0	1.0	0.0	0.0	4.0	2.0	1.0	k__Bacteria; p__Firmicutes; c__Clostridia; o__Clostridiales; f__Lachnospiraceae; g__; s__
OTU_787	0.0	17.0	5.0	0.0	0.0	0.0	0.0	0.0	0.0	0.0	0.0	0.0	0.0	0.0	0.0	0.0	0.0	0.0	0.0	0.0	0.0	0.0	1.0	0.0	0.0	0.0	2.0	0.0	0.0	0.0	0.0	6.0	0.0	1.0	0.0	0.0	k__Bacteria; p__Proteobacteria; c__Gammaproteobacteria; o__Vibrionales; f__Vibrionaceae; g__Vibrio; s__Vibrio_fluvialis
OTU_788	0.0	0.0	0.0	0.0	0.0	0.0	2.0	1.0	1.0	1.0	0.0	2.0	0.0	0.0	3.0	1.0	0.0	1.0	1.0	0.0	2.0	4.0	1.0	2.0	0.0	2.0	1.0	1.0	0.0	8.0	1.0	2.0	0.0	0.0	2.0	3.0	k__Bacteria; p__Bacteroidetes; c__Bacteroidia; o__Bacteroidales
OTU_789	1.0	8.0	9.0	4.0	9.0	1.0	3.0	2.0	1.0	7.0	2.0	3.0	2.0	6.0	4.0	0.0	2.0	0.0	4.0	0.0	3.0	0.0	1.0	2.0	0.0	2.0	4.0	3.0	4.0	1.0	3.0	4.0	3.0	2.0	0.0	1.0	k__Bacteria; p__Firmicutes; c__Clostridia; o__Clostridiales; f__Lachnospiraceae; g__unidentified_Lachnospiraceae
OTU_790	0.0	1.0	0.0	0.0	3.0	0.0	0.0	0.0	2.0	0.0	1.0	3.0	0.0	0.0	0.0	1.0	0.0	3.0	0.0	0.0	4.0	3.0	1.0	2.0	0.0	0.0	2.0	1.0	0.0	1.0	3.0	0.0	0.0	1.0	0.0	16.0	k__Bacteria; p__Bacteroidetes; c__Bacteroidia; o__Bacteroidales
OTU_791	1.0	2.0	3.0	5.0	7.0	2.0	3.0	2.0	6.0	2.0	1.0	5.0	2.0	3.0	1.0	4.0	3.0	2.0	2.0	1.0	6.0	3.0	1.0	3.0	5.0	5.0	3.0	4.0	1.0	1.0	5.0	4.0	6.0	7.0	6.0	11.0	k__Bacteria; p__Bacteroidetes; c__Bacteroidia; o__Bacteroidales; f__Rikenellaceae; g__; s__
OTU_792	1.0	3.0	1.0	1.0	0.0	1.0	3.0	2.0	0.0	1.0	3.0	2.0	6.0	4.0	2.0	0.0	0.0	1.0	3.0	0.0	2.0	0.0	3.0	5.0	5.0	1.0	0.0	2.0	0.0	1.0	5.0	3.0	1.0	1.0	5.0	1.0	k__Bacteria; p__Firmicutes; c__Clostridia; o__Clostridiales; f__Lachnospiraceae
OTU_793	0.0	1.0	2.0	4.0	2.0	3.0	3.0	4.0	0.0	4.0	0.0	1.0	3.0	2.0	5.0	6.0	0.0	0.0	1.0	6.0	0.0	6.0	3.0	0.0	0.0	0.0	2.0	0.0	5.0	1.0	0.0	1.0	0.0	1.0	3.0	2.0	k__Bacteria; p__Melainabacteria; c__; o__; f__; g__; s__
OTU_794	2.0	0.0	1.0	0.0	1.0	2.0	0.0	0.0	2.0	1.0	3.0	6.0	0.0	2.0	0.0	0.0	1.0	2.0	3.0	2.0	4.0	1.0	2.0	5.0	0.0	3.0	3.0	2.0	0.0	4.0	0.0	0.0	2.0	4.0	0.0	2.0	k__Bacteria; p__Spirochaetes; c__Spirochaetia; o__Spirochaetales; f__Spirochaetaceae; g__unidentified_Spirochaetaceae
OTU_795	6.0	3.0	2.0	6.0	8.0	3.0	9.0	9.0	6.0	7.0	1.0	0.0	0.0	4.0	6.0	2.0	2.0	4.0	8.0	1.0	4.0	0.0	0.0	5.0	8.0	9.0	6.0	13.0	3.0	1.0	5.0	6.0	6.0	4.0	5.0	2.0	k__Bacteria; p__Bacteroidetes; c__Bacteroidia; o__Bacteroidales
OTU_796	4.0	0.0	5.0	0.0	3.0	3.0	6.0	3.0	2.0	3.0	3.0	3.0	1.0	0.0	4.0	4.0	4.0	2.0	0.0	3.0	0.0	0.0	3.0	2.0	1.0	2.0	2.0	0.0	0.0	2.0	1.0	1.0	2.0	3.0	4.0	1.0	k__Bacteria; p__Proteobacteria; c__Gammaproteobacteria; o__Aeromonadales; f__Succinivibrionaceae
OTU_797	3.0	2.0	4.0	0.0	3.0	0.0	4.0	1.0	2.0	4.0	3.0	1.0	3.0	1.0	4.0	1.0	1.0	5.0	0.0	0.0	2.0	3.0	3.0	1.0	1.0	0.0	2.0	7.0	1.0	1.0	1.0	5.0	8.0	4.0	3.0	3.0	k__Bacteria; p__Bacteroidetes; c__Bacteroidia; o__Bacteroidales; f__Rikenellaceae; g__unidentified_Rikenellaceae; s__Bacteroidales_bacterium_Bact_15
OTU_798	0.0	0.0	0.0	0.0	1.0	0.0	0.0	0.0	0.0	12.0	0.0	0.0	0.0	1.0	0.0	1.0	0.0	1.0	0.0	1.0	0.0	2.0	2.0	1.0	0.0	1.0	1.0	2.0	2.0	0.0	0.0	1.0	0.0	0.0	0.0	0.0	k__Bacteria; p__Spirochaetes; c__Spirochaetia; o__Spirochaetales; f__Spirochaetaceae
OTU_799	1.0	2.0	1.0	0.0	0.0	3.0	3.0	0.0	0.0	4.0	1.0	3.0	0.0	1.0	3.0	1.0	0.0	0.0	2.0	8.0	5.0	0.0	0.0	3.0	2.0	0.0	1.0	1.0	0.0	2.0	0.0	1.0	1.0	4.0	2.0	3.0	k__Bacteria; p__Spirochaetes; c__Spirochaetia; o__Spirochaetales; f__Spirochaetaceae
OTU_800	3.0	7.0	1.0	8.0	6.0	2.0	3.0	1.0	7.0	4.0	12.0	0.0	6.0	2.0	1.0	4.0	6.0	3.0	9.0	1.0	4.0	6.0	11.0	6.0	0.0	3.0	7.0	3.0	11.0	8.0	9.0	5.0	5.0	7.0	16.0	2.0	k__Bacteria; p__Bacteroidetes; c__Bacteroidia; o__Bacteroidales; f__Rikenellaceae; g__; s__
OTU_801	1.0	0.0	4.0	3.0	3.0	3.0	1.0	0.0	0.0	3.0	1.0	1.0	2.0	1.0	2.0	3.0	3.0	2.0	2.0	3.0	2.0	1.0	2.0	3.0	1.0	0.0	3.0	2.0	0.0	4.0	1.0	1.0	3.0	2.0	2.0	3.0	k__Bacteria; p__Bacteroidetes; c__Bacteroidia; o__Bacteroidales; f__Prevotellaceae
OTU_802	1.0	2.0	2.0	0.0	1.0	0.0	0.0	0.0	0.0	0.0	0.0	0.0	0.0	0.0	0.0	0.0	1.0	2.0	0.0	0.0	0.0	0.0	0.0	2.0	5.0	2.0	3.0	3.0	0.0	0.0	0.0	3.0	0.0	2.0	1.0	3.0	k__Bacteria; p__Firmicutes; c__Clostridia; o__Clostridiales; f__Ruminococcaceae
OTU_803	0.0	0.0	2.0	2.0	0.0	0.0	1.0	0.0	0.0	10.0	1.0	2.0	0.0	1.0	0.0	0.0	0.0	0.0	0.0	1.0	3.0	3.0	0.0	0.0	0.0	0.0	1.0	2.0	1.0	0.0	2.0	1.0	2.0	5.0	0.0	0.0	k__Bacteria; p__Spirochaetes; c__Spirochaetia; o__Spirochaetales; f__Spirochaetaceae
OTU_804	2.0	2.0	4.0	3.0	2.0	0.0	4.0	3.0	6.0	8.0	3.0	2.0	3.0	2.0	5.0	3.0	5.0	6.0	6.0	0.0	5.0	6.0	1.0	5.0	4.0	3.0	6.0	10.0	4.0	9.0	3.0	3.0	5.0	10.0	3.0	7.0	k__Bacteria; p__Firmicutes; c__Clostridia; o__Clostridiales; f__Lachnospiraceae; g__unidentified_Lachnospiraceae; s__bacterium_V9D2002
OTU_805	0.0	17.0	5.0	0.0	0.0	0.0	0.0	0.0	0.0	0.0	0.0	0.0	0.0	0.0	0.0	0.0	0.0	0.0	0.0	0.0	0.0	0.0	0.0	0.0	0.0	0.0	0.0	0.0	0.0	0.0	3.0	3.0	0.0	3.0	0.0	0.0	k__Bacteria; p__Proteobacteria; c__Alphaproteobacteria; o__Rhodospirillales; f__unidentified_Rhodospirillales; g__Thalassospira; s__
OTU_806	0.0	2.0	8.0	2.0	1.0	0.0	6.0	1.0	0.0	0.0	1.0	3.0	7.0	2.0	1.0	2.0	0.0	2.0	3.0	0.0	1.0	0.0	2.0	2.0	6.0	3.0	2.0	4.0	2.0	2.0	0.0	3.0	3.0	3.0	2.0	4.0	k__Bacteria; p__Firmicutes; c__Clostridia; o__Clostridiales; f__Lachnospiraceae; g__unidentified_Lachnospiraceae
OTU_807	0.0	0.0	0.0	0.0	0.0	0.0	11.0	0.0	0.0	0.0	0.0	0.0	0.0	0.0	11.0	0.0	0.0	0.0	0.0	0.0	0.0	0.0	0.0	0.0	0.0	0.0	0.0	23.0	0.0	0.0	1.0	0.0	0.0	3.0	0.0	3.0	k__Bacteria; p__Verrucomicrobia; c__Verrucomicrobiae; o__Verrucomicrobiales; f__Akkermansiaceae; g__Akkermansia
OTU_808	1.0	0.0	0.0	3.0	0.0	0.0	0.0	0.0	0.0	4.0	0.0	0.0	1.0	1.0	4.0	0.0	2.0	2.0	0.0	0.0	2.0	1.0	1.0	3.0	0.0	0.0	17.0	4.0	2.0	0.0	2.0	1.0	6.0	2.0	0.0	1.0	k__Bacteria; p__Spirochaetes; c__Spirochaetia; o__Spirochaetales; f__Spirochaetaceae; g__unidentified_Spirochaetaceae; s__Treponema_sp_AC3
OTU_809	0.0	0.0	1.0	5.0	2.0	2.0	0.0	2.0	0.0	1.0	0.0	0.0	4.0	3.0	1.0	0.0	4.0	0.0	2.0	0.0	2.0	0.0	5.0	0.0	2.0	4.0	0.0	5.0	4.0	1.0	1.0	5.0	2.0	0.0	3.0	5.0	k__Bacteria; p__Firmicutes; c__Erysipelotrichia; o__Erysipelotrichales; f__Erysipelotrichaceae; g__; s__
OTU_810	0.0	0.0	2.0	0.0	0.0	0.0	0.0	0.0	0.0	0.0	0.0	0.0	0.0	0.0	0.0	0.0	0.0	0.0	0.0	0.0	0.0	0.0	6.0	0.0	0.0	0.0	10.0	0.0	0.0	0.0	1.0	0.0	0.0	0.0	0.0	0.0	k__Bacteria; p__Bacteroidetes; c__Bacteroidia; o__Bacteroidales; f__Marinifilaceae; g__Marinifilum
OTU_811	0.0	0.0	2.0	0.0	0.0	0.0	0.0	0.0	0.0	0.0	5.0	4.0	0.0	11.0	0.0	0.0	0.0	0.0	0.0	0.0	0.0	0.0	0.0	0.0	0.0	0.0	0.0	0.0	0.0	0.0	0.0	0.0	0.0	0.0	0.0	1.0	k__Bacteria; p__Thermotogae; c__unidentified_Thermotogae; o__Thermotogales; f__Thermotogaceae; g__Thermotoga; s__
OTU_812	0.0	1.0	3.0	0.0	2.0	0.0	1.0	0.0	3.0	4.0	0.0	4.0	2.0	3.0	2.0	1.0	2.0	1.0	4.0	0.0	2.0	0.0	0.0	3.0	3.0	0.0	3.0	0.0	1.0	1.0	2.0	1.0	1.0	2.0	1.0	2.0	k__Bacteria; p__Firmicutes; c__Clostridia; o__Clostridiales; f__Christensenellaceae; g__; s__
OTU_813	2.0	1.0	2.0	2.0	0.0	3.0	0.0	2.0	0.0	3.0	0.0	1.0	4.0	2.0	0.0	1.0	3.0	0.0	2.0	3.0	3.0	0.0	2.0	1.0	1.0	4.0	0.0	2.0	2.0	1.0	0.0	1.0	1.0	5.0	5.0	2.0	k__Bacteria; p__Firmicutes; c__Clostridia; o__Clostridiales; f__unidentified_Clostridiales
OTU_814	0.0	0.0	3.0	0.0	0.0	0.0	0.0	1.0	2.0	0.0	2.0	0.0	0.0	3.0	0.0	1.0	2.0	0.0	3.0	3.0	3.0	2.0	0.0	3.0	3.0	3.0	4.0	3.0	4.0	1.0	2.0	1.0	0.0	2.0	0.0	9.0	k__Bacteria; p__Bacteroidetes; c__Bacteroidia; o__Bacteroidales
OTU_815	0.0	0.0	1.0	1.0	3.0	0.0	0.0	1.0	0.0	0.0	0.0	3.0	0.0	0.0	2.0	2.0	0.0	0.0	0.0	0.0	1.0	0.0	0.0	1.0	1.0	0.0	4.0	1.0	0.0	2.0	1.0	4.0	1.0	0.0	2.0	2.0	k__Bacteria; p__Firmicutes; c__Clostridia; o__Clostridiales; f__Lachnospiraceae
OTU_816	0.0	0.0	1.0	0.0	0.0	0.0	3.0	0.0	2.0	0.0	0.0	2.0	0.0	3.0	0.0	0.0	0.0	3.0	0.0	0.0	2.0	0.0	1.0	1.0	2.0	2.0	0.0	2.0	1.0	0.0	0.0	1.0	0.0	6.0	2.0	1.0	k__Bacteria; p__Firmicutes; c__Clostridia; o__Clostridiales; f__unidentified_Clostridiales; g__Anaerovorax
OTU_817	5.0	1.0	1.0	0.0	3.0	1.0	3.0	3.0	2.0	1.0	0.0	1.0	0.0	2.0	6.0	5.0	0.0	2.0	3.0	0.0	5.0	0.0	2.0	2.0	8.0	4.0	1.0	3.0	4.0	6.0	3.0	5.0	3.0	10.0	2.0	3.0	k__Bacteria; p__Bacteroidetes; c__Bacteroidia; o__Bacteroidales; f__Muribaculaceae; g__; s__
OTU_818	0.0	4.0	4.0	2.0	0.0	4.0	2.0	0.0	1.0	2.0	0.0	8.0	1.0	0.0	5.0	0.0	4.0	1.0	4.0	2.0	2.0	0.0	0.0	3.0	0.0	1.0	2.0	2.0	2.0	1.0	1.0	1.0	2.0	1.0	1.0	4.0	k__Bacteria; p__Firmicutes; c__Clostridia; o__Clostridiales; f__Lachnospiraceae; g__unidentified_Lachnospiraceae
OTU_819	0.0	3.0	7.0	1.0	4.0	1.0	3.0	2.0	2.0	1.0	0.0	3.0	1.0	4.0	4.0	5.0	1.0	4.0	0.0	0.0	6.0	5.0	1.0	4.0	3.0	6.0	4.0	2.0	1.0	3.0	1.0	4.0	5.0	2.0	4.0	2.0	k__Bacteria; p__Bacteroidetes; c__Bacteroidia; o__Bacteroidales; f__Prevotellaceae; g__unidentified_Prevotellaceae; s__bacterium_P3
OTU_820	1.0	0.0	2.0	0.0	8.0	0.0	0.0	3.0	1.0	2.0	3.0	1.0	0.0	0.0	1.0	3.0	2.0	3.0	2.0	3.0	1.0	0.0	6.0	2.0	4.0	6.0	3.0	2.0	0.0	2.0	3.0	3.0	1.0	5.0	0.0	1.0	k__Bacteria; p__Bacteroidetes; c__Bacteroidia; o__Bacteroidales; f__Muribaculaceae
OTU_821	19.0	2.0	1.0	1.0	4.0	4.0	9.0	4.0	6.0	13.0	5.0	2.0	1.0	2.0	6.0	2.0	0.0	3.0	3.0	18.0	2.0	9.0	9.0	5.0	0.0	4.0	10.0	4.0	3.0	1.0	4.0	3.0	14.0	16.0	5.0	11.0	k__Bacteria; p__Spirochaetes; c__Spirochaetia; o__Spirochaetales; f__Spirochaetaceae; g__unidentified_Spirochaetaceae; s__Treponema_bryantii
OTU_822	1.0	1.0	2.0	3.0	6.0	1.0	4.0	5.0	0.0	4.0	0.0	0.0	3.0	5.0	2.0	5.0	2.0	7.0	4.0	1.0	5.0	0.0	1.0	3.0	3.0	4.0	2.0	3.0	2.0	0.0	0.0	6.0	3.0	0.0	5.0	3.0	k__Bacteria; p__Bacteroidetes; c__Bacteroidia; o__Bacteroidales; f__Prevotellaceae; g__; s__
OTU_823	0.0	0.0	2.0	0.0	0.0	0.0	0.0	0.0	0.0	3.0	16.0	2.0	0.0	0.0	0.0	0.0	0.0	0.0	0.0	0.0	0.0	0.0	0.0	0.0	0.0	0.0	0.0	0.0	0.0	0.0	0.0	0.0	0.0	0.0	0.0	0.0	k__Bacteria; p__Bacteroidetes; c__Bacteroidia; o__Flavobacteriales; f__Flavobacteriaceae; g__Citreitalea; s__
OTU_824	1.0	2.0	2.0	6.0	2.0	0.0	1.0	1.0	0.0	1.0	0.0	3.0	1.0	2.0	3.0	0.0	4.0	0.0	2.0	0.0	2.0	2.0	3.0	2.0	0.0	2.0	3.0	1.0	1.0	0.0	0.0	1.0	2.0	2.0	2.0	2.0	k__Bacteria; p__Firmicutes; c__Clostridia; o__Clostridiales; f__Lachnospiraceae; g__unidentified_Lachnospiraceae
OTU_825	1.0	0.0	4.0	3.0	0.0	0.0	3.0	2.0	2.0	3.0	1.0	0.0	3.0	2.0	7.0	8.0	3.0	1.0	2.0	0.0	6.0	6.0	2.0	9.0	4.0	1.0	4.0	6.0	0.0	3.0	3.0	5.0	4.0	15.0	0.0	6.0	k__Bacteria; p__Bacteroidetes; c__Bacteroidia; o__Bacteroidales; f__Muribaculaceae; g__; s__
OTU_826	0.0	0.0	3.0	0.0	0.0	0.0	0.0	0.0	0.0	3.0	0.0	10.0	0.0	4.0	0.0	0.0	0.0	0.0	0.0	0.0	0.0	0.0	0.0	0.0	0.0	0.0	0.0	0.0	0.0	0.0	0.0	0.0	0.0	0.0	0.0	0.0	k__Bacteria; p__Actinobacteria; c__Coriobacteriia; o__; f__; g__; s__
OTU_827	5.0	7.0	16.0	4.0	4.0	3.0	4.0	1.0	3.0	7.0	19.0	3.0	5.0	3.0	4.0	2.0	4.0	3.0	5.0	2.0	3.0	4.0	12.0	3.0	4.0	7.0	5.0	3.0	8.0	4.0	3.0	7.0	9.0	11.0	3.0	6.0	k__Bacteria; p__Firmicutes; c__Clostridia; o__Clostridiales; f__Lachnospiraceae; g__Roseburia; s__
OTU_828	1.0	1.0	1.0	0.0	0.0	1.0	2.0	1.0	1.0	2.0	1.0	3.0	0.0	0.0	1.0	1.0	0.0	3.0	3.0	0.0	1.0	1.0	1.0	4.0	2.0	2.0	4.0	2.0	1.0	2.0	0.0	1.0	3.0	2.0	2.0	5.0	k__Bacteria; p__Bacteroidetes; c__Bacteroidia; o__Bacteroidales; f__Prevotellaceae; g__; s__
OTU_829	0.0	0.0	3.0	3.0	8.0	0.0	0.0	3.0	0.0	0.0	1.0	2.0	4.0	4.0	1.0	3.0	0.0	1.0	0.0	0.0	1.0	0.0	3.0	2.0	4.0	5.0	0.0	0.0	2.0	1.0	1.0	1.0	0.0	0.0	2.0	6.0	k__Bacteria; p__Firmicutes; c__Clostridia; o__Clostridiales; f__Ruminococcaceae
OTU_830	5.0	5.0	2.0	13.0	3.0	8.0	4.0	6.0	4.0	13.0	2.0	0.0	9.0	4.0	6.0	3.0	4.0	2.0	11.0	5.0	5.0	3.0	1.0	6.0	10.0	3.0	9.0	3.0	8.0	2.0	9.0	7.0	0.0	8.0	8.0	0.0	k__Bacteria; p__Bacteroidetes; c__Bacteroidia; o__Bacteroidales; f__Prevotellaceae; g__; s__
OTU_831	0.0	0.0	0.0	0.0	1.0	2.0	1.0	0.0	2.0	1.0	0.0	2.0	0.0	2.0	0.0	0.0	1.0	1.0	0.0	0.0	4.0	0.0	2.0	4.0	3.0	1.0	0.0	5.0	0.0	1.0	1.0	1.0	3.0	3.0	0.0	2.0	k__Bacteria; p__Firmicutes; c__Clostridia; o__Clostridiales; f__Ruminococcaceae
OTU_832	0.0	6.0	1.0	0.0	5.0	3.0	2.0	5.0	4.0	1.0	0.0	2.0	2.0	5.0	3.0	2.0	1.0	5.0	2.0	2.0	7.0	0.0	0.0	3.0	2.0	4.0	1.0	2.0	0.0	5.0	2.0	4.0	5.0	1.0	4.0	3.0	k__Bacteria; p__Firmicutes; c__Clostridia; o__Clostridiales; f__Ruminococcaceae; g__unidentified_Ruminococcaceae; s__rumen_bacterium_NK4B29
OTU_833	3.0	1.0	1.0	3.0	1.0	0.0	1.0	2.0	8.0	6.0	2.0	0.0	2.0	1.0	2.0	5.0	1.0	0.0	1.0	0.0	2.0	3.0	3.0	1.0	2.0	0.0	2.0	6.0	3.0	1.0	0.0	2.0	3.0	9.0	3.0	2.0	k__Bacteria; p__Proteobacteria; c__Gammaproteobacteria; o__Aeromonadales; f__Succinivibrionaceae; g__Ruminobacter; s__Ruminobacter_amylophilus
OTU_834	1.0	3.0	1.0	3.0	2.0	0.0	1.0	2.0	0.0	6.0	0.0	0.0	0.0	2.0	0.0	3.0	0.0	0.0	0.0	4.0	1.0	2.0	0.0	2.0	0.0	4.0	0.0	4.0	0.0	3.0	2.0	8.0	3.0	9.0	2.0	1.0	k__Bacteria; p__Bacteroidetes; c__Bacteroidia; o__Bacteroidales; f__Rikenellaceae; g__unidentified_Rikenellaceae; s__Bacteroidales_bacterium_RM68
OTU_835	2.0	0.0	1.0	0.0	4.0	1.0	0.0	0.0	3.0	2.0	1.0	0.0	0.0	0.0	0.0	0.0	0.0	0.0	1.0	0.0	0.0	2.0	0.0	0.0	0.0	0.0	2.0	0.0	2.0	0.0	3.0	0.0	3.0	1.0	3.0	3.0	k__Bacteria; p__Cyanobacteria; c__unidentified_Cyanobacteria; o__unidentified_Cyanobacteria; f__unidentified_Cyanobacteria; g__unidentified_Cyanobacteria
OTU_836	0.0	2.0	1.0	2.0	0.0	2.0	0.0	1.0	1.0	1.0	6.0	0.0	0.0	3.0	1.0	0.0	0.0	0.0	1.0	0.0	2.0	1.0	2.0	0.0	2.0	2.0	0.0	0.0	5.0	3.0	3.0	0.0	0.0	1.0	2.0	3.0	k__Bacteria; p__Firmicutes; c__Erysipelotrichia; o__Erysipelotrichales; f__Erysipelotrichaceae; g__Solobacterium
OTU_837	0.0	1.0	8.0	3.0	19.0	1.0	3.0	2.0	0.0	2.0	5.0	0.0	0.0	0.0	0.0	0.0	1.0	6.0	0.0	0.0	0.0	0.0	4.0	1.0	3.0	5.0	0.0	0.0	4.0	0.0	1.0	2.0	0.0	1.0	0.0	1.0	k__Bacteria; p__Tenericutes; c__Mollicutes; o__; f__; g__; s__
OTU_838	1.0	1.0	1.0	0.0	2.0	0.0	0.0	0.0	2.0	1.0	1.0	2.0	0.0	1.0	4.0	0.0	3.0	2.0	1.0	0.0	0.0	1.0	3.0	1.0	0.0	2.0	2.0	0.0	0.0	0.0	0.0	3.0	0.0	1.0	1.0	0.0	k__Bacteria; p__Firmicutes; c__Clostridia; o__Clostridiales; f__Lachnospiraceae; g__Blautia
OTU_839	1.0	2.0	3.0	3.0	4.0	3.0	3.0	4.0	0.0	4.0	2.0	2.0	1.0	7.0	3.0	3.0	4.0	3.0	2.0	0.0	4.0	2.0	7.0	10.0	8.0	12.0	11.0	7.0	4.0	11.0	3.0	9.0	4.0	7.0	3.0	6.0	k__Bacteria; p__Bacteroidetes; c__Bacteroidia; o__Bacteroidales; f__Prevotellaceae
OTU_840	0.0	2.0	3.0	2.0	0.0	0.0	0.0	1.0	1.0	2.0	0.0	2.0	3.0	4.0	1.0	3.0	3.0	0.0	1.0	14.0	1.0	6.0	1.0	0.0	2.0	1.0	4.0	6.0	2.0	0.0	0.0	3.0	2.0	1.0	2.0	0.0	k__Bacteria; p__Melainabacteria
OTU_841	0.0	0.0	1.0	3.0	2.0	0.0	3.0	1.0	1.0	0.0	2.0	0.0	1.0	5.0	0.0	1.0	0.0	1.0	2.0	1.0	1.0	0.0	1.0	0.0	0.0	0.0	1.0	3.0	0.0	0.0	0.0	4.0	1.0	0.0	0.0	0.0	k__Bacteria; p__Firmicutes; c__Clostridia; o__Clostridiales; f__Ruminococcaceae; g__Saccharofermentans; s__
OTU_842	0.0	0.0	0.0	3.0	2.0	0.0	0.0	1.0	1.0	3.0	4.0	0.0	0.0	0.0	1.0	0.0	0.0	0.0	3.0	0.0	0.0	0.0	9.0	2.0	1.0	1.0	0.0	2.0	5.0	0.0	0.0	1.0	0.0	0.0	2.0	0.0	k__Bacteria; p__Firmicutes; c__Clostridia; o__Clostridiales; f__Lachnospiraceae
OTU_843	3.0	3.0	4.0	4.0	5.0	1.0	3.0	3.0	6.0	5.0	5.0	4.0	1.0	4.0	5.0	3.0	0.0	1.0	7.0	2.0	3.0	6.0	5.0	2.0	5.0	5.0	4.0	6.0	5.0	6.0	2.0	5.0	6.0	7.0	9.0	8.0	k__Bacteria; p__Proteobacteria; c__Deltaproteobacteria; o__Desulfobacterales; f__Desulfobulbaceae; g__Desulfobulbus; s__
OTU_844	1.0	1.0	3.0	1.0	3.0	0.0	2.0	1.0	5.0	1.0	0.0	1.0	2.0	2.0	1.0	1.0	1.0	0.0	0.0	0.0	3.0	0.0	0.0	0.0	0.0	0.0	3.0	2.0	0.0	0.0	0.0	1.0	0.0	0.0	2.0	3.0	k__Bacteria; p__Firmicutes; c__Clostridia; o__Clostridiales; f__Ruminococcaceae; g__unidentified_Ruminococcaceae; s__iron-reducing_bacterium_enrichment_culture_clone_HN-HFO10
OTU_845	0.0	1.0	4.0	1.0	2.0	0.0	0.0	1.0	2.0	1.0	0.0	2.0	1.0	0.0	0.0	3.0	2.0	1.0	0.0	5.0	1.0	0.0	0.0	2.0	1.0	0.0	1.0	5.0	2.0	0.0	3.0	2.0	6.0	2.0	2.0	3.0	k__Bacteria; p__Firmicutes; c__Erysipelotrichia; o__Erysipelotrichales; f__Erysipelotrichaceae; g__; s__
OTU_846	5.0	3.0	0.0	4.0	5.0	4.0	5.0	1.0	1.0	2.0	3.0	3.0	4.0	2.0	2.0	0.0	1.0	5.0	6.0	3.0	6.0	1.0	5.0	1.0	5.0	5.0	1.0	1.0	2.0	4.0	7.0	5.0	5.0	7.0	4.0	9.0	k__Bacteria; p__Bacteroidetes; c__Bacteroidia; o__Bacteroidales; f__Rikenellaceae; g__unidentified_Rikenellaceae; s__Bacteroidales_bacterium_Bact_15
OTU_847	1.0	0.0	0.0	1.0	0.0	0.0	0.0	0.0	0.0	1.0	3.0	0.0	1.0	1.0	0.0	0.0	0.0	0.0	3.0	0.0	4.0	2.0	4.0	0.0	2.0	1.0	0.0	0.0	3.0	5.0	0.0	1.0	2.0	1.0	2.0	2.0	k__Bacteria; p__Firmicutes; c__Clostridia; o__Clostridiales; f__Eubacteriaceae; g__Pseudoramibacter; s__
OTU_848	2.0	1.0	0.0	2.0	0.0	1.0	0.0	0.0	0.0	1.0	7.0	0.0	2.0	0.0	1.0	0.0	0.0	0.0	2.0	0.0	2.0	3.0	4.0	0.0	2.0	3.0	0.0	0.0	2.0	0.0	0.0	0.0	0.0	2.0	0.0	0.0	k__Bacteria; p__Firmicutes; c__Clostridia; o__Clostridiales
OTU_849	0.0	1.0	8.0	2.0	0.0	0.0	1.0	2.0	3.0	2.0	0.0	0.0	0.0	2.0	3.0	2.0	3.0	4.0	3.0	0.0	1.0	0.0	0.0	2.0	0.0	0.0	4.0	3.0	2.0	0.0	1.0	0.0	4.0	0.0	3.0	2.0	k__Bacteria; p__Firmicutes; c__Clostridia; o__Clostridiales; f__Ruminococcaceae
OTU_850	0.0	1.0	2.0	0.0	3.0	0.0	1.0	0.0	2.0	2.0	2.0	0.0	1.0	1.0	0.0	4.0	1.0	1.0	1.0	0.0	0.0	1.0	1.0	1.0	2.0	0.0	0.0	0.0	1.0	0.0	1.0	0.0	0.0	1.0	2.0	0.0	k__Bacteria; p__Bacteroidetes; c__Bacteroidia; o__Bacteroidales; f__Prevotellaceae
OTU_851	3.0	1.0	0.0	0.0	3.0	3.0	3.0	2.0	0.0	1.0	0.0	9.0	0.0	0.0	2.0	1.0	1.0	1.0	0.0	0.0	0.0	0.0	0.0	0.0	2.0	2.0	1.0	0.0	0.0	0.0	0.0	2.0	1.0	1.0	2.0	2.0	k__Bacteria; p__Bacteroidetes; c__Bacteroidia; o__Bacteroidales; f__unidentified_Bacteroidales; g__unidentified_Bacteroidales; s__Bacteroidia_bacterium_feline_oral_taxon_141
OTU_852	0.0	1.0	1.0	3.0	2.0	0.0	1.0	1.0	2.0	2.0	0.0	0.0	4.0	3.0	2.0	0.0	3.0	0.0	2.0	4.0	1.0	0.0	0.0	3.0	0.0	2.0	3.0	0.0	0.0	0.0	0.0	0.0	0.0	5.0	0.0	2.0	k__Bacteria; p__Tenericutes; c__Mollicutes; o__Anaeroplasmatales; f__Anaeroplasmataceae; g__Anaeroplasma; s__
OTU_853	1.0	2.0	4.0	2.0	1.0	0.0	1.0	1.0	0.0	2.0	1.0	0.0	1.0	2.0	1.0	3.0	0.0	1.0	0.0	0.0	3.0	2.0	1.0	0.0	0.0	2.0	2.0	2.0	3.0	2.0	0.0	4.0	2.0	0.0	2.0	0.0	k__Bacteria; p__Firmicutes; c__Clostridia; o__Clostridiales; f__Ruminococcaceae; g__unidentified_Ruminococcaceae; s__Clostridiales_bacterium_canine_oral_taxon_123
OTU_854	4.0	6.0	18.0	10.0	15.0	2.0	4.0	3.0	3.0	8.0	7.0	3.0	4.0	8.0	3.0	0.0	3.0	6.0	4.0	7.0	6.0	4.0	19.0	6.0	3.0	6.0	1.0	3.0	9.0	4.0	2.0	4.0	2.0	0.0	0.0	3.0	k__Bacteria; p__Tenericutes; c__Mollicutes; o__; f__; g__; s__
OTU_855	0.0	3.0	1.0	0.0	2.0	6.0	5.0	1.0	0.0	1.0	0.0	4.0	0.0	0.0	0.0	0.0	1.0	3.0	3.0	0.0	4.0	1.0	1.0	3.0	2.0	1.0	0.0	1.0	3.0	0.0	1.0	1.0	3.0	1.0	2.0	1.0	k__Bacteria; p__Firmicutes; c__Clostridia; o__Clostridiales
OTU_856	0.0	2.0	1.0	1.0	1.0	0.0	3.0	0.0	2.0	1.0	0.0	4.0	0.0	2.0	2.0	1.0	2.0	0.0	1.0	0.0	1.0	3.0	0.0	3.0	2.0	4.0	7.0	2.0	0.0	0.0	1.0	2.0	3.0	1.0	1.0	1.0	k__Bacteria; p__Bacteroidetes; c__Bacteroidia; o__Bacteroidales; f__Prevotellaceae; g__; s__
OTU_857	5.0	11.0	19.0	1.0	7.0	13.0	4.0	5.0	11.0	10.0	4.0	9.0	5.0	10.0	13.0	7.0	16.0	7.0	6.0	7.0	23.0	13.0	4.0	20.0	16.0	12.0	40.0	19.0	12.0	18.0	15.0	14.0	39.0	13.0	6.0	33.0	k__Bacteria; p__Bacteroidetes; c__Bacteroidia; o__Bacteroidales; f__; g__; s__
OTU_858	0.0	4.0	9.0	4.0	4.0	7.0	4.0	2.0	0.0	0.0	0.0	0.0	0.0	3.0	4.0	1.0	7.0	0.0	5.0	2.0	5.0	0.0	1.0	4.0	5.0	4.0	14.0	4.0	4.0	2.0	5.0	0.0	3.0	1.0	2.0	3.0	k__Bacteria; p__Bacteroidetes; c__Bacteroidia; o__Bacteroidales; f__Prevotellaceae
OTU_859	0.0	0.0	4.0	0.0	0.0	0.0	0.0	0.0	0.0	3.0	0.0	3.0	0.0	10.0	0.0	0.0	0.0	0.0	0.0	0.0	0.0	0.0	0.0	0.0	0.0	0.0	0.0	0.0	0.0	0.0	0.0	0.0	0.0	0.0	0.0	0.0	k__Bacteria; p__Proteobacteria; c__Alphaproteobacteria; o__Rhodobacterales; f__Rhodobacteraceae; g__Thioclava; s__
OTU_860	3.0	1.0	5.0	0.0	2.0	0.0	0.0	2.0	0.0	2.0	0.0	0.0	0.0	0.0	0.0	0.0	0.0	5.0	1.0	0.0	2.0	0.0	0.0	4.0	0.0	0.0	1.0	1.0	3.0	4.0	3.0	0.0	3.0	2.0	1.0	1.0	k__Bacteria; p__Firmicutes; c__Clostridia; o__Clostridiales; f__Ruminococcaceae
OTU_861	0.0	0.0	7.0	0.0	0.0	0.0	0.0	0.0	0.0	2.0	2.0	0.0	0.0	1.0	0.0	0.0	0.0	0.0	0.0	0.0	0.0	0.0	2.0	0.0	0.0	0.0	1.0	0.0	0.0	0.0	1.0	0.0	0.0	6.0	0.0	0.0	k__Bacteria; p__Firmicutes; c__Clostridia; o__Clostridiales; f__Eubacteriaceae; g__Acetobacterium; s__Acetobacterium_sp_Mic1c04
OTU_862	0.0	0.0	6.0	0.0	0.0	0.0	0.0	0.0	0.0	1.0	3.0	8.0	0.0	1.0	0.0	0.0	0.0	0.0	0.0	0.0	0.0	0.0	0.0	0.0	0.0	0.0	0.0	0.0	0.0	0.0	0.0	0.0	0.0	0.0	0.0	0.0	k__Archaea; p__Euryarchaeota; c__Methanobacteria; o__Methanobacteriales; f__unidentified_Methanobacteriales; g__Methanothermobacter; s__
OTU_863	0.0	0.0	1.0	0.0	2.0	3.0	1.0	1.0	2.0	3.0	0.0	0.0	0.0	0.0	0.0	0.0	0.0	4.0	1.0	0.0	0.0	2.0	0.0	0.0	0.0	2.0	1.0	3.0	0.0	2.0	0.0	0.0	0.0	6.0	0.0	0.0	k__Bacteria; p__Bacteroidetes; c__Bacteroidia; o__Bacteroidales; f__; g__; s__
OTU_864	0.0	1.0	2.0	0.0	1.0	0.0	2.0	2.0	0.0	1.0	0.0	1.0	0.0	0.0	0.0	0.0	0.0	1.0	0.0	1.0	5.0	0.0	0.0	1.0	0.0	1.0	3.0	0.0	0.0	3.0	1.0	1.0	0.0	5.0	0.0	4.0	k__Bacteria; p__Bacteroidetes; c__Bacteroidia; o__Bacteroidales; f__Rikenellaceae; g__; s__
OTU_865	0.0	3.0	5.0	0.0	2.0	0.0	2.0	2.0	0.0	0.0	2.0	0.0	3.0	0.0	2.0	0.0	0.0	3.0	0.0	2.0	0.0	0.0	1.0	0.0	2.0	0.0	1.0	2.0	1.0	0.0	1.0	2.0	0.0	2.0	0.0	1.0	k__Bacteria; p__Tenericutes; c__Mollicutes; o__; f__; g__; s__
OTU_866	2.0	1.0	3.0	3.0	1.0	1.0	0.0	0.0	3.0	1.0	2.0	0.0	0.0	0.0	0.0	0.0	0.0	0.0	1.0	0.0	4.0	0.0	2.0	3.0	5.0	0.0	0.0	1.0	2.0	2.0	3.0	3.0	0.0	2.0	1.0	0.0	k__Bacteria; p__Tenericutes; c__Mollicutes; o__; f__; g__; s__
OTU_867	1.0	1.0	3.0	2.0	4.0	1.0	2.0	2.0	2.0	2.0	0.0	4.0	1.0	2.0	4.0	2.0	0.0	3.0	4.0	2.0	1.0	0.0	3.0	4.0	2.0	4.0	2.0	0.0	0.0	1.0	1.0	0.0	0.0	1.0	1.0	1.0	k__Bacteria; p__Firmicutes; c__Clostridia; o__Clostridiales; f__Ruminococcaceae
OTU_868	1.0	1.0	0.0	0.0	4.0	1.0	1.0	1.0	0.0	0.0	0.0	1.0	1.0	1.0	1.0	3.0	1.0	1.0	4.0	0.0	0.0	1.0	1.0	2.0	1.0	1.0	1.0	3.0	0.0	2.0	1.0	3.0	0.0	2.0	0.0	5.0	k__Bacteria; p__Bacteroidetes; c__Bacteroidia; o__Bacteroidales
OTU_869	3.0	8.0	15.0	6.0	12.0	1.0	9.0	6.0	10.0	10.0	7.0	3.0	6.0	8.0	7.0	5.0	4.0	16.0	5.0	4.0	13.0	15.0	6.0	7.0	8.0	7.0	4.0	9.0	4.0	12.0	8.0	4.0	5.0	7.0	4.0	9.0	k__Bacteria; p__Firmicutes; c__Clostridia; o__Clostridiales; f__Lachnospiraceae; g__unidentified_Lachnospiraceae; s__bacterium_YSB2008
OTU_870	0.0	0.0	1.0	0.0	0.0	0.0	0.0	0.0	0.0	0.0	0.0	0.0	0.0	0.0	0.0	0.0	0.0	0.0	0.0	0.0	0.0	0.0	4.0	0.0	0.0	0.0	0.0	0.0	0.0	0.0	0.0	0.0	0.0	4.0	0.0	11.0	k__Bacteria; p__Proteobacteria; c__Gammaproteobacteria; o__unidentified_Gammaproteobacteria; f__Rhodocyclaceae; g__Azoarcus; s__
OTU_871	0.0	0.0	0.0	1.0	0.0	0.0	0.0	1.0	0.0	4.0	6.0	0.0	3.0	2.0	0.0	0.0	0.0	1.0	0.0	0.0	2.0	0.0	6.0	3.0	2.0	0.0	0.0	0.0	1.0	2.0	1.0	0.0	0.0	0.0	3.0	1.0	k__Bacteria; p__Actinobacteria; c__Coriobacteriia; o__Coriobacteriales; f__Atopobiaceae; g__Olsenella; s__
OTU_872	2.0	0.0	2.0	0.0	2.0	1.0	0.0	0.0	2.0	1.0	0.0	2.0	0.0	2.0	2.0	3.0	6.0	0.0	5.0	0.0	1.0	2.0	2.0	1.0	2.0	3.0	3.0	2.0	4.0	1.0	2.0	0.0	3.0	2.0	2.0	2.0	k__Bacteria; p__Proteobacteria; c__Gammaproteobacteria; o__unidentified_Gammaproteobacteria; f__Rhodocyclaceae
OTU_873	1.0	0.0	0.0	0.0	2.0	0.0	2.0	1.0	0.0	3.0	0.0	2.0	1.0	0.0	0.0	0.0	0.0	0.0	0.0	0.0	0.0	0.0	0.0	2.0	0.0	0.0	0.0	2.0	0.0	0.0	2.0	0.0	0.0	2.0	0.0	0.0	k__Bacteria
OTU_874	0.0	3.0	0.0	1.0	0.0	0.0	0.0	0.0	0.0	1.0	0.0	2.0	1.0	1.0	0.0	0.0	1.0	2.0	0.0	0.0	0.0	0.0	1.0	0.0	0.0	2.0	4.0	0.0	1.0	1.0	0.0	0.0	1.0	0.0	0.0	1.0	k__Bacteria; p__Firmicutes; c__Clostridia; o__Clostridiales; f__Lachnospiraceae
OTU_875	3.0	11.0	57.0	12.0	15.0	5.0	7.0	11.0	2.0	9.0	9.0	4.0	6.0	13.0	15.0	8.0	5.0	11.0	8.0	8.0	7.0	10.0	10.0	12.0	14.0	11.0	12.0	13.0	14.0	8.0	8.0	12.0	13.0	7.0	9.0	10.0	k__Bacteria; p__Tenericutes; c__Mollicutes; o__; f__; g__; s__
OTU_876	0.0	10.0	1.0	0.0	1.0	1.0	2.0	2.0	0.0	0.0	1.0	7.0	1.0	2.0	2.0	2.0	0.0	1.0	1.0	2.0	0.0	1.0	0.0	1.0	0.0	0.0	1.0	2.0	1.0	1.0	0.0	3.0	3.0	1.0	1.0	0.0	k__Bacteria; p__Bacteroidetes; c__Bacteroidia; o__Bacteroidales; f__Prevotellaceae; g__; s__
OTU_877	0.0	2.0	2.0	3.0	4.0	1.0	2.0	2.0	2.0	3.0	6.0	2.0	5.0	1.0	1.0	0.0	0.0	3.0	1.0	2.0	2.0	1.0	0.0	3.0	1.0	5.0	3.0	3.0	3.0	0.0	4.0	3.0	6.0	2.0	3.0	5.0	k__Bacteria; p__Firmicutes; c__Erysipelotrichia; o__Erysipelotrichales; f__Erysipelotrichaceae; g__; s__
OTU_878	0.0	0.0	1.0	1.0	2.0	0.0	0.0	2.0	1.0	3.0	0.0	1.0	0.0	4.0	1.0	0.0	0.0	2.0	2.0	0.0	1.0	2.0	1.0	0.0	3.0	3.0	0.0	2.0	0.0	0.0	1.0	2.0	0.0	1.0	0.0	3.0	k__Bacteria; p__Firmicutes; c__Clostridia; o__Clostridiales; f__Ruminococcaceae; g__unidentified_Ruminococcaceae
OTU_879	0.0	3.0	2.0	0.0	3.0	3.0	1.0	1.0	0.0	1.0	0.0	1.0	2.0	3.0	0.0	0.0	3.0	2.0	2.0	1.0	0.0	2.0	1.0	1.0	0.0	4.0	6.0	1.0	3.0	2.0	0.0	4.0	0.0	1.0	1.0	5.0	k__Bacteria; p__Bacteroidetes; c__Bacteroidia; o__Bacteroidales; f__Rikenellaceae; g__; s__
OTU_880	1.0	0.0	1.0	0.0	0.0	0.0	0.0	1.0	0.0	1.0	2.0	4.0	1.0	1.0	3.0	4.0	0.0	1.0	0.0	1.0	0.0	0.0	3.0	1.0	1.0	0.0	1.0	0.0	1.0	0.0	0.0	1.0	2.0	1.0	1.0	1.0	k__Bacteria; p__Spirochaetes; c__Spirochaetia; o__Spirochaetales; f__Spirochaetaceae
OTU_881	2.0	0.0	1.0	0.0	3.0	2.0	2.0	0.0	0.0	1.0	0.0	0.0	6.0	3.0	0.0	1.0	2.0	3.0	2.0	0.0	0.0	1.0	8.0	1.0	0.0	3.0	1.0	0.0	2.0	0.0	1.0	2.0	0.0	1.0	6.0	1.0	k__Bacteria; p__Firmicutes; c__Clostridia; o__Clostridiales; f__Lachnospiraceae
OTU_882	2.0	3.0	1.0	4.0	3.0	0.0	6.0	2.0	1.0	4.0	5.0	0.0	7.0	4.0	5.0	3.0	1.0	2.0	2.0	2.0	4.0	5.0	5.0	4.0	2.0	7.0	0.0	7.0	2.0	4.0	1.0	7.0	1.0	7.0	3.0	5.0	k__Bacteria; p__Firmicutes; c__Clostridia; o__Clostridiales; f__Ruminococcaceae; g__unidentified_Ruminococcaceae; s__Ruminococcaceae_bacterium_NK4B32
OTU_883	1.0	2.0	0.0	2.0	2.0	0.0	1.0	1.0	0.0	5.0	1.0	0.0	5.0	4.0	0.0	0.0	2.0	0.0	0.0	0.0	2.0	2.0	1.0	4.0	0.0	1.0	0.0	0.0	5.0	0.0	0.0	2.0	5.0	3.0	3.0	2.0	k__Bacteria; p__Synergistetes; c__Synergistia; o__Synergistales; f__Synergistaceae; g__Pyramidobacter; s__
OTU_884	0.0	0.0	0.0	0.0	0.0	0.0	0.0	0.0	0.0	0.0	2.0	15.0	0.0	0.0	0.0	0.0	0.0	0.0	0.0	0.0	0.0	0.0	0.0	0.0	0.0	0.0	0.0	0.0	0.0	0.0	0.0	0.0	0.0	0.0	0.0	0.0	k__Bacteria; p__Proteobacteria; c__Gammaproteobacteria; o__Methylococcales; f__unidentified_Methylococcales; g__Methylomicrobium; s__
OTU_885	0.0	0.0	3.0	0.0	0.0	0.0	0.0	0.0	0.0	0.0	12.0	1.0	0.0	4.0	0.0	0.0	0.0	0.0	0.0	0.0	0.0	0.0	0.0	0.0	0.0	0.0	0.0	0.0	0.0	0.0	0.0	0.0	0.0	0.0	0.0	0.0	k__Bacteria; p__unidentified_Bacteria; c__unidentified_Bacteria; o__Campylobacterales; f__unidentified_Campylobacterales; g__Arcobacter
OTU_886	0.0	0.0	0.0	3.0	2.0	0.0	0.0	0.0	0.0	0.0	4.0	1.0	0.0	0.0	0.0	0.0	0.0	0.0	2.0	0.0	0.0	3.0	10.0	2.0	1.0	2.0	0.0	0.0	4.0	7.0	1.0	1.0	2.0	0.0	2.0	1.0	k__Bacteria; p__Firmicutes; c__Clostridia; o__Clostridiales; f__Christensenellaceae; g__; s__
OTU_887	0.0	5.0	5.0	1.0	2.0	0.0	2.0	3.0	1.0	0.0	0.0	1.0	0.0	1.0	0.0	0.0	0.0	1.0	0.0	0.0	0.0	0.0	0.0	2.0	0.0	1.0	1.0	1.0	0.0	1.0	0.0	0.0	3.0	0.0	0.0	1.0	k__Bacteria; p__Firmicutes; c__Clostridia; o__Clostridiales; f__Lachnospiraceae; g__unidentified_Lachnospiraceae
OTU_888	0.0	2.0	2.0	3.0	3.0	2.0	2.0	1.0	4.0	4.0	3.0	0.0	4.0	0.0	1.0	0.0	0.0	1.0	2.0	0.0	5.0	0.0	1.0	0.0	3.0	2.0	0.0	0.0	5.0	0.0	0.0	1.0	0.0	3.0	2.0	1.0	k__Bacteria; p__Firmicutes; c__Clostridia; o__Clostridiales; f__Defluviitaleaceae; g__; s__
OTU_889	2.0	0.0	0.0	3.0	0.0	0.0	0.0	3.0	1.0	0.0	0.0	0.0	0.0	0.0	0.0	0.0	2.0	2.0	0.0	0.0	2.0	0.0	0.0	0.0	6.0	0.0	2.0	0.0	0.0	0.0	0.0	2.0	0.0	1.0	2.0	1.0	k__Bacteria; p__Firmicutes; c__Clostridia; o__Clostridiales; f__Lachnospiraceae
OTU_890	53.0	73.0	85.0	49.0	64.0	92.0	63.0	62.0	57.0	109.0	28.0	83.0	47.0	60.0	75.0	97.0	55.0	75.0	75.0	132.0	70.0	213.0	41.0	97.0	83.0	79.0	98.0	78.0	57.0	102.0	43.0	70.0	135.0	52.0	36.0	46.0	k__Bacteria; p__Bacteroidetes; c__Bacteroidia; o__Bacteroidales; f__Prevotellaceae; g__; s__
OTU_891	0.0	3.0	9.0	0.0	4.0	1.0	1.0	1.0	1.0	0.0	2.0	3.0	0.0	1.0	0.0	0.0	2.0	1.0	1.0	1.0	2.0	2.0	2.0	2.0	2.0	0.0	2.0	1.0	4.0	2.0	3.0	2.0	6.0	2.0	0.0	4.0	k__Bacteria; p__Firmicutes; c__Clostridia; o__Clostridiales; f__Ruminococcaceae; g__; s__
OTU_892	1.0	2.0	3.0	3.0	1.0	2.0	4.0	1.0	0.0	2.0	2.0	0.0	2.0	4.0	4.0	1.0	2.0	2.0	0.0	0.0	2.0	2.0	1.0	5.0	3.0	1.0	2.0	2.0	2.0	1.0	3.0	5.0	6.0	5.0	2.0	1.0	k__Bacteria; p__Firmicutes; c__Clostridia; o__Clostridiales; f__unidentified_Clostridiales; g__unidentified_Clostridiales; s__bacterium_XBB3003
OTU_893	1.0	2.0	2.0	4.0	4.0	0.0	0.0	2.0	1.0	1.0	0.0	1.0	1.0	3.0	4.0	0.0	0.0	2.0	0.0	4.0	0.0	3.0	4.0	1.0	4.0	3.0	0.0	1.0	2.0	4.0	0.0	1.0	0.0	1.0	0.0	5.0	k__Bacteria; p__Firmicutes; c__Clostridia; o__Clostridiales; f__Lachnospiraceae
OTU_894	1.0	3.0	3.0	2.0	8.0	0.0	4.0	2.0	4.0	1.0	1.0	2.0	7.0	4.0	3.0	0.0	6.0	4.0	4.0	1.0	1.0	3.0	3.0	7.0	1.0	1.0	1.0	4.0	4.0	1.0	3.0	7.0	4.0	3.0	1.0	8.0	k__Bacteria
OTU_895	1.0	1.0	0.0	1.0	1.0	0.0	1.0	2.0	0.0	4.0	0.0	3.0	0.0	1.0	1.0	0.0	0.0	0.0	0.0	2.0	3.0	0.0	0.0	1.0	0.0	0.0	1.0	0.0	0.0	0.0	0.0	1.0	2.0	2.0	0.0	2.0	k__Bacteria; p__Spirochaetes; c__Spirochaetia; o__Spirochaetales; f__Spirochaetaceae; g__; s__
OTU_896	0.0	1.0	2.0	5.0	2.0	1.0	4.0	4.0	1.0	2.0	3.0	1.0	6.0	1.0	5.0	2.0	0.0	1.0	6.0	1.0	6.0	4.0	4.0	3.0	7.0	2.0	4.0	4.0	5.0	4.0	2.0	1.0	1.0	3.0	4.0	3.0	k__Bacteria; p__Firmicutes; c__Clostridia; o__Clostridiales; f__unidentified_Clostridiales
OTU_897	3.0	12.0	8.0	3.0	7.0	6.0	11.0	10.0	10.0	3.0	6.0	6.0	5.0	6.0	12.0	7.0	13.0	13.0	5.0	1.0	17.0	7.0	2.0	13.0	17.0	12.0	9.0	17.0	6.0	7.0	8.0	19.0	11.0	27.0	2.0	27.0	k__Bacteria; p__Firmicutes; c__Clostridia; o__Clostridiales; f__Ruminococcaceae
OTU_898	0.0	2.0	1.0	3.0	0.0	0.0	3.0	2.0	0.0	1.0	0.0	0.0	3.0	1.0	3.0	0.0	1.0	1.0	1.0	0.0	0.0	0.0	1.0	0.0	3.0	1.0	2.0	3.0	0.0	2.0	1.0	2.0	0.0	2.0	0.0	2.0	k__Bacteria; p__Firmicutes; c__Erysipelotrichia; o__Erysipelotrichales; f__Erysipelotrichaceae; g__; s__
OTU_899	0.0	3.0	2.0	0.0	1.0	0.0	1.0	2.0	0.0	2.0	0.0	0.0	4.0	0.0	3.0	3.0	0.0	0.0	0.0	0.0	3.0	0.0	0.0	4.0	3.0	4.0	2.0	0.0	5.0	0.0	0.0	2.0	4.0	1.0	0.0	0.0	k__Bacteria; p__Firmicutes; c__Clostridia; o__Clostridiales; f__Ruminococcaceae; g__unidentified_Ruminococcaceae; s__Ruminococcus_sp_YE281
OTU_900	0.0	0.0	0.0	0.0	0.0	0.0	0.0	0.0	0.0	0.0	0.0	0.0	0.0	22.0	0.0	0.0	0.0	0.0	0.0	0.0	0.0	0.0	0.0	0.0	0.0	0.0	0.0	0.0	0.0	0.0	0.0	0.0	0.0	0.0	0.0	0.0	k__Bacteria; p__Bacteroidetes; c__Bacteroidia
OTU_901	0.0	0.0	4.0	0.0	0.0	0.0	0.0	0.0	0.0	4.0	14.0	1.0	0.0	0.0	0.0	0.0	0.0	0.0	0.0	0.0	0.0	0.0	2.0	0.0	0.0	0.0	0.0	0.0	0.0	0.0	0.0	0.0	0.0	0.0	0.0	0.0	k__Bacteria; p__Proteobacteria; c__Alphaproteobacteria; o__Rhodobacterales; f__Rhodobacteraceae; g__Roseovarius
OTU_902	0.0	1.0	1.0	0.0	0.0	0.0	0.0	0.0	0.0	0.0	0.0	0.0	0.0	0.0	0.0	0.0	0.0	0.0	0.0	0.0	0.0	0.0	0.0	0.0	0.0	0.0	12.0	0.0	0.0	0.0	1.0	0.0	0.0	1.0	0.0	2.0	k__Bacteria; p__Proteobacteria; c__Gammaproteobacteria; o__Oceanospirillales; f__unidentified_Oceanospirillales; g__Marinobacterium; s__
OTU_903	1.0	0.0	1.0	2.0	2.0	0.0	3.0	0.0	1.0	0.0	2.0	0.0	1.0	1.0	0.0	0.0	0.0	0.0	0.0	1.0	2.0	1.0	0.0	3.0	0.0	0.0	3.0	2.0	0.0	1.0	1.0	1.0	0.0	1.0	0.0	1.0	k__Bacteria; p__Proteobacteria; c__Alphaproteobacteria; o__Rhodospirillales; f__; g__; s__
OTU_904	2.0	4.0	5.0	2.0	5.0	0.0	2.0	5.0	2.0	3.0	3.0	1.0	5.0	2.0	2.0	1.0	1.0	5.0	4.0	0.0	6.0	3.0	1.0	3.0	2.0	4.0	2.0	1.0	0.0	0.0	2.0	5.0	3.0	3.0	7.0	7.0	k__Bacteria; p__Firmicutes; c__Clostridia; o__Clostridiales; f__Ruminococcaceae; g__unidentified_Ruminococcaceae
OTU_905	1.0	5.0	5.0	1.0	6.0	0.0	2.0	1.0	1.0	5.0	2.0	7.0	1.0	4.0	2.0	3.0	3.0	4.0	0.0	0.0	0.0	0.0	1.0	2.0	0.0	3.0	1.0	3.0	1.0	1.0	0.0	1.0	1.0	2.0	1.0	1.0	k__Bacteria; p__Proteobacteria; c__Deltaproteobacteria; o__Desulfovibrionales; f__Desulfovibrionaceae; g__Desulfovibrio
OTU_906	0.0	1.0	1.0	3.0	8.0	0.0	1.0	0.0	1.0	5.0	2.0	3.0	3.0	3.0	0.0	2.0	0.0	2.0	4.0	1.0	0.0	1.0	1.0	0.0	3.0	4.0	3.0	0.0	5.0	0.0	1.0	5.0	1.0	4.0	3.0	10.0	k__Bacteria; p__Firmicutes; c__Clostridia; o__Clostridiales; f__Ruminococcaceae; g__unidentified_Ruminococcaceae
OTU_907	0.0	6.0	2.0	3.0	5.0	2.0	0.0	4.0	3.0	0.0	0.0	8.0	0.0	0.0	3.0	2.0	5.0	3.0	3.0	4.0	3.0	0.0	0.0	2.0	0.0	2.0	2.0	0.0	0.0	0.0	1.0	2.0	3.0	1.0	0.0	1.0	k__Bacteria; p__Bacteroidetes; c__Bacteroidia; o__Bacteroidales; f__Prevotellaceae; g__; s__
OTU_908	1.0	2.0	1.0	3.0	1.0	1.0	0.0	3.0	0.0	4.0	1.0	1.0	3.0	2.0	4.0	0.0	1.0	1.0	0.0	1.0	2.0	3.0	0.0	4.0	0.0	7.0	2.0	0.0	1.0	0.0	3.0	1.0	0.0	0.0	1.0	1.0	k__Bacteria; p__Firmicutes; c__Clostridia; o__Clostridiales; f__unidentified_Clostridiales; g__Anaerovorax; s__
OTU_909	4.0	3.0	1.0	3.0	8.0	2.0	1.0	6.0	3.0	2.0	9.0	0.0	4.0	2.0	0.0	3.0	1.0	10.0	6.0	0.0	3.0	6.0	6.0	3.0	6.0	6.0	3.0	2.0	6.0	7.0	3.0	10.0	3.0	2.0	3.0	2.0	k__Bacteria; p__Bacteroidetes; c__Bacteroidia; o__Bacteroidales; f__Prevotellaceae; g__; s__
OTU_910	2.0	0.0	0.0	0.0	1.0	0.0	0.0	1.0	0.0	0.0	0.0	1.0	0.0	3.0	1.0	3.0	0.0	5.0	2.0	0.0	1.0	0.0	0.0	4.0	1.0	0.0	2.0	0.0	0.0	0.0	0.0	3.0	3.0	2.0	3.0	3.0	k__Bacteria; p__Bacteroidetes; c__Bacteroidia; o__Bacteroidales; f__Muribaculaceae; g__; s__
OTU_911	0.0	0.0	2.0	0.0	0.0	0.0	0.0	0.0	0.0	2.0	0.0	9.0	0.0	8.0	0.0	0.0	0.0	0.0	0.0	0.0	0.0	0.0	4.0	0.0	0.0	0.0	2.0	0.0	0.0	0.0	0.0	0.0	0.0	3.0	0.0	8.0	k__Bacteria; p__Firmicutes; c__Clostridia; o__Clostridiales; f__Ruminococcaceae; g__Ercella; s__Ercella_succinigenes
OTU_912	2.0	3.0	1.0	3.0	1.0	0.0	5.0	3.0	3.0	0.0	0.0	0.0	11.0	0.0	1.0	2.0	2.0	1.0	2.0	0.0	1.0	0.0	0.0	2.0	1.0	5.0	2.0	2.0	1.0	0.0	3.0	3.0	4.0	1.0	0.0	2.0	k__Bacteria; p__Firmicutes
OTU_913	2.0	0.0	0.0	2.0	2.0	0.0	1.0	1.0	0.0	5.0	2.0	0.0	1.0	3.0	2.0	3.0	0.0	0.0	0.0	0.0	0.0	2.0	0.0	2.0	0.0	1.0	0.0	1.0	1.0	3.0	3.0	3.0	0.0	4.0	2.0	2.0	k__Bacteria; p__Bacteroidetes; c__Bacteroidia; o__Bacteroidales; f__Rikenellaceae
OTU_914	0.0	4.0	0.0	1.0	0.0	0.0	1.0	2.0	2.0	2.0	0.0	0.0	1.0	2.0	1.0	0.0	0.0	2.0	0.0	0.0	2.0	1.0	0.0	2.0	3.0	2.0	0.0	0.0	5.0	0.0	3.0	2.0	0.0	5.0	3.0	3.0	k__Bacteria; p__Bacteroidetes; c__Bacteroidia; o__Bacteroidales; f__Prevotellaceae; g__unidentified_Prevotellaceae; s\_\_bacterium\_A7
OTU_915	0.0	4.0	2.0	0.0	4.0	0.0	3.0	1.0	0.0	0.0	2.0	0.0	3.0	1.0	2.0	1.0	0.0	2.0	1.0	5.0	3.0	2.0	1.0	0.0	1.0	0.0	1.0	3.0	3.0	4.0	1.0	0.0	0.0	4.0	0.0	1.0	k__Bacteria; p__Firmicutes; c__Clostridia; o__Clostridiales; f__Ruminococcaceae; g__; s__
OTU_916	0.0	2.0	0.0	0.0	0.0	0.0	2.0	0.0	0.0	4.0	0.0	0.0	0.0	0.0	1.0	0.0	0.0	0.0	0.0	4.0	2.0	0.0	0.0	0.0	0.0	6.0	3.0	0.0	0.0	0.0	0.0	1.0	0.0	3.0	2.0	5.0	k__Bacteria; p__Spirochaetes; c__Spirochaetia; o__Spirochaetales; f__Spirochaetaceae
OTU_917	0.0	0.0	0.0	0.0	0.0	0.0	0.0	0.0	0.0	0.0	0.0	0.0	0.0	0.0	0.0	0.0	0.0	0.0	0.0	0.0	0.0	0.0	22.0	0.0	0.0	0.0	0.0	0.0	0.0	0.0	0.0	0.0	0.0	0.0	0.0	0.0	k__Bacteria; p__Firmicutes; c__Clostridia; o__Clostridiales; f__unidentified_Clostridiales; g__Proteiniclasticum; s__
OTU_918	0.0	0.0	1.0	0.0	0.0	0.0	0.0	0.0	2.0	0.0	4.0	0.0	0.0	0.0	0.0	0.0	0.0	4.0	1.0	0.0	0.0	2.0	1.0	3.0	0.0	3.0	2.0	1.0	2.0	3.0	1.0	0.0	0.0	1.0	0.0	3.0	k__Bacteria; p__Tenericutes; c__Mollicutes; o__; f__; g__; s__
OTU_919	2.0	3.0	0.0	2.0	1.0	0.0	3.0	2.0	7.0	0.0	2.0	0.0	3.0	1.0	4.0	1.0	2.0	0.0	5.0	0.0	0.0	1.0	1.0	1.0	2.0	2.0	1.0	0.0	3.0	2.0	0.0	1.0	0.0	1.0	4.0	0.0	k__Bacteria; p__Firmicutes; c__Clostridia; o__Clostridiales; f__Lachnospiraceae; g__; s__
OTU_920	3.0	1.0	1.0	0.0	3.0	0.0	0.0	0.0	2.0	0.0	0.0	4.0	2.0	1.0	0.0	0.0	0.0	0.0	0.0	6.0	2.0	0.0	1.0	0.0	0.0	0.0	0.0	1.0	0.0	0.0	0.0	0.0	3.0	3.0	0.0	1.0	k__Bacteria; p__Firmicutes; c__Negativicutes; o__Selenomonadales; f__Veillonellaceae
OTU_921	0.0	0.0	0.0	0.0	2.0	0.0	0.0	0.0	0.0	0.0	0.0	0.0	0.0	0.0	1.0	3.0	0.0	0.0	0.0	0.0	1.0	0.0	1.0	0.0	0.0	0.0	1.0	4.0	0.0	3.0	0.0	3.0	0.0	0.0	1.0	0.0	k__Bacteria; p__Firmicutes; c__Clostridia; o__Clostridiales; f__Ruminococcaceae
OTU_922	0.0	0.0	2.0	0.0	4.0	0.0	1.0	1.0	0.0	7.0	0.0	1.0	0.0	0.0	4.0	2.0	0.0	3.0	0.0	2.0	0.0	6.0	1.0	0.0	0.0	1.0	3.0	0.0	4.0	0.0	1.0	1.0	0.0	0.0	0.0	0.0	k__Bacteria; p__Melainabacteria; c__; o__; f__; g__; s__
OTU_923	0.0	0.0	0.0	0.0	1.0	0.0	0.0	3.0	0.0	10.0	2.0	1.0	0.0	1.0	0.0	2.0	0.0	1.0	0.0	0.0	3.0	6.0	0.0	0.0	0.0	0.0	2.0	3.0	1.0	5.0	0.0	1.0	0.0	1.0	0.0	1.0	k__Bacteria; p__Spirochaetes; c__Spirochaetia; o__Spirochaetales; f__Spirochaetaceae; g__; s__
OTU_924	0.0	1.0	0.0	4.0	2.0	0.0	3.0	0.0	1.0	4.0	0.0	0.0	0.0	1.0	1.0	2.0	0.0	3.0	2.0	0.0	3.0	5.0	1.0	1.0	1.0	1.0	2.0	5.0	3.0	2.0	0.0	1.0	4.0	1.0	2.0	1.0	k__Bacteria; p__Firmicutes; c__Clostridia; o__Clostridiales; f__Ruminococcaceae; g__unidentified_Ruminococcaceae
OTU_925	0.0	0.0	3.0	2.0	0.0	0.0	0.0	0.0	0.0	1.0	0.0	2.0	1.0	0.0	0.0	0.0	0.0	0.0	1.0	2.0	0.0	2.0	0.0	0.0	0.0	2.0	0.0	0.0	0.0	0.0	2.0	0.0	1.0	1.0	1.0	0.0	k__Bacteria; p__Firmicutes; c__Erysipelotrichia; o__Erysipelotrichales; f__Erysipelotrichaceae
OTU_926	0.0	0.0	0.0	0.0	1.0	0.0	0.0	1.0	3.0	2.0	0.0	1.0	1.0	2.0	2.0	2.0	4.0	3.0	0.0	0.0	3.0	3.0	0.0	1.0	0.0	4.0	1.0	0.0	4.0	0.0	0.0	3.0	2.0	4.0	1.0	4.0	k__Bacteria; p__Bacteroidetes; c__Bacteroidia; o__Bacteroidales
OTU_927	0.0	2.0	1.0	4.0	0.0	0.0	0.0	0.0	2.0	1.0	1.0	0.0	0.0	4.0	1.0	2.0	1.0	0.0	4.0	0.0	0.0	0.0	1.0	2.0	0.0	0.0	1.0	0.0	2.0	9.0	0.0	1.0	2.0	5.0	1.0	3.0	k__Bacteria; p__Bacteroidetes; c__Bacteroidia; o__Bacteroidales; f__Rikenellaceae; g__; s__
OTU_928	2.0	0.0	1.0	0.0	0.0	0.0	4.0	1.0	1.0	0.0	1.0	0.0	7.0	0.0	3.0	2.0	1.0	0.0	0.0	0.0	3.0	2.0	0.0	0.0	0.0	3.0	3.0	2.0	3.0	1.0	0.0	1.0	0.0	2.0	1.0	2.0	k__Bacteria; p__Tenericutes; c__Mollicutes; o__Anaeroplasmatales; f__Anaeroplasmataceae; g__Anaeroplasma; s__
OTU_929	0.0	4.0	2.0	1.0	2.0	0.0	0.0	1.0	0.0	1.0	1.0	1.0	1.0	0.0	3.0	2.0	1.0	0.0	5.0	0.0	0.0	1.0	1.0	4.0	3.0	1.0	1.0	1.0	0.0	4.0	1.0	3.0	0.0	2.0	1.0	5.0	k__Bacteria; p__Firmicutes; c__Clostridia; o__Clostridiales; f__Ruminococcaceae; g__unidentified_Ruminococcaceae
OTU_930	0.0	0.0	4.0	0.0	0.0	0.0	0.0	0.0	0.0	0.0	0.0	4.0	0.0	4.0	0.0	0.0	0.0	0.0	0.0	0.0	0.0	0.0	0.0	0.0	0.0	0.0	3.0	0.0	0.0	0.0	0.0	0.0	0.0	0.0	0.0	0.0	k__Bacteria; p__Bacteroidetes; c__Bacteroidia; o__Sphingobacteriales; f__Lentimicrobiaceae; g__; s__
OTU_931	0.0	0.0	0.0	0.0	0.0	10.0	0.0	0.0	2.0	0.0	1.0	0.0	0.0	0.0	2.0	0.0	20.0	0.0	0.0	0.0	0.0	0.0	0.0	0.0	0.0	0.0	26.0	0.0	0.0	0.0	14.0	0.0	1.0	0.0	0.0	2.0	k__Bacteria; p__Bacteroidetes; c__Bacteroidia; o__Bacteroidales; f__Bacteroidaceae; g__Bacteroides; s__Bacteroides_ovatus
OTU_932	0.0	2.0	2.0	0.0	3.0	4.0	1.0	0.0	3.0	5.0	0.0	0.0	3.0	4.0	3.0	3.0	3.0	7.0	3.0	0.0	6.0	5.0	0.0	1.0	1.0	7.0	3.0	6.0	8.0	0.0	2.0	11.0	8.0	4.0	5.0	8.0	k__Bacteria; p__Bacteroidetes; c__Bacteroidia; o__Bacteroidales; f__Prevotellaceae
OTU_933	1.0	2.0	0.0	0.0	4.0	0.0	0.0	0.0	0.0	1.0	1.0	2.0	0.0	0.0	0.0	0.0	3.0	2.0	0.0	2.0	0.0	0.0	2.0	1.0	0.0	2.0	2.0	2.0	1.0	1.0	1.0	3.0	0.0	0.0	2.0	1.0	k__Bacteria; p__Firmicutes; c__Erysipelotrichia; o__Erysipelotrichales; f__Erysipelotrichaceae; g__; s__
OTU_934	0.0	0.0	5.0	1.0	3.0	0.0	1.0	1.0	0.0	2.0	0.0	1.0	0.0	1.0	2.0	0.0	0.0	1.0	2.0	2.0	0.0	0.0	1.0	1.0	0.0	1.0	0.0	0.0	0.0	0.0	0.0	0.0	0.0	2.0	0.0	1.0	k__Bacteria; p__Firmicutes; c__Clostridia; o__Clostridiales; f__Ruminococcaceae
OTU_935	3.0	13.0	16.0	8.0	20.0	9.0	10.0	7.0	8.0	16.0	3.0	10.0	8.0	8.0	12.0	17.0	16.0	18.0	10.0	14.0	21.0	23.0	5.0	17.0	15.0	20.0	13.0	16.0	11.0	21.0	8.0	14.0	19.0	6.0	6.0	8.0	k__Bacteria; p__Bacteroidetes; c__Bacteroidia; o__Bacteroidales; f__Prevotellaceae; g__; s__
OTU_936	0.0	7.0	8.0	7.0	7.0	1.0	3.0	2.0	2.0	2.0	4.0	1.0	2.0	1.0	0.0	2.0	4.0	7.0	5.0	6.0	2.0	0.0	15.0	3.0	2.0	3.0	1.0	7.0	5.0	1.0	3.0	4.0	3.0	0.0	4.0	3.0	k__Bacteria; p__Tenericutes; c__Mollicutes; o__; f__; g__; s__
OTU_937	0.0	0.0	5.0	0.0	0.0	0.0	0.0	0.0	0.0	6.0	15.0	0.0	0.0	0.0	0.0	0.0	0.0	0.0	0.0	0.0	0.0	0.0	0.0	0.0	0.0	0.0	0.0	0.0	0.0	0.0	0.0	0.0	0.0	0.0	0.0	0.0	k__Bacteria; p__Proteobacteria; c__Gammaproteobacteria; o__Cellvibrionales; f__Porticoccaceae; g__; s__
OTU_938	0.0	3.0	0.0	0.0	0.0	0.0	0.0	2.0	3.0	0.0	0.0	0.0	0.0	1.0	0.0	0.0	2.0	2.0	3.0	0.0	3.0	3.0	1.0	1.0	3.0	1.0	0.0	2.0	3.0	2.0	0.0	3.0	3.0	3.0	0.0	2.0	k__Bacteria; p__Bacteroidetes; c__Bacteroidia; o__Bacteroidales; f__Prevotellaceae
OTU_939	2.0	2.0	3.0	0.0	1.0	0.0	0.0	2.0	1.0	0.0	0.0	1.0	1.0	3.0	0.0	0.0	0.0	0.0	2.0	0.0	0.0	0.0	1.0	0.0	2.0	2.0	2.0	3.0	0.0	3.0	0.0	4.0	2.0	1.0	4.0	3.0	k__Bacteria; p__Firmicutes; c__Clostridia; o__Clostridiales; f__Christensenellaceae; g__; s__
OTU_940	1.0	1.0	0.0	2.0	2.0	1.0	0.0	1.0	0.0	0.0	0.0	0.0	1.0	0.0	0.0	0.0	0.0	2.0	0.0	1.0	1.0	1.0	1.0	2.0	0.0	1.0	5.0	1.0	0.0	1.0	0.0	5.0	0.0	2.0	0.0	7.0	k__Bacteria; p__Spirochaetes; c__Spirochaetia; o__Spirochaetales; f__Spirochaetaceae; g__unidentified_Spirochaetaceae
OTU_941	0.0	0.0	0.0	0.0	1.0	8.0	0.0	0.0	0.0	0.0	2.0	0.0	0.0	0.0	1.0	0.0	17.0	0.0	0.0	0.0	0.0	0.0	0.0	0.0	0.0	0.0	8.0	3.0	0.0	0.0	11.0	0.0	0.0	0.0	0.0	2.0	k__Bacteria; p__Bacteroidetes; c__Bacteroidia; o__Bacteroidales; f__Tannerellaceae; g__Parabacteroides; s__Parabacteroides_distasonis
OTU_942	2.0	0.0	0.0	0.0	1.0	0.0	0.0	1.0	2.0	0.0	1.0	4.0	1.0	0.0	2.0	4.0	0.0	0.0	1.0	2.0	1.0	3.0	1.0	3.0	0.0	1.0	3.0	1.0	0.0	1.0	0.0	0.0	1.0	0.0	0.0	3.0	k__Bacteria; p__Bacteroidetes; c__Bacteroidia; o__Bacteroidales; f__unidentified_Bacteroidales; g__unidentified_Bacteroidales; s__Bacteroidia_bacterium_feline_oral_taxon_141
OTU_943	1.0	0.0	1.0	0.0	0.0	2.0	1.0	3.0	0.0	3.0	0.0	0.0	0.0	0.0	0.0	2.0	0.0	2.0	2.0	0.0	1.0	4.0	1.0	2.0	1.0	3.0	1.0	3.0	5.0	2.0	0.0	0.0	0.0	3.0	0.0	2.0	k__Bacteria; p__Bacteroidetes; c__Bacteroidia; o__Bacteroidales; f__Prevotellaceae; g__; s__
OTU_944	2.0	0.0	1.0	0.0	0.0	3.0	1.0	2.0	2.0	0.0	0.0	1.0	3.0	2.0	0.0	0.0	0.0	0.0	3.0	0.0	3.0	0.0	1.0	1.0	1.0	3.0	1.0	4.0	1.0	1.0	1.0	2.0	0.0	1.0	3.0	8.0	k__Bacteria; p__Bacteroidetes; c__Bacteroidia; o__Bacteroidales; f__Rikenellaceae; g__; s__
OTU_945	0.0	0.0	2.0	0.0	0.0	1.0	0.0	0.0	0.0	2.0	1.0	0.0	0.0	1.0	0.0	4.0	0.0	0.0	0.0	3.0	2.0	0.0	1.0	1.0	0.0	0.0	3.0	1.0	1.0	0.0	0.0	1.0	4.0	2.0	2.0	2.0	k__Bacteria; p__Bacteroidetes; c__Bacteroidia; o__Bacteroidales
OTU_946	1.0	0.0	0.0	2.0	0.0	0.0	0.0	0.0	0.0	0.0	2.0	0.0	1.0	1.0	0.0	0.0	1.0	0.0	2.0	0.0	0.0	0.0	4.0	1.0	0.0	0.0	1.0	0.0	8.0	0.0	2.0	1.0	3.0	0.0	0.0	3.0	k__Bacteria; p__Firmicutes; c__Clostridia; o__Clostridiales; f__Ruminococcaceae; g__; s__
OTU_947	0.0	2.0	6.0	5.0	4.0	4.0	0.0	5.0	1.0	0.0	1.0	2.0	1.0	8.0	0.0	1.0	3.0	4.0	2.0	5.0	5.0	0.0	1.0	3.0	6.0	7.0	4.0	5.0	0.0	6.0	3.0	9.0	9.0	5.0	0.0	4.0	k__Bacteria; p__Bacteroidetes; c__Bacteroidia; o__Bacteroidales; f__Prevotellaceae; g__unidentified_Prevotellaceae; s\_\_bacterium\_A7
OTU_948	1.0	2.0	4.0	2.0	1.0	3.0	0.0	0.0	0.0	3.0	0.0	1.0	1.0	0.0	0.0	3.0	0.0	0.0	0.0	0.0	1.0	2.0	0.0	3.0	0.0	7.0	6.0	4.0	0.0	2.0	1.0	1.0	0.0	2.0	0.0	7.0	k__Bacteria; p__Bacteroidetes; c__Bacteroidia; o__Bacteroidales; f__; g__; s__
OTU_949	1.0	2.0	1.0	1.0	0.0	0.0	2.0	0.0	1.0	1.0	0.0	2.0	0.0	2.0	0.0	0.0	1.0	1.0	0.0	2.0	2.0	0.0	0.0	0.0	1.0	3.0	4.0	1.0	0.0	2.0	0.0	3.0	2.0	2.0	0.0	0.0	k__Bacteria; p__Spirochaetes; c__Spirochaetia; o__Spirochaetales; f__Spirochaetaceae; g__unidentified_Spirochaetaceae
OTU_950	0.0	2.0	3.0	2.0	2.0	0.0	0.0	1.0	1.0	2.0	5.0	2.0	2.0	1.0	0.0	1.0	0.0	0.0	1.0	2.0	1.0	0.0	9.0	4.0	3.0	2.0	1.0	2.0	4.0	0.0	0.0	3.0	1.0	1.0	4.0	2.0	k__Bacteria; p__Firmicutes; c__Clostridia; o__Clostridiales; f__unidentified_Clostridiales; g__Anaerovorax; s__
OTU_951	0.0	1.0	1.0	0.0	2.0	0.0	1.0	0.0	2.0	1.0	1.0	0.0	1.0	0.0	2.0	0.0	1.0	0.0	0.0	0.0	2.0	0.0	1.0	0.0	2.0	1.0	1.0	2.0	2.0	0.0	1.0	1.0	1.0	1.0	2.0	4.0	k__Bacteria; p__Firmicutes; c__Clostridia; o__Clostridiales; f__Ruminococcaceae; g__; s__
OTU_952	0.0	11.0	0.0	0.0	0.0	0.0	0.0	0.0	0.0	0.0	0.0	0.0	0.0	0.0	0.0	0.0	0.0	0.0	0.0	0.0	0.0	0.0	0.0	0.0	0.0	0.0	0.0	0.0	0.0	0.0	0.0	2.0	0.0	0.0	0.0	0.0	k__Bacteria; p__unidentified_Bacteria; c__unidentified_Bacteria; o__Campylobacterales; f__unidentified_Campylobacterales; g__Arcobacter; s__Arcobacter_sp_CpA_b6
OTU_953	0.0	0.0	2.0	1.0	0.0	0.0	0.0	0.0	0.0	1.0	0.0	1.0	2.0	1.0	0.0	1.0	0.0	2.0	0.0	0.0	1.0	2.0	2.0	1.0	2.0	0.0	0.0	2.0	3.0	3.0	1.0	1.0	4.0	1.0	6.0	1.0	k__Bacteria; p__Firmicutes; c__Clostridia; o__Clostridiales; f__Lachnospiraceae; g__Shuttleworthia; s__
OTU_954	3.0	1.0	3.0	5.0	3.0	3.0	5.0	1.0	0.0	0.0	4.0	4.0	2.0	2.0	1.0	0.0	2.0	4.0	3.0	11.0	4.0	6.0	5.0	6.0	1.0	5.0	4.0	2.0	4.0	3.0	0.0	3.0	4.0	1.0	0.0	2.0	k__Bacteria; p__Proteobacteria; c__Alphaproteobacteria; o__Rhodospirillales; f__; g__; s__
OTU_955	1.0	0.0	0.0	0.0	0.0	0.0	0.0	2.0	3.0	1.0	0.0	1.0	1.0	2.0	1.0	3.0	0.0	2.0	0.0	0.0	0.0	0.0	0.0	3.0	1.0	2.0	0.0	3.0	0.0	0.0	0.0	4.0	0.0	6.0	0.0	3.0	k__Bacteria; p__Proteobacteria; c__Gammaproteobacteria; o__unidentified_Gammaproteobacteria; f__Burkholderiaceae
OTU_956	0.0	3.0	0.0	3.0	4.0	0.0	0.0	0.0	1.0	0.0	1.0	0.0	4.0	0.0	0.0	0.0	1.0	0.0	3.0	0.0	0.0	0.0	0.0	0.0	0.0	3.0	3.0	0.0	2.0	3.0	2.0	2.0	6.0	2.0	1.0	0.0	k__Bacteria; p__Bacteroidetes; c__Bacteroidia; o__Bacteroidales; f__Prevotellaceae; g__; s__
OTU_957	5.0	0.0	1.0	0.0	2.0	0.0	0.0	2.0	0.0	3.0	0.0	0.0	3.0	1.0	3.0	1.0	2.0	1.0	0.0	7.0	0.0	5.0	5.0	1.0	2.0	3.0	1.0	6.0	0.0	1.0	2.0	6.0	1.0	4.0	1.0	1.0	k__Bacteria; p__Spirochaetes; c__Spirochaetia; o__Spirochaetales; f__Spirochaetaceae; g__unidentified_Spirochaetaceae
OTU_958	0.0	0.0	1.0	0.0	0.0	0.0	0.0	0.0	0.0	0.0	0.0	0.0	0.0	0.0	0.0	0.0	0.0	0.0	0.0	0.0	0.0	0.0	1.0	0.0	0.0	0.0	18.0	2.0	0.0	0.0	0.0	0.0	0.0	0.0	0.0	1.0	k__Bacteria; p__Proteobacteria; c__Gammaproteobacteria; o__Vibrionales; f__Vibrionaceae; g__Vibrio; s__Vibrio_diazotrophicus
OTU_959	0.0	1.0	0.0	0.0	2.0	2.0	0.0	2.0	1.0	2.0	2.0	1.0	0.0	2.0	0.0	1.0	0.0	1.0	0.0	1.0	0.0	1.0	0.0	3.0	2.0	5.0	0.0	4.0	0.0	1.0	0.0	1.0	0.0	3.0	0.0	0.0	k__Bacteria; p__Firmicutes; c__Clostridia; o__Clostridiales; f__Ruminococcaceae
OTU_960	1.0	1.0	1.0	1.0	3.0	1.0	3.0	2.0	1.0	2.0	0.0	3.0	2.0	2.0	2.0	1.0	3.0	0.0	2.0	3.0	3.0	2.0	1.0	1.0	3.0	4.0	1.0	2.0	1.0	1.0	2.0	2.0	0.0	3.0	1.0	9.0	k__Bacteria; p__Bacteroidetes; c__Bacteroidia; o__Bacteroidales; f__Rikenellaceae; g__; s__
OTU_961	0.0	2.0	0.0	1.0	1.0	0.0	2.0	0.0	0.0	3.0	0.0	3.0	0.0	0.0	0.0	0.0	0.0	0.0	1.0	0.0	1.0	2.0	0.0	2.0	0.0	3.0	2.0	1.0	1.0	1.0	0.0	2.0	3.0	1.0	0.0	3.0	k__Bacteria; p__Firmicutes; c__Clostridia; o__Clostridiales; f__Lachnospiraceae; g__unidentified_Lachnospiraceae; s__bacterium_AC3007
OTU_962	1.0	5.0	2.0	2.0	12.0	2.0	4.0	4.0	5.0	1.0	1.0	2.0	5.0	5.0	5.0	5.0	5.0	10.0	2.0	4.0	4.0	6.0	3.0	7.0	4.0	12.0	10.0	7.0	2.0	4.0	10.0	9.0	6.0	3.0	3.0	9.0	k__Bacteria; p__Bacteroidetes; c__Bacteroidia; o__Bacteroidales
OTU_963	3.0	2.0	5.0	0.0	4.0	4.0	1.0	0.0	3.0	0.0	0.0	1.0	0.0	1.0	2.0	0.0	2.0	2.0	1.0	0.0	5.0	0.0	2.0	1.0	3.0	1.0	5.0	4.0	1.0	3.0	0.0	4.0	4.0	2.0	4.0	7.0	k__Bacteria; p__Actinobacteria; c__Coriobacteriia; o__Coriobacteriales; f__Atopobiaceae; g__Atopobium; s__
OTU_964	7.0	7.0	5.0	3.0	10.0	1.0	6.0	7.0	7.0	6.0	2.0	9.0	4.0	10.0	4.0	2.0	3.0	5.0	8.0	3.0	8.0	4.0	7.0	6.0	4.0	12.0	5.0	6.0	4.0	10.0	1.0	9.0	5.0	3.0	5.0	10.0	k__Bacteria; p__Firmicutes; c__Clostridia; o__Clostridiales; f__Ruminococcaceae; g__unidentified_Ruminococcaceae
OTU_965	0.0	1.0	5.0	0.0	0.0	0.0	0.0	0.0	0.0	0.0	3.0	1.0	0.0	1.0	0.0	0.0	0.0	0.0	0.0	0.0	0.0	0.0	10.0	0.0	0.0	0.0	3.0	0.0	0.0	0.0	0.0	0.0	0.0	0.0	0.0	3.0	k__Bacteria; p__Synergistetes; c__Synergistia; o__Synergistales; f__Synergistaceae; g__Thermovirga; s__Thermovirga_lienii
OTU_966	0.0	1.0	1.0	2.0	0.0	0.0	3.0	2.0	1.0	9.0	0.0	0.0	0.0	1.0	4.0	2.0	2.0	2.0	1.0	0.0	0.0	7.0	1.0	4.0	3.0	1.0	0.0	4.0	0.0	3.0	2.0	1.0	1.0	9.0	2.0	1.0	k__Bacteria; p__Bacteroidetes; c__Bacteroidia; o__Bacteroidales
OTU_967	1.0	3.0	0.0	1.0	1.0	0.0	0.0	0.0	0.0	0.0	0.0	2.0	0.0	3.0	0.0	2.0	0.0	1.0	0.0	0.0	2.0	0.0	1.0	2.0	0.0	4.0	1.0	0.0	0.0	0.0	1.0	2.0	1.0	1.0	0.0	1.0	k__Bacteria; p__Firmicutes; c__Clostridia; o__Clostridiales; f__Ruminococcaceae
OTU_968	0.0	0.0	0.0	3.0	1.0	6.0	3.0	0.0	0.0	3.0	1.0	4.0	1.0	0.0	1.0	2.0	2.0	3.0	3.0	0.0	2.0	0.0	2.0	2.0	1.0	2.0	5.0	4.0	1.0	1.0	0.0	2.0	1.0	3.0	3.0	0.0	k__Bacteria; p__Bacteroidetes; c__Bacteroidia; o__Bacteroidales; f__Prevotellaceae; g__; s__
OTU_969	0.0	6.0	3.0	2.0	4.0	0.0	2.0	2.0	0.0	0.0	1.0	0.0	0.0	1.0	0.0	0.0	0.0	0.0	2.0	0.0	1.0	0.0	1.0	2.0	0.0	0.0	0.0	0.0	4.0	2.0	1.0	1.0	3.0	1.0	3.0	1.0	k__Bacteria; p__Tenericutes; c__Mollicutes; o__; f__; g__; s__
OTU_970	1.0	0.0	1.0	0.0	0.0	1.0	0.0	1.0	0.0	1.0	0.0	1.0	0.0	0.0	1.0	2.0	0.0	3.0	1.0	3.0	0.0	0.0	0.0	2.0	0.0	2.0	3.0	0.0	1.0	1.0	1.0	2.0	1.0	2.0	2.0	1.0	k__Bacteria; p__Firmicutes; c__Negativicutes; o__Selenomonadales; f__Veillonellaceae; g__; s__
OTU_971	0.0	3.0	3.0	1.0	2.0	0.0	0.0	1.0	3.0	0.0	0.0	1.0	2.0	0.0	2.0	1.0	1.0	1.0	1.0	0.0	1.0	0.0	0.0	0.0	0.0	2.0	1.0	0.0	0.0	0.0	1.0	2.0	1.0	1.0	0.0	11.0	k__Bacteria; p__Firmicutes; c__Clostridia; o__Clostridiales; f__Ruminococcaceae
OTU_972	0.0	0.0	2.0	1.0	0.0	0.0	0.0	0.0	0.0	1.0	7.0	1.0	0.0	1.0	2.0	0.0	0.0	0.0	1.0	0.0	0.0	0.0	5.0	0.0	0.0	0.0	0.0	0.0	0.0	0.0	2.0	0.0	0.0	1.0	0.0	3.0	k__Bacteria; p__Firmicutes; c__Clostridia; o__Clostridiales; f__Peptostreptococcaceae; g__Romboutsia; s__
OTU_973	0.0	0.0	0.0	1.0	1.0	2.0	3.0	0.0	1.0	1.0	1.0	0.0	3.0	0.0	1.0	0.0	3.0	0.0	2.0	0.0	3.0	4.0	3.0	2.0	0.0	0.0	1.0	1.0	1.0	0.0	0.0	3.0	0.0	0.0	2.0	3.0	k__Bacteria; p__Firmicutes; c__Clostridia; o__Clostridiales; f__Ruminococcaceae
OTU_974	2.0	1.0	0.0	6.0	0.0	2.0	1.0	0.0	2.0	1.0	0.0	2.0	3.0	1.0	2.0	2.0	0.0	7.0	0.0	0.0	2.0	7.0	1.0	4.0	3.0	6.0	2.0	0.0	4.0	3.0	4.0	5.0	0.0	6.0	2.0	7.0	k__Bacteria; p__Bacteroidetes; c__Bacteroidia; o__Bacteroidales; f__Prevotellaceae
OTU_975	3.0	1.0	4.0	4.0	3.0	4.0	5.0	4.0	4.0	2.0	2.0	4.0	8.0	1.0	2.0	3.0	5.0	4.0	3.0	5.0	0.0	5.0	1.0	5.0	2.0	7.0	4.0	10.0	2.0	7.0	1.0	3.0	3.0	4.0	0.0	3.0	k__Bacteria; p__Bacteroidetes; c__Bacteroidia; o__Bacteroidales; f__Prevotellaceae
OTU_976	0.0	0.0	8.0	0.0	0.0	0.0	0.0	0.0	0.0	0.0	0.0	0.0	0.0	0.0	0.0	0.0	0.0	0.0	0.0	0.0	0.0	0.0	4.0	0.0	0.0	0.0	0.0	0.0	0.0	0.0	0.0	0.0	0.0	4.0	0.0	4.0	k__Bacteria; p__Bacteroidetes; c__Bacteroidia; o__Bacteroidales; f__Prolixibacteraceae; g__Draconibacterium
OTU_977	8.0	2.0	3.0	1.0	1.0	2.0	3.0	4.0	3.0	5.0	0.0	11.0	5.0	2.0	4.0	0.0	1.0	8.0	3.0	19.0	6.0	0.0	3.0	3.0	4.0	4.0	3.0	5.0	3.0	0.0	5.0	2.0	9.0	5.0	0.0	7.0	k__Bacteria; p__Spirochaetes; c__Spirochaetia; o__Spirochaetales; f__Spirochaetaceae
OTU_978	0.0	3.0	0.0	0.0	3.0	1.0	3.0	0.0	0.0	2.0	0.0	0.0	2.0	0.0	0.0	1.0	0.0	0.0	1.0	0.0	0.0	1.0	1.0	2.0	0.0	1.0	2.0	1.0	0.0	0.0	0.0	5.0	0.0	5.0	1.0	3.0	k__Bacteria; p__Firmicutes; c__Clostridia; o__Clostridiales; f__Ruminococcaceae
OTU_979	0.0	2.0	3.0	0.0	1.0	0.0	0.0	0.0	2.0	1.0	0.0	2.0	2.0	5.0	0.0	0.0	1.0	3.0	0.0	0.0	3.0	1.0	0.0	2.0	2.0	0.0	7.0	0.0	0.0	5.0	1.0	3.0	3.0	2.0	3.0	13.0	k__Bacteria; p__Bacteroidetes; c__Bacteroidia; o__Bacteroidales; f__Rikenellaceae; g__; s__
OTU_980	0.0	3.0	2.0	0.0	2.0	2.0	2.0	1.0	7.0	4.0	3.0	1.0	2.0	2.0	0.0	1.0	0.0	2.0	3.0	0.0	4.0	0.0	0.0	3.0	0.0	1.0	0.0	2.0	0.0	2.0	1.0	0.0	0.0	1.0	0.0	1.0	k__Bacteria; p__Firmicutes; c__Clostridia; o__Clostridiales; f__Lachnospiraceae
OTU_981	0.0	0.0	0.0	0.0	0.0	16.0	1.0	0.0	0.0	0.0	0.0	0.0	0.0	0.0	0.0	0.0	17.0	0.0	0.0	0.0	0.0	0.0	0.0	0.0	0.0	0.0	19.0	1.0	0.0	0.0	12.0	0.0	0.0	1.0	0.0	0.0	k__Bacteria; p__Bacteroidetes; c__Bacteroidia; o__Bacteroidales; f__Barnesiellaceae; g__Barnesiella; s__
OTU_982	0.0	0.0	1.0	2.0	0.0	3.0	3.0	1.0	0.0	6.0	1.0	2.0	0.0	1.0	5.0	3.0	2.0	2.0	5.0	1.0	5.0	0.0	1.0	4.0	3.0	3.0	8.0	2.0	2.0	2.0	0.0	4.0	3.0	8.0	4.0	5.0	k__Bacteria; p__Bacteroidetes; c__Bacteroidia; o__Bacteroidales; f__Muribaculaceae; g__; s__
OTU_983	1.0	0.0	0.0	0.0	1.0	3.0	0.0	2.0	0.0	0.0	0.0	0.0	0.0	1.0	1.0	1.0	1.0	0.0	1.0	0.0	2.0	2.0	1.0	1.0	2.0	0.0	3.0	1.0	0.0	0.0	2.0	0.0	0.0	1.0	0.0	1.0	k__Bacteria; p__Firmicutes; c__Clostridia; o__Clostridiales; f__unidentified_Clostridiales; g__Anaerovorax
OTU_984	0.0	0.0	7.0	0.0	0.0	0.0	2.0	0.0	0.0	0.0	6.0	8.0	0.0	0.0	2.0	0.0	0.0	0.0	0.0	0.0	0.0	0.0	0.0	0.0	0.0	1.0	0.0	0.0	0.0	0.0	0.0	0.0	0.0	0.0	0.0	0.0	k__Bacteria; p__Proteobacteria; c__Alphaproteobacteria; o__Rhodobacterales; f__Rhodobacteraceae
OTU_985	0.0	1.0	2.0	3.0	2.0	0.0	0.0	1.0	2.0	1.0	3.0	1.0	1.0	1.0	0.0	2.0	2.0	4.0	0.0	0.0	0.0	3.0	0.0	0.0	1.0	1.0	2.0	1.0	3.0	2.0	0.0	1.0	4.0	2.0	0.0	3.0	k__Bacteria; p__Firmicutes; c__Clostridia; o__Clostridiales; f__Lachnospiraceae
OTU_986	0.0	0.0	0.0	0.0	0.0	0.0	0.0	0.0	0.0	0.0	0.0	20.0	0.0	0.0	0.0	0.0	0.0	0.0	0.0	0.0	0.0	0.0	0.0	0.0	0.0	0.0	0.0	0.0	0.0	0.0	0.0	0.0	0.0	0.0	0.0	2.0	k__Bacteria; p__Tenericutes; c__Mollicutes; o__unidentified_Mollicutes; f__unidentified_Mollicutes; g__unidentified_Mollicutes; s__bacterium_enrichment_culture_clone_R4-81B
OTU_987	0.0	0.0	2.0	1.0	3.0	1.0	1.0	0.0	0.0	0.0	0.0	0.0	1.0	0.0	3.0	1.0	0.0	0.0	1.0	0.0	0.0	0.0	1.0	0.0	3.0	1.0	3.0	2.0	0.0	0.0	0.0	2.0	1.0	0.0	1.0	6.0	k__Bacteria; p__Bacteroidetes; c__Bacteroidia; o__Bacteroidales; f__Muribaculaceae; g__; s__
OTU_988	5.0	8.0	18.0	7.0	13.0	4.0	18.0	16.0	8.0	4.0	1.0	8.0	10.0	18.0	10.0	11.0	6.0	14.0	14.0	3.0	9.0	9.0	4.0	10.0	17.0	20.0	20.0	20.0	9.0	8.0	5.0	18.0	13.0	7.0	8.0	19.0	k__Bacteria; p__Bacteroidetes; c__Bacteroidia; o__Bacteroidales; f__Muribaculaceae; g__; s__
OTU_989	1.0	1.0	5.0	4.0	2.0	1.0	0.0	1.0	3.0	1.0	1.0	3.0	3.0	4.0	0.0	2.0	0.0	2.0	2.0	2.0	7.0	4.0	1.0	2.0	0.0	4.0	1.0	3.0	4.0	3.0	0.0	2.0	3.0	3.0	0.0	5.0	k__Bacteria; p__Firmicutes; c__Clostridia; o__Clostridiales; f__Lachnospiraceae
OTU_990	0.0	0.0	3.0	2.0	3.0	0.0	2.0	0.0	4.0	3.0	0.0	0.0	0.0	4.0	0.0	0.0	0.0	4.0	1.0	2.0	0.0	0.0	0.0	0.0	0.0	2.0	3.0	0.0	0.0	0.0	1.0	2.0	4.0	2.0	0.0	0.0	k__Bacteria; p__Firmicutes; c__Erysipelotrichia; o__Erysipelotrichales; f__Erysipelotrichaceae; g__; s__
OTU_991	0.0	0.0	1.0	0.0	0.0	0.0	0.0	1.0	0.0	0.0	1.0	0.0	3.0	1.0	0.0	0.0	2.0	1.0	0.0	0.0	0.0	2.0	3.0	0.0	0.0	3.0	2.0	0.0	2.0	0.0	1.0	1.0	1.0	0.0	0.0	0.0	k__Bacteria; p__Firmicutes; c__Erysipelotrichia; o__Erysipelotrichales; f__Erysipelotrichaceae; g__Asteroleplasma; s__
OTU_992	0.0	10.0	0.0	0.0	0.0	0.0	0.0	0.0	0.0	0.0	0.0	0.0	0.0	0.0	0.0	0.0	0.0	0.0	0.0	0.0	0.0	0.0	2.0	0.0	0.0	0.0	0.0	0.0	0.0	0.0	0.0	0.0	0.0	0.0	0.0	0.0	k__Bacteria; p__Bacteroidetes; c__Bacteroidia; o__Bacteroidales; f__Rikenellaceae
OTU_993	0.0	1.0	0.0	0.0	0.0	3.0	2.0	0.0	0.0	0.0	0.0	3.0	0.0	1.0	4.0	0.0	2.0	1.0	1.0	1.0	4.0	3.0	0.0	0.0	1.0	3.0	0.0	2.0	0.0	3.0	0.0	0.0	0.0	1.0	2.0	3.0	k__Bacteria; p__Bacteroidetes; c__Bacteroidia; o__Bacteroidales; f__Prevotellaceae
OTU_994	0.0	0.0	1.0	2.0	0.0	0.0	1.0	2.0	0.0	1.0	2.0	2.0	5.0	1.0	2.0	0.0	3.0	0.0	0.0	2.0	3.0	1.0	3.0	2.0	3.0	3.0	2.0	1.0	2.0	5.0	1.0	1.0	3.0	3.0	1.0	3.0	k__Bacteria; p__Firmicutes; c__Clostridia; o__Clostridiales
OTU_995	0.0	0.0	1.0	3.0	1.0	3.0	2.0	1.0	2.0	1.0	0.0	0.0	0.0	3.0	1.0	0.0	0.0	1.0	0.0	0.0	0.0	0.0	0.0	3.0	1.0	0.0	1.0	0.0	0.0	0.0	2.0	1.0	0.0	0.0	0.0	1.0	k__Bacteria; p__Firmicutes; c__Clostridia; o__Clostridiales; f__Lachnospiraceae
OTU_996	0.0	0.0	0.0	0.0	0.0	0.0	1.0	0.0	0.0	1.0	0.0	0.0	3.0	1.0	2.0	1.0	0.0	0.0	1.0	0.0	0.0	0.0	4.0	0.0	4.0	5.0	0.0	2.0	2.0	4.0	1.0	2.0	0.0	0.0	2.0	0.0	k__Bacteria; p__Bacteroidetes; c__Bacteroidia; o__Bacteroidales; f__Prevotellaceae
OTU_997	0.0	1.0	4.0	2.0	0.0	2.0	0.0	0.0	3.0	3.0	1.0	1.0	0.0	4.0	3.0	0.0	2.0	2.0	1.0	0.0	0.0	0.0	2.0	2.0	2.0	3.0	2.0	4.0	0.0	1.0	1.0	3.0	1.0	3.0	0.0	5.0	k__Bacteria; p__Firmicutes; c__Clostridia; o__Clostridiales; f__Lachnospiraceae; g__Oribacterium; s__
OTU_998	152.0	81.0	79.0	208.0	136.0	157.0	124.0	139.0	125.0	73.0	239.0	16.0	228.0	86.0	145.0	101.0	298.0	136.0	266.0	25.0	108.0	129.0	235.0	116.0	209.0	127.0	196.0	125.0	194.0	171.0	372.0	127.0	110.0	93.0	303.0	104.0	k__Bacteria; p__Bacteroidetes; c__Bacteroidia; o__Bacteroidales; f__Prevotellaceae; g__; s__
OTU_999	0.0	1.0	0.0	0.0	3.0	0.0	0.0	1.0	0.0	2.0	0.0	2.0	0.0	0.0	0.0	1.0	0.0	0.0	0.0	0.0	0.0	1.0	1.0	0.0	0.0	0.0	6.0	0.0	0.0	4.0	1.0	2.0	1.0	5.0	1.0	1.0	k__Bacteria; p__Bacteroidetes; c__Bacteroidia; o__Bacteroidales; f__Rikenellaceae; g__; s__
OTU_1000	5.0	3.0	3.0	9.0	6.0	6.0	1.0	0.0	2.0	6.0	12.0	0.0	7.0	2.0	7.0	3.0	4.0	10.0	8.0	1.0	1.0	12.0	15.0	6.0	7.0	18.0	8.0	2.0	10.0	8.0	5.0	8.0	3.0	3.0	14.0	3.0	k__Bacteria; p__Bacteroidetes; c__Bacteroidia; o__Bacteroidales; f__Prevotellaceae
OTU_1001	2.0	3.0	8.0	1.0	6.0	1.0	3.0	3.0	0.0	2.0	1.0	2.0	0.0	4.0	3.0	2.0	3.0	3.0	5.0	1.0	3.0	1.0	2.0	7.0	6.0	8.0	4.0	3.0	9.0	2.0	2.0	5.0	1.0	3.0	8.0	3.0	k__Bacteria; p__Tenericutes; c__Mollicutes; o__; f__; g__; s__
OTU_1002	0.0	0.0	1.0	4.0	6.0	1.0	2.0	3.0	0.0	0.0	0.0	1.0	0.0	2.0	1.0	0.0	3.0	0.0	3.0	0.0	0.0	0.0	0.0	1.0	1.0	6.0	3.0	3.0	3.0	1.0	1.0	1.0	0.0	0.0	1.0	1.0	k__Bacteria; p__Bacteroidetes; c__Bacteroidia; o__Bacteroidales; f__Prevotellaceae; g__unidentified_Prevotellaceae; s__Alloprevotella_sp_feline_oral_taxon_309
OTU_1003	1.0	1.0	6.0	3.0	0.0	1.0	1.0	1.0	0.0	1.0	14.0	0.0	2.0	0.0	1.0	0.0	0.0	1.0	1.0	0.0	2.0	0.0	1.0	3.0	0.0	0.0	1.0	1.0	3.0	0.0	2.0	2.0	4.0	7.0	6.0	3.0	k__Bacteria; p__Firmicutes; c__Bacilli; o__Lactobacillales; f__Lactobacillaceae; g__Lactobacillus; s__Lactobacillus_ruminis
OTU_1004	1.0	4.0	13.0	7.0	6.0	0.0	4.0	2.0	0.0	0.0	1.0	1.0	2.0	1.0	8.0	2.0	0.0	1.0	3.0	0.0	6.0	0.0	0.0	3.0	1.0	1.0	11.0	3.0	3.0	5.0	1.0	5.0	7.0	1.0	0.0	12.0	k__Bacteria; p__Firmicutes; c__Erysipelotrichia; o__Erysipelotrichales; f__Erysipelotrichaceae; g__; s__
OTU_1005	1.0	3.0	3.0	1.0	0.0	2.0	4.0	3.0	0.0	0.0	0.0	0.0	0.0	4.0	2.0	0.0	2.0	2.0	0.0	0.0	0.0	1.0	0.0	0.0	3.0	3.0	1.0	4.0	0.0	2.0	1.0	2.0	0.0	1.0	1.0	1.0	k__Bacteria; p__Firmicutes; c__Clostridia; o__Clostridiales; f__Christensenellaceae; g__; s__
OTU_1006	0.0	0.0	0.0	0.0	1.0	0.0	2.0	0.0	0.0	0.0	0.0	0.0	3.0	0.0	0.0	0.0	0.0	0.0	0.0	0.0	1.0	0.0	0.0	0.0	2.0	0.0	1.0	1.0	3.0	2.0	0.0	0.0	0.0	4.0	6.0	0.0	k__Bacteria; p__Firmicutes; c__Clostridia; o__Clostridiales; f__Lachnospiraceae
OTU_1007	1.0	2.0	1.0	2.0	0.0	3.0	3.0	2.0	0.0	7.0	1.0	1.0	5.0	0.0	0.0	3.0	0.0	4.0	1.0	0.0	3.0	0.0	1.0	1.0	3.0	5.0	2.0	4.0	3.0	3.0	1.0	0.0	3.0	0.0	0.0	2.0	k__Bacteria; p__Bacteroidetes; c__Bacteroidia; o__Bacteroidales; f__Prevotellaceae; g__; s__
OTU_1008	1.0	0.0	0.0	3.0	0.0	0.0	3.0	0.0	0.0	23.0	1.0	2.0	0.0	0.0	1.0	3.0	0.0	0.0	0.0	0.0	3.0	3.0	1.0	4.0	2.0	0.0	4.0	1.0	1.0	1.0	0.0	1.0	2.0	1.0	0.0	3.0	k__Bacteria; p__Spirochaetes; c__Spirochaetia; o__Spirochaetales; f__Spirochaetaceae; g__unidentified_Spirochaetaceae
OTU_1009	3.0	2.0	1.0	0.0	0.0	1.0	2.0	1.0	3.0	4.0	0.0	1.0	0.0	0.0	2.0	0.0	0.0	1.0	0.0	0.0	1.0	1.0	0.0	0.0	0.0	1.0	2.0	0.0	0.0	0.0	0.0	2.0	0.0	1.0	0.0	0.0	k__Bacteria; p__Spirochaetes; c__Spirochaetia; o__Spirochaetales; f__Spirochaetaceae
OTU_1010	0.0	1.0	1.0	2.0	0.0	0.0	2.0	0.0	0.0	2.0	0.0	0.0	1.0	2.0	0.0	0.0	2.0	1.0	0.0	0.0	2.0	0.0	0.0	1.0	1.0	0.0	1.0	0.0	0.0	0.0	0.0	2.0	0.0	1.0	3.0	2.0	k__Bacteria; p__Firmicutes; c__Clostridia; o__Clostridiales; f__Ruminococcaceae
OTU_1011	0.0	0.0	0.0	0.0	0.0	0.0	0.0	0.0	0.0	1.0	1.0	1.0	0.0	0.0	0.0	0.0	0.0	1.0	1.0	0.0	0.0	2.0	0.0	0.0	3.0	0.0	7.0	1.0	0.0	1.0	0.0	1.0	3.0	2.0	1.0	0.0	k__Bacteria; p__Gracilibacteria
OTU_1012	0.0	0.0	2.0	1.0	0.0	3.0	0.0	0.0	0.0	2.0	3.0	1.0	0.0	0.0	0.0	0.0	0.0	0.0	4.0	0.0	0.0	3.0	0.0	1.0	0.0	1.0	0.0	3.0	0.0	0.0	0.0	1.0	1.0	3.0	0.0	3.0	k__Bacteria; p__Bacteroidetes; c__Bacteroidia; o__Bacteroidales; f__Rikenellaceae; g__; s__
OTU_1013	1.0	0.0	3.0	9.0	0.0	1.0	3.0	3.0	0.0	20.0	0.0	1.0	5.0	0.0	2.0	3.0	0.0	0.0	5.0	0.0	1.0	11.0	3.0	2.0	1.0	2.0	3.0	11.0	2.0	8.0	1.0	2.0	0.0	4.0	1.0	1.0	k__Bacteria; p__Bacteroidetes; c__Bacteroidia; o__Bacteroidales; f__; g__; s__
OTU_1014	1.0	0.0	2.0	0.0	0.0	0.0	0.0	0.0	0.0	1.0	0.0	2.0	0.0	2.0	0.0	0.0	0.0	1.0	1.0	0.0	1.0	0.0	0.0	0.0	0.0	0.0	1.0	0.0	1.0	0.0	0.0	0.0	0.0	3.0	1.0	2.0	k__Bacteria; p__Spirochaetes; c__Spirochaetia; o__Spirochaetales; f__Spirochaetaceae; g__unidentified_Spirochaetaceae; s__Treponema_sp_Ru2
OTU_1015	3.0	1.0	7.0	11.0	2.0	2.0	7.0	3.0	6.0	10.0	1.0	3.0	3.0	3.0	5.0	1.0	0.0	2.0	8.0	3.0	3.0	5.0	1.0	4.0	3.0	7.0	2.0	4.0	3.0	3.0	3.0	4.0	3.0	5.0	0.0	1.0	k__Bacteria; p__Firmicutes; c__Clostridia; o__Clostridiales; f__Ruminococcaceae; g__; s__
OTU_1016	0.0	0.0	1.0	0.0	0.0	0.0	0.0	0.0	0.0	0.0	0.0	0.0	0.0	0.0	0.0	0.0	0.0	0.0	0.0	2.0	2.0	0.0	0.0	0.0	2.0	2.0	5.0	2.0	0.0	0.0	0.0	2.0	0.0	1.0	0.0	2.0	k__Bacteria; p__Spirochaetes; c__Spirochaetia; o__Spirochaetales; f__Spirochaetaceae
OTU_1017	0.0	0.0	0.0	0.0	1.0	1.0	0.0	0.0	0.0	0.0	3.0	0.0	0.0	0.0	0.0	0.0	0.0	0.0	4.0	0.0	0.0	1.0	3.0	0.0	0.0	2.0	0.0	3.0	4.0	1.0	0.0	1.0	0.0	0.0	0.0	0.0	k__Bacteria; p__Actinobacteria; c__Coriobacteriia; o__Coriobacteriales; f__Atopobiaceae; g__; s__
OTU_1018	0.0	3.0	0.0	2.0	0.0	1.0	2.0	0.0	1.0	1.0	1.0	0.0	3.0	1.0	3.0	2.0	3.0	7.0	2.0	3.0	0.0	0.0	2.0	5.0	5.0	3.0	0.0	3.0	5.0	0.0	2.0	3.0	1.0	4.0	2.0	3.0	k__Bacteria; p__Bacteroidetes; c__Bacteroidia; o__Bacteroidales; f__Prevotellaceae
OTU_1019	1.0	2.0	0.0	1.0	0.0	0.0	1.0	0.0	1.0	7.0	0.0	2.0	1.0	1.0	2.0	2.0	2.0	0.0	2.0	5.0	3.0	1.0	2.0	2.0	0.0	2.0	2.0	0.0	0.0	9.0	0.0	2.0	2.0	1.0	2.0	1.0	k__Bacteria; p__Bacteroidetes; c__Bacteroidia; o__Bacteroidales; f__Prevotellaceae; g__; s__
OTU_1020	0.0	2.0	10.0	6.0	2.0	0.0	5.0	0.0	0.0	1.0	0.0	0.0	0.0	0.0	0.0	0.0	2.0	0.0	1.0	0.0	0.0	1.0	0.0	0.0	1.0	0.0	2.0	1.0	0.0	0.0	1.0	0.0	3.0	1.0	0.0	0.0	k__Bacteria; p__Firmicutes; c__Erysipelotrichia; o__Erysipelotrichales; f__Erysipelotrichaceae; g__Solobacterium
OTU_1021	0.0	0.0	1.0	0.0	1.0	0.0	0.0	0.0	0.0	2.0	0.0	2.0	0.0	1.0	0.0	3.0	0.0	4.0	2.0	0.0	2.0	2.0	4.0	3.0	2.0	0.0	2.0	2.0	2.0	1.0	1.0	1.0	1.0	4.0	1.0	1.0	k__Bacteria; p__Firmicutes; c__Clostridia; o__Clostridiales; f__Lachnospiraceae; g__Syntrophococcus; s__
OTU_1022	0.0	1.0	2.0	1.0	3.0	3.0	4.0	3.0	0.0	1.0	1.0	1.0	5.0	5.0	2.0	3.0	4.0	1.0	2.0	3.0	2.0	2.0	4.0	2.0	3.0	4.0	3.0	2.0	2.0	1.0	1.0	2.0	1.0	8.0	4.0	2.0	k__Bacteria; p__Firmicutes; c__Clostridia; o__Clostridiales; f__Lachnospiraceae; g__Acetitomaculum; s__
OTU_1023	0.0	2.0	0.0	0.0	1.0	1.0	0.0	0.0	3.0	0.0	0.0	0.0	0.0	2.0	0.0	2.0	0.0	0.0	3.0	0.0	10.0	3.0	1.0	2.0	0.0	2.0	3.0	0.0	0.0	1.0	0.0	4.0	1.0	0.0	2.0	3.0	k__Bacteria; p__Bacteroidetes; c__Bacteroidia; o__Bacteroidales; f__Rikenellaceae; g__; s__
OTU_1024	0.0	0.0	1.0	0.0	0.0	0.0	0.0	0.0	0.0	0.0	0.0	1.0	0.0	1.0	0.0	0.0	0.0	0.0	0.0	0.0	0.0	0.0	12.0	0.0	0.0	0.0	6.0	0.0	0.0	0.0	0.0	0.0	3.0	0.0	0.0	0.0	k__Bacteria; p__Proteobacteria; c__Alphaproteobacteria; o__Rhizobiales; f__Xanthobacteraceae; g__Bradyrhizobium
OTU_1025	1.0	0.0	1.0	3.0	0.0	0.0	0.0	1.0	0.0	1.0	1.0	0.0	2.0	1.0	1.0	0.0	0.0	1.0	3.0	0.0	2.0	0.0	2.0	1.0	0.0	2.0	1.0	2.0	0.0	2.0	0.0	0.0	0.0	1.0	4.0	0.0	k__Bacteria; p__Firmicutes; c__Clostridia; o__Clostridiales; f__Defluviitaleaceae; g__; s__
OTU_1026	0.0	2.0	1.0	3.0	0.0	1.0	0.0	2.0	0.0	3.0	3.0	0.0	1.0	1.0	1.0	0.0	1.0	1.0	1.0	2.0	0.0	2.0	0.0	1.0	2.0	0.0	2.0	1.0	0.0	0.0	0.0	1.0	2.0	2.0	0.0	2.0	k__Bacteria; p__Bacteroidetes; c__Bacteroidia; o__Bacteroidales; f__Prevotellaceae; g__; s__
OTU_1027	0.0	4.0	14.0	2.0	10.0	4.0	3.0	1.0	6.0	3.0	5.0	1.0	3.0	5.0	5.0	1.0	5.0	4.0	7.0	5.0	8.0	5.0	2.0	5.0	4.0	11.0	6.0	9.0	9.0	7.0	1.0	16.0	3.0	3.0	2.0	11.0	k__Bacteria; p__Tenericutes; c__Mollicutes; o__; f__; g__; s__
OTU_1028	2.0	0.0	0.0	0.0	2.0	2.0	0.0	0.0	1.0	3.0	0.0	1.0	0.0	0.0	0.0	2.0	0.0	0.0	0.0	0.0	1.0	0.0	0.0	3.0	1.0	0.0	2.0	0.0	0.0	3.0	2.0	0.0	0.0	0.0	0.0	3.0	k__Bacteria; p__Bacteroidetes; c__Bacteroidia; o__Bacteroidales; f__Prevotellaceae
OTU_1029	1.0	0.0	0.0	1.0	0.0	1.0	3.0	0.0	3.0	3.0	0.0	0.0	0.0	0.0	1.0	1.0	2.0	0.0	0.0	0.0	0.0	0.0	0.0	0.0	0.0	0.0	1.0	1.0	0.0	0.0	0.0	2.0	0.0	2.0	2.0	0.0	k__Bacteria; p__unidentified_Bacteria; c__unidentified_Bacteria; o__Campylobacterales; f__Campylobacteraceae; g__Campylobacter
OTU_1030	0.0	0.0	0.0	0.0	0.0	0.0	0.0	0.0	0.0	0.0	0.0	0.0	0.0	0.0	0.0	0.0	0.0	0.0	0.0	0.0	0.0	0.0	0.0	0.0	0.0	0.0	0.0	0.0	0.0	0.0	0.0	0.0	0.0	0.0	0.0	16.0	k__Bacteria; p__Firmicutes; c__Clostridia; o__Clostridiales; f__Lachnospiraceae
OTU_1031	0.0	0.0	1.0	2.0	0.0	4.0	2.0	0.0	2.0	3.0	1.0	2.0	3.0	1.0	4.0	4.0	2.0	2.0	2.0	4.0	3.0	0.0	2.0	2.0	0.0	3.0	6.0	3.0	0.0	1.0	1.0	1.0	2.0	1.0	1.0	1.0	k__Bacteria; p__Firmicutes; c__Clostridia; o__Clostridiales; f__Ruminococcaceae
OTU_1032	0.0	1.0	0.0	0.0	0.0	0.0	0.0	0.0	0.0	1.0	2.0	0.0	0.0	0.0	2.0	3.0	0.0	0.0	0.0	0.0	1.0	2.0	0.0	0.0	0.0	0.0	4.0	3.0	0.0	0.0	2.0	0.0	0.0	1.0	0.0	0.0	k__Bacteria; p__Firmicutes; c__Clostridia; o__Clostridiales; f__Lachnospiraceae; g__Tyzzerella; s__
OTU_1033	1.0	2.0	2.0	2.0	3.0	1.0	4.0	5.0	1.0	1.0	0.0	0.0	7.0	6.0	7.0	6.0	0.0	3.0	1.0	0.0	5.0	4.0	2.0	1.0	2.0	7.0	11.0	12.0	3.0	5.0	3.0	7.0	10.0	6.0	0.0	1.0	k__Bacteria; p__Firmicutes; c__Clostridia; o__Clostridiales; f__Ruminococcaceae; g__unidentified_Ruminococcaceae
OTU_1034	1.0	2.0	4.0	1.0	3.0	0.0	5.0	2.0	5.0	9.0	6.0	3.0	4.0	4.0	7.0	2.0	0.0	8.0	2.0	1.0	3.0	7.0	13.0	2.0	4.0	7.0	4.0	10.0	12.0	5.0	1.0	4.0	6.0	3.0	5.0	1.0	k__Bacteria; p__Firmicutes; c__Clostridia; o__Clostridiales; f__Christensenellaceae; g__; s__
OTU_1035	6.0	10.0	15.0	11.0	9.0	13.0	10.0	7.0	14.0	15.0	6.0	17.0	11.0	11.0	16.0	8.0	9.0	14.0	12.0	12.0	15.0	17.0	9.0	13.0	9.0	13.0	35.0	20.0	9.0	19.0	15.0	12.0	29.0	16.0	13.0	23.0	k__Bacteria; p__Bacteroidetes; c__Bacteroidia; o__Bacteroidales
OTU_1036	3.0	4.0	0.0	4.0	2.0	1.0	0.0	1.0	3.0	3.0	5.0	0.0	0.0	0.0	1.0	3.0	0.0	1.0	2.0	0.0	1.0	3.0	2.0	1.0	0.0	0.0	1.0	2.0	2.0	0.0	0.0	1.0	0.0	9.0	3.0	3.0	k__Bacteria; p__Firmicutes; c__Negativicutes; o__Selenomonadales; f__Veillonellaceae
OTU_1037	0.0	0.0	2.0	2.0	4.0	0.0	4.0	2.0	1.0	1.0	2.0	0.0	3.0	1.0	1.0	3.0	0.0	1.0	1.0	0.0	1.0	3.0	3.0	0.0	2.0	2.0	1.0	1.0	3.0	0.0	2.0	1.0	0.0	0.0	3.0	1.0	k__Bacteria; p__Proteobacteria; c__Gammaproteobacteria; o__Cardiobacteriales; f__Cardiobacteriaceae; g__Suttonella
OTU_1038	0.0	4.0	4.0	7.0	4.0	3.0	3.0	2.0	2.0	3.0	4.0	6.0	3.0	10.0	1.0	6.0	2.0	6.0	1.0	6.0	2.0	1.0	1.0	4.0	1.0	10.0	4.0	3.0	5.0	4.0	1.0	5.0	3.0	2.0	3.0	2.0	k__Bacteria; p__Firmicutes; c__Clostridia; o__Clostridiales; f__Lachnospiraceae; g__unidentified_Lachnospiraceae
OTU_1039	1.0	4.0	20.0	9.0	7.0	3.0	8.0	5.0	3.0	5.0	6.0	5.0	1.0	6.0	5.0	2.0	1.0	1.0	5.0	1.0	3.0	2.0	2.0	4.0	6.0	1.0	4.0	5.0	4.0	3.0	5.0	3.0	8.0	9.0	3.0	2.0	k__Bacteria; p__Firmicutes; c__Clostridia; o__Clostridiales; f__Lachnospiraceae
OTU_1040	0.0	0.0	1.0	0.0	0.0	0.0	0.0	0.0	0.0	2.0	0.0	2.0	0.0	1.0	2.0	1.0	0.0	3.0	0.0	0.0	1.0	2.0	0.0	0.0	0.0	0.0	3.0	1.0	2.0	0.0	0.0	3.0	5.0	3.0	3.0	5.0	k__Bacteria; p__Bacteroidetes; c__Bacteroidia; o__Bacteroidales; f__Rikenellaceae; g__; s__
OTU_1041	1.0	1.0	0.0	0.0	0.0	0.0	0.0	0.0	0.0	1.0	0.0	1.0	0.0	2.0	0.0	0.0	0.0	3.0	0.0	0.0	2.0	1.0	0.0	2.0	3.0	3.0	0.0	1.0	2.0	0.0	1.0	3.0	0.0	1.0	2.0	3.0	k__Bacteria; p__Bacteroidetes; c__Bacteroidia; o__Bacteroidales; f__Rikenellaceae; g__; s__
OTU_1042	2.0	1.0	2.0	0.0	1.0	2.0	1.0	0.0	2.0	0.0	0.0	4.0	0.0	0.0	0.0	1.0	0.0	2.0	1.0	0.0	0.0	0.0	2.0	1.0	0.0	3.0	1.0	0.0	1.0	0.0	1.0	2.0	0.0	0.0	0.0	3.0	k__Bacteria; p__Firmicutes; c__Clostridia; o__Clostridiales; f__Ruminococcaceae
OTU_1043	0.0	0.0	0.0	0.0	0.0	0.0	0.0	0.0	0.0	7.0	0.0	1.0	0.0	0.0	0.0	0.0	0.0	0.0	2.0	0.0	0.0	0.0	0.0	0.0	0.0	0.0	0.0	0.0	0.0	0.0	0.0	0.0	3.0	7.0	0.0	0.0	k__Bacteria; p__Spirochaetes; c__Spirochaetia; o__Spirochaetales; f__Spirochaetaceae
OTU_1044	0.0	0.0	2.0	1.0	2.0	0.0	3.0	0.0	0.0	2.0	1.0	2.0	3.0	2.0	0.0	0.0	0.0	0.0	1.0	4.0	3.0	3.0	1.0	2.0	1.0	0.0	1.0	0.0	1.0	1.0	0.0	4.0	0.0	1.0	0.0	1.0	k__Bacteria; p__Firmicutes; c__Clostridia; o__Clostridiales; f__Ruminococcaceae
OTU_1045	2.0	0.0	1.0	1.0	0.0	3.0	1.0	0.0	0.0	0.0	0.0	1.0	2.0	0.0	0.0	0.0	0.0	2.0	1.0	2.0	1.0	0.0	0.0	0.0	0.0	0.0	3.0	2.0	0.0	0.0	0.0	1.0	0.0	2.0	0.0	2.0	k__Bacteria; p__Bacteroidetes; c__Bacteroidia; o__Bacteroidales; f__Prevotellaceae; g__; s__
OTU_1046	3.0	1.0	1.0	3.0	0.0	2.0	0.0	1.0	0.0	1.0	0.0	2.0	1.0	1.0	3.0	3.0	1.0	0.0	2.0	0.0	5.0	1.0	1.0	3.0	0.0	2.0	1.0	0.0	2.0	0.0	1.0	0.0	0.0	1.0	2.0	0.0	k__Bacteria; p__Firmicutes; c__Clostridia; o__Clostridiales; f__Lachnospiraceae
OTU_1047	0.0	0.0	0.0	0.0	2.0	0.0	0.0	0.0	0.0	1.0	0.0	1.0	1.0	0.0	3.0	0.0	4.0	2.0	6.0	0.0	0.0	1.0	1.0	2.0	1.0	2.0	1.0	0.0	4.0	1.0	2.0	2.0	0.0	1.0	3.0	1.0	k__Bacteria; p__Firmicutes; c__Clostridia; o__Clostridiales; f__unidentified_Clostridiales
OTU_1048	0.0	11.0	0.0	0.0	0.0	0.0	0.0	0.0	0.0	0.0	0.0	0.0	0.0	0.0	0.0	0.0	0.0	0.0	0.0	0.0	0.0	0.0	0.0	0.0	0.0	0.0	0.0	0.0	0.0	0.0	0.0	2.0	0.0	0.0	0.0	0.0	k__Bacteria; p__Proteobacteria; c__Alphaproteobacteria
OTU_1049	0.0	0.0	0.0	1.0	0.0	0.0	1.0	0.0	2.0	9.0	0.0	0.0	0.0	0.0	0.0	1.0	0.0	0.0	2.0	0.0	0.0	0.0	0.0	0.0	2.0	0.0	2.0	0.0	0.0	0.0	0.0	0.0	0.0	4.0	1.0	0.0	k__Bacteria; p__Spirochaetes; c__Spirochaetia; o__Spirochaetales; f__Spirochaetaceae; g__unidentified_Spirochaetaceae; s__bacterium_WCE3006
OTU_1050	2.0	5.0	8.0	2.0	7.0	7.0	5.0	6.0	3.0	10.0	5.0	5.0	3.0	4.0	5.0	3.0	4.0	5.0	5.0	3.0	9.0	6.0	0.0	8.0	11.0	7.0	8.0	8.0	4.0	9.0	5.0	7.0	13.0	3.0	2.0	7.0	k__Bacteria; p__Bacteroidetes; c__Bacteroidia; o__Bacteroidales; f__Prevotellaceae; g__; s__
OTU_1051	0.0	6.0	4.0	1.0	7.0	2.0	0.0	0.0	2.0	0.0	0.0	0.0	0.0	1.0	0.0	0.0	3.0	1.0	0.0	3.0	5.0	1.0	0.0	4.0	1.0	3.0	0.0	0.0	0.0	0.0	5.0	5.0	5.0	2.0	1.0	4.0	k__Bacteria; p__Firmicutes; c__Negativicutes; o__Selenomonadales; f__Veillonellaceae
OTU_1052	0.0	0.0	1.0	0.0	1.0	0.0	0.0	0.0	0.0	1.0	16.0	1.0	0.0	0.0	0.0	0.0	3.0	0.0	0.0	0.0	0.0	0.0	0.0	0.0	0.0	0.0	3.0	0.0	1.0	0.0	2.0	0.0	0.0	4.0	0.0	1.0	k__Bacteria; p__Actinobacteria; c__unidentified_Actinobacteria; o__Bifidobacteriales; f__Bifidobacteriaceae; g__Bifidobacterium; s__
OTU_1053	0.0	2.0	2.0	0.0	1.0	0.0	1.0	0.0	0.0	0.0	1.0	0.0	0.0	1.0	1.0	2.0	0.0	1.0	0.0	0.0	0.0	1.0	1.0	1.0	0.0	4.0	0.0	2.0	3.0	3.0	0.0	1.0	0.0	1.0	0.0	1.0	k__Bacteria; p__Firmicutes; c__Clostridia; o__Clostridiales; f__Ruminococcaceae
OTU_1054	0.0	2.0	1.0	1.0	2.0	1.0	0.0	1.0	0.0	0.0	0.0	0.0	0.0	2.0	2.0	0.0	1.0	0.0	0.0	3.0	0.0	0.0	0.0	0.0	0.0	0.0	0.0	0.0	0.0	0.0	0.0	1.0	1.0	2.0	0.0	0.0	k__Bacteria; p__Firmicutes; c__Erysipelotrichia; o__Erysipelotrichales; f__Erysipelotrichaceae; g__; s__
OTU_1055	0.0	3.0	0.0	0.0	0.0	0.0	0.0	0.0	0.0	1.0	0.0	0.0	0.0	1.0	0.0	2.0	0.0	1.0	0.0	1.0	2.0	0.0	0.0	1.0	2.0	1.0	0.0	4.0	0.0	1.0	0.0	3.0	0.0	0.0	0.0	2.0	k__Bacteria; p__Firmicutes; c__Clostridia; o__Clostridiales; f__Lachnospiraceae
OTU_1056	0.0	0.0	1.0	0.0	0.0	0.0	0.0	0.0	0.0	3.0	0.0	0.0	0.0	0.0	0.0	1.0	3.0	0.0	0.0	0.0	0.0	1.0	0.0	2.0	3.0	2.0	1.0	1.0	0.0	2.0	0.0	0.0	3.0	4.0	0.0	3.0	k__Bacteria; p__Bacteroidetes; c__Bacteroidia; o__Bacteroidales; f__Rikenellaceae; g__; s__
OTU_1057	0.0	0.0	2.0	2.0	0.0	1.0	0.0	0.0	0.0	2.0	1.0	0.0	0.0	0.0	0.0	0.0	0.0	3.0	0.0	0.0	1.0	2.0	0.0	0.0	1.0	0.0	1.0	0.0	3.0	3.0	0.0	2.0	0.0	3.0	0.0	7.0	k__Bacteria; p__Bacteroidetes; c__Bacteroidia; o__Bacteroidales; f__Rikenellaceae; g__; s__
OTU_1058	0.0	0.0	13.0	0.0	0.0	0.0	0.0	0.0	0.0	0.0	0.0	0.0	0.0	0.0	0.0	0.0	0.0	0.0	0.0	0.0	0.0	0.0	6.0	0.0	0.0	0.0	0.0	0.0	0.0	0.0	1.0	0.0	0.0	1.0	0.0	0.0	k__Bacteria; p__Bacteroidetes; c__Bacteroidia; o__Bacteroidales; f__Prolixibacteraceae; g__Draconibacterium; s__
OTU_1059	0.0	0.0	0.0	0.0	0.0	0.0	0.0	0.0	0.0	0.0	6.0	3.0	0.0	2.0	0.0	0.0	0.0	0.0	0.0	0.0	0.0	0.0	0.0	0.0	0.0	0.0	0.0	0.0	0.0	0.0	0.0	0.0	0.0	0.0	0.0	0.0	k__Bacteria; p__Proteobacteria; c__Gammaproteobacteria; o__unidentified_Gammaproteobacteria; f__Rhodocyclaceae; g__Denitromonas; s__
OTU_1060	0.0	2.0	2.0	3.0	4.0	0.0	2.0	6.0	0.0	6.0	10.0	3.0	1.0	7.0	2.0	0.0	3.0	6.0	4.0	0.0	3.0	1.0	6.0	1.0	3.0	4.0	1.0	1.0	10.0	0.0	1.0	7.0	4.0	3.0	4.0	5.0	k__Bacteria; p__Firmicutes; c__Clostridia; o__Clostridiales; f__Christensenellaceae; g__; s__
OTU_1061	0.0	4.0	1.0	0.0	4.0	0.0	0.0	3.0	3.0	0.0	0.0	1.0	2.0	3.0	3.0	0.0	2.0	2.0	3.0	0.0	0.0	0.0	0.0	2.0	4.0	0.0	1.0	1.0	2.0	0.0	1.0	3.0	1.0	2.0	0.0	1.0	k__Bacteria; p__Bacteroidetes; c__Bacteroidia; o__Bacteroidales; f__Prevotellaceae
OTU_1062	0.0	2.0	3.0	3.0	0.0	0.0	1.0	1.0	3.0	2.0	3.0	2.0	1.0	1.0	3.0	1.0	1.0	1.0	2.0	1.0	2.0	3.0	1.0	1.0	2.0	2.0	1.0	6.0	0.0	3.0	1.0	3.0	0.0	4.0	3.0	0.0	k__Bacteria; p__Bacteroidetes; c__Bacteroidia; o__Bacteroidales
OTU_1063	0.0	0.0	0.0	0.0	0.0	0.0	0.0	0.0	0.0	4.0	0.0	0.0	0.0	0.0	0.0	0.0	0.0	0.0	0.0	0.0	0.0	0.0	0.0	0.0	0.0	0.0	1.0	0.0	0.0	0.0	0.0	0.0	0.0	1.0	0.0	4.0	k__Bacteria; p__Actinobacteria; c__Coriobacteriia; o__; f__; g__; s__
OTU_1064	0.0	1.0	1.0	3.0	3.0	2.0	1.0	1.0	0.0	4.0	0.0	0.0	3.0	3.0	1.0	2.0	1.0	3.0	0.0	0.0	5.0	1.0	1.0	1.0	3.0	3.0	2.0	2.0	5.0	4.0	5.0	5.0	1.0	2.0	2.0	3.0	k__Bacteria; p__Bacteroidetes; c__Bacteroidia; o__Bacteroidales; f__Muribaculaceae; g__; s__
OTU_1065	0.0	0.0	1.0	1.0	0.0	0.0	2.0	0.0	0.0	0.0	0.0	1.0	0.0	0.0	1.0	2.0	0.0	2.0	0.0	0.0	1.0	0.0	0.0	0.0	1.0	1.0	1.0	0.0	0.0	0.0	0.0	0.0	3.0	4.0	0.0	4.0	k__Bacteria; p__Firmicutes; c__Clostridia; o__Clostridiales; f__Ruminococcaceae
OTU_1066	2.0	2.0	2.0	3.0	7.0	3.0	3.0	3.0	4.0	1.0	4.0	0.0	4.0	2.0	0.0	5.0	4.0	6.0	4.0	0.0	0.0	4.0	3.0	0.0	4.0	2.0	3.0	3.0	5.0	6.0	5.0	8.0	0.0	4.0	3.0	6.0	k__Bacteria; p__Bacteroidetes; c__Bacteroidia; o__Bacteroidales; f__Muribaculaceae; g__; s__
OTU_1067	2.0	0.0	0.0	2.0	0.0	0.0	0.0	0.0	1.0	1.0	0.0	0.0	0.0	0.0	1.0	0.0	0.0	1.0	0.0	0.0	0.0	0.0	3.0	2.0	0.0	0.0	4.0	5.0	0.0	7.0	0.0	2.0	2.0	2.0	0.0	2.0	k__Bacteria; p__Spirochaetes; c__Spirochaetia; o__Spirochaetales; f__Spirochaetaceae; g__unidentified_Spirochaetaceae
OTU_1068	0.0	1.0	2.0	0.0	5.0	1.0	2.0	0.0	1.0	4.0	1.0	1.0	1.0	1.0	3.0	1.0	2.0	7.0	0.0	0.0	4.0	5.0	1.0	2.0	1.0	0.0	4.0	4.0	1.0	3.0	1.0	3.0	5.0	1.0	1.0	2.0	k__Bacteria; p__Bacteroidetes; c__Bacteroidia; o__Bacteroidales; f__Prevotellaceae; g__; s__
OTU_1069	0.0	6.0	4.0	4.0	1.0	0.0	5.0	7.0	2.0	9.0	0.0	6.0	2.0	5.0	5.0	7.0	2.0	3.0	4.0	7.0	2.0	18.0	2.0	6.0	8.0	7.0	11.0	1.0	4.0	3.0	0.0	3.0	1.0	2.0	2.0	3.0	k__Bacteria; p__Melainabacteria; c__; o__; f__; g__; s__
OTU_1070	0.0	0.0	0.0	0.0	0.0	0.0	0.0	0.0	0.0	0.0	3.0	0.0	0.0	9.0	0.0	0.0	0.0	0.0	0.0	0.0	0.0	0.0	0.0	0.0	0.0	0.0	0.0	0.0	0.0	0.0	0.0	0.0	0.0	0.0	0.0	0.0	k__Bacteria; p__Proteobacteria; c__Alphaproteobacteria
OTU_1071	0.0	1.0	1.0	1.0	0.0	0.0	0.0	0.0	6.0	0.0	4.0	0.0	0.0	0.0	1.0	0.0	0.0	2.0	0.0	0.0	0.0	0.0	1.0	0.0	0.0	0.0	0.0	0.0	3.0	0.0	0.0	0.0	0.0	0.0	1.0	0.0	k__Bacteria; p__unidentified_Bacteria; c__unidentified_Bacteria; o__unidentified_Bacteria; f__unidentified_Bacteria; g__unidentified_Bacteria; s__Candidatus_Saccharibacteria_bacterium_UB2523
OTU_1072	0.0	0.0	0.0	0.0	0.0	0.0	0.0	0.0	0.0	0.0	0.0	12.0	0.0	0.0	0.0	0.0	0.0	0.0	0.0	0.0	0.0	0.0	0.0	0.0	0.0	0.0	0.0	0.0	0.0	0.0	0.0	0.0	0.0	0.0	0.0	0.0	k__Bacteria; p__Tenericutes; c__Mollicutes; o__unidentified_Mollicutes; f__unidentified_Mollicutes; g__unidentified_Mollicutes; s__bacterium_enrichment_culture_clone_R4-81B
OTU_1073	1.0	1.0	0.0	0.0	0.0	0.0	0.0	0.0	0.0	4.0	0.0	0.0	0.0	0.0	0.0	0.0	0.0	0.0	0.0	0.0	0.0	0.0	4.0	1.0	0.0	2.0	1.0	0.0	0.0	0.0	0.0	0.0	0.0	0.0	0.0	1.0	k__Bacteria; p__Proteobacteria; c__Gammaproteobacteria; o__Aeromonadales; f__Aeromonadaceae; g__Aeromonas
OTU_1074	4.0	0.0	0.0	0.0	0.0	1.0	2.0	1.0	2.0	3.0	1.0	3.0	0.0	1.0	2.0	0.0	0.0	2.0	1.0	5.0	0.0	0.0	1.0	4.0	0.0	1.0	1.0	3.0	1.0	0.0	0.0	3.0	0.0	3.0	0.0	2.0	k__Bacteria; p__Spirochaetes; c__Spirochaetia; o__Spirochaetales; f__Spirochaetaceae; g__unidentified_Spirochaetaceae; s__Treponema_bryantii
OTU_1075	0.0	0.0	1.0	0.0	0.0	0.0	1.0	0.0	0.0	3.0	0.0	0.0	0.0	1.0	0.0	0.0	2.0	0.0	0.0	0.0	0.0	0.0	0.0	1.0	0.0	1.0	0.0	0.0	2.0	0.0	0.0	0.0	1.0	1.0	0.0	0.0	k__Bacteria; p__Bacteroidetes; c__Bacteroidia; o__Bacteroidales; f__Prevotellaceae; g__; s__
OTU_1076	0.0	3.0	4.0	0.0	0.0	0.0	0.0	0.0	0.0	0.0	0.0	0.0	0.0	0.0	0.0	0.0	0.0	0.0	0.0	0.0	0.0	0.0	2.0	0.0	0.0	0.0	3.0	0.0	0.0	0.0	0.0	0.0	0.0	1.0	0.0	0.0	k__Bacteria; p__Proteobacteria; c__Gammaproteobacteria; o__Oceanospirillales; f__unidentified_Oceanospirillales; g__Marinobacterium; s__
OTU_1077	0.0	0.0	0.0	0.0	1.0	3.0	4.0	2.0	0.0	0.0	1.0	1.0	2.0	2.0	2.0	2.0	3.0	0.0	5.0	1.0	3.0	4.0	1.0	1.0	0.0	0.0	2.0	2.0	4.0	4.0	1.0	1.0	3.0	2.0	3.0	0.0	k__Bacteria; p__Bacteroidetes; c__Bacteroidia; o__Bacteroidales; f__Prevotellaceae; g__; s__
OTU_1078	0.0	1.0	0.0	1.0	0.0	0.0	1.0	0.0	0.0	0.0	1.0	1.0	0.0	3.0	2.0	1.0	0.0	0.0	0.0	3.0	2.0	0.0	0.0	1.0	0.0	0.0	1.0	4.0	2.0	1.0	1.0	4.0	3.0	3.0	0.0	2.0	k__Bacteria; p__Firmicutes; c__Clostridia; o__Clostridiales; f__Ruminococcaceae
OTU_1079	0.0	0.0	4.0	0.0	0.0	0.0	0.0	0.0	0.0	1.0	0.0	2.0	0.0	1.0	0.0	0.0	0.0	0.0	0.0	0.0	0.0	0.0	1.0	0.0	0.0	0.0	1.0	0.0	0.0	0.0	0.0	0.0	0.0	3.0	0.0	3.0	k__Bacteria; p__Firmicutes; c__Clostridia; o__Clostridiales; f__Eubacteriaceae; g__Alkalibacter; s__
OTU_1080	0.0	1.0	0.0	0.0	0.0	1.0	1.0	2.0	2.0	0.0	0.0	0.0	2.0	0.0	0.0	0.0	0.0	0.0	2.0	1.0	0.0	0.0	0.0	3.0	0.0	1.0	0.0	0.0	1.0	0.0	0.0	1.0	0.0	0.0	1.0	1.0	k__Bacteria; p__Firmicutes; c__Clostridia; o__Clostridiales; f__Christensenellaceae; g__; s__
OTU_1081	0.0	0.0	5.0	0.0	0.0	0.0	0.0	0.0	0.0	0.0	0.0	9.0	0.0	0.0	0.0	0.0	0.0	0.0	0.0	0.0	0.0	0.0	0.0	0.0	0.0	0.0	0.0	0.0	0.0	0.0	0.0	0.0	0.0	0.0	0.0	0.0	k__Bacteria; p__Proteobacteria; c__Gammaproteobacteria; o__Legionellales; f__Legionellaceae; g__Legionella; s__
OTU_1082	1.0	0.0	2.0	1.0	2.0	1.0	3.0	1.0	2.0	2.0	0.0	2.0	3.0	1.0	0.0	0.0	0.0	0.0	1.0	1.0	2.0	0.0	3.0	0.0	0.0	0.0	2.0	1.0	4.0	3.0	0.0	0.0	1.0	0.0	1.0	0.0	k__Bacteria; p__Firmicutes; c__Erysipelotrichia; o__Erysipelotrichales; f__Erysipelotrichaceae
OTU_1083	0.0	2.0	15.0	3.0	4.0	0.0	2.0	1.0	1.0	2.0	4.0	0.0	2.0	2.0	2.0	2.0	2.0	7.0	2.0	8.0	0.0	5.0	4.0	3.0	4.0	2.0	2.0	1.0	3.0	3.0	2.0	3.0	3.0	0.0	1.0	3.0	k__Bacteria; p__Tenericutes; c__Mollicutes; o__; f__; g__; s__
OTU_1084	0.0	0.0	1.0	2.0	2.0	0.0	1.0	0.0	1.0	1.0	3.0	0.0	0.0	1.0	2.0	0.0	0.0	0.0	2.0	0.0	3.0	2.0	1.0	0.0	4.0	1.0	2.0	0.0	5.0	0.0	3.0	3.0	0.0	0.0	2.0	1.0	k__Bacteria; p__Firmicutes; c__Erysipelotrichia; o__Erysipelotrichales; f__Erysipelotrichaceae; g__; s__
OTU_1085	0.0	0.0	0.0	0.0	0.0	0.0	0.0	0.0	0.0	0.0	0.0	1.0	3.0	1.0	0.0	0.0	1.0	0.0	2.0	1.0	4.0	1.0	1.0	0.0	1.0	3.0	2.0	1.0	0.0	0.0	5.0	0.0	3.0	2.0	2.0	3.0	k__Bacteria; p__Bacteroidetes; c__Bacteroidia; o__Bacteroidales; f__Prevotellaceae; g__; s__
OTU_1086	0.0	0.0	0.0	0.0	0.0	3.0	0.0	0.0	0.0	0.0	0.0	0.0	0.0	0.0	0.0	0.0	2.0	0.0	0.0	0.0	0.0	0.0	0.0	0.0	0.0	0.0	6.0	0.0	0.0	0.0	2.0	0.0	0.0	0.0	0.0	0.0	k__Bacteria; p__Firmicutes; c__Clostridia; o__Clostridiales; f__Ruminococcaceae; g__Intestinimonas; s__Intestinimonas_butyriciproducens
OTU_1087	0.0	1.0	1.0	0.0	0.0	0.0	0.0	0.0	2.0	1.0	0.0	0.0	0.0	2.0	2.0	0.0	0.0	3.0	0.0	2.0	1.0	0.0	0.0	3.0	1.0	0.0	1.0	4.0	3.0	1.0	0.0	0.0	1.0	1.0	0.0	1.0	k__Bacteria; p__Firmicutes; c__Clostridia; o__Clostridiales; f__Ruminococcaceae; g__unidentified_Ruminococcaceae
OTU_1088	6.0	21.0	79.0	34.0	38.0	16.0	28.0	17.0	14.0	13.0	34.0	9.0	26.0	28.0	13.0	11.0	19.0	31.0	17.0	16.0	17.0	17.0	31.0	16.0	25.0	31.0	23.0	17.0	37.0	17.0	19.0	19.0	40.0	12.0	28.0	16.0	k__Bacteria; p__Firmicutes; c__Clostridia; o__Clostridiales; f__Ruminococcaceae
OTU_1089	10.0	17.0	9.0	11.0	12.0	9.0	13.0	7.0	10.0	5.0	17.0	10.0	8.0	5.0	10.0	7.0	14.0	15.0	8.0	3.0	10.0	11.0	9.0	19.0	7.0	13.0	10.0	14.0	8.0	12.0	11.0	16.0	8.0	7.0	5.0	7.0	k__Bacteria; p__Bacteroidetes; c__Bacteroidia; o__Bacteroidales; f__Prevotellaceae; g__; s__
OTU_1090	2.0	0.0	2.0	3.0	2.0	0.0	1.0	1.0	0.0	5.0	2.0	0.0	2.0	1.0	0.0	0.0	2.0	0.0	0.0	0.0	1.0	0.0	0.0	0.0	0.0	3.0	1.0	2.0	0.0	0.0	2.0	0.0	3.0	0.0	1.0	0.0	k__Bacteria; p__Firmicutes; c__Erysipelotrichia; o__Erysipelotrichales; f__Erysipelotrichaceae; g__; s__
OTU_1091	0.0	2.0	1.0	1.0	0.0	0.0	6.0	0.0	0.0	1.0	0.0	1.0	2.0	1.0	0.0	0.0	0.0	0.0	0.0	1.0	2.0	2.0	0.0	0.0	2.0	1.0	2.0	4.0	3.0	0.0	3.0	1.0	2.0	2.0	2.0	4.0	k__Bacteria; p__Firmicutes; c__Clostridia; o__Clostridiales
OTU_1092	0.0	2.0	0.0	3.0	0.0	0.0	4.0	0.0	3.0	1.0	2.0	3.0	3.0	1.0	2.0	0.0	0.0	1.0	0.0	0.0	0.0	0.0	0.0	1.0	0.0	2.0	1.0	2.0	0.0	3.0	1.0	0.0	1.0	4.0	0.0	0.0	k__Bacteria; p__Firmicutes; c__Negativicutes; o__Selenomonadales; f__Veillonellaceae
OTU_1093	1.0	5.0	7.0	2.0	7.0	1.0	4.0	4.0	3.0	5.0	0.0	1.0	4.0	5.0	0.0	3.0	4.0	1.0	4.0	7.0	1.0	6.0	5.0	1.0	3.0	3.0	2.0	3.0	4.0	3.0	1.0	2.0	7.0	3.0	8.0	2.0	k__Bacteria; p__Bacteroidetes; c__Bacteroidia; o__Bacteroidales; f__Prevotellaceae; g__; s__
OTU_1094	0.0	1.0	3.0	3.0	2.0	3.0	1.0	0.0	0.0	2.0	3.0	1.0	1.0	1.0	1.0	2.0	4.0	4.0	0.0	0.0	3.0	1.0	1.0	0.0	3.0	0.0	1.0	1.0	5.0	0.0	2.0	1.0	3.0	1.0	4.0	1.0	k__Bacteria; p__Firmicutes; c__Clostridia; o__Clostridiales; f__Lachnospiraceae
OTU_1095	1.0	4.0	3.0	1.0	4.0	4.0	1.0	3.0	6.0	0.0	3.0	2.0	2.0	1.0	0.0	1.0	1.0	0.0	2.0	1.0	1.0	1.0	2.0	1.0	5.0	2.0	3.0	2.0	1.0	6.0	3.0	3.0	3.0	1.0	1.0	9.0	k__Bacteria; p__Bacteroidetes; c__Bacteroidia; o__Bacteroidales; f__Prevotellaceae; g__; s__
OTU_1096	0.0	1.0	5.0	4.0	0.0	0.0	3.0	1.0	0.0	5.0	0.0	0.0	2.0	2.0	2.0	2.0	0.0	0.0	1.0	1.0	5.0	0.0	0.0	2.0	3.0	0.0	1.0	3.0	0.0	4.0	1.0	1.0	2.0	0.0	1.0	1.0	k__Bacteria; p__Firmicutes; c__Clostridia; o__Clostridiales; f__Christensenellaceae
OTU_1097	0.0	0.0	0.0	0.0	1.0	0.0	0.0	0.0	0.0	0.0	0.0	1.0	0.0	0.0	0.0	1.0	3.0	0.0	3.0	0.0	3.0	2.0	0.0	2.0	3.0	3.0	3.0	3.0	1.0	1.0	4.0	3.0	3.0	0.0	0.0	1.0	k__Bacteria; p__Bacteroidetes; c__Bacteroidia; o__Bacteroidales; f__; g__; s__
OTU_1098	2.0	1.0	0.0	1.0	1.0	1.0	0.0	0.0	1.0	0.0	0.0	0.0	0.0	1.0	0.0	1.0	0.0	0.0	0.0	0.0	1.0	0.0	0.0	0.0	1.0	3.0	0.0	2.0	0.0	0.0	0.0	0.0	0.0	1.0	0.0	1.0	k__Bacteria; p__Firmicutes; c__Clostridia; o__Clostridiales; f__Lachnospiraceae
OTU_1099	2.0	0.0	0.0	1.0	0.0	0.0	5.0	0.0	1.0	0.0	0.0	0.0	3.0	0.0	0.0	0.0	0.0	3.0	0.0	0.0	0.0	0.0	4.0	3.0	1.0	0.0	0.0	0.0	1.0	0.0	1.0	0.0	0.0	0.0	0.0	0.0	k__Bacteria; p__Spirochaetes; c__Spirochaetia; o__Spirochaetales; f__Spirochaetaceae; g__Sphaerochaeta; s__
OTU_1100	0.0	14.0	0.0	0.0	0.0	0.0	0.0	0.0	0.0	0.0	0.0	2.0	0.0	2.0	0.0	0.0	0.0	0.0	0.0	0.0	0.0	0.0	1.0	0.0	0.0	0.0	0.0	0.0	0.0	0.0	0.0	2.0	0.0	3.0	0.0	3.0	k__Bacteria; p__Synergistetes; c__Synergistia; o__Synergistales; f__Synergistaceae; g__Aminivibrio; s__
OTU_1101	0.0	1.0	1.0	0.0	3.0	0.0	2.0	0.0	0.0	0.0	0.0	0.0	2.0	0.0	2.0	0.0	0.0	0.0	3.0	0.0	1.0	0.0	1.0	1.0	1.0	1.0	3.0	0.0	1.0	0.0	0.0	2.0	1.0	0.0	1.0	3.0	k__Bacteria; p__Bacteroidetes; c__Bacteroidia; o__Bacteroidales; f__Prevotellaceae; g__; s__
OTU_1102	0.0	12.0	0.0	0.0	0.0	0.0	0.0	0.0	0.0	0.0	0.0	0.0	0.0	0.0	0.0	0.0	0.0	0.0	0.0	0.0	0.0	0.0	7.0	0.0	0.0	0.0	0.0	0.0	0.0	0.0	0.0	2.0	0.0	0.0	0.0	2.0	k__Bacteria; p__Synergistetes; c__Synergistia; o__Synergistales; f__Synergistaceae; g__unidentified_Synergistaceae
OTU_1103	17.0	20.0	38.0	26.0	36.0	25.0	29.0	44.0	30.0	20.0	21.0	18.0	21.0	29.0	32.0	41.0	26.0	33.0	45.0	11.0	56.0	26.0	12.0	33.0	64.0	66.0	46.0	48.0	37.0	42.0	29.0	43.0	49.0	34.0	24.0	48.0	k__Bacteria; p__Bacteroidetes; c__Bacteroidia; o__Bacteroidales; f__Prevotellaceae; g__; s__
OTU_1104	0.0	1.0	0.0	0.0	2.0	0.0	3.0	0.0	0.0	0.0	0.0	0.0	0.0	1.0	0.0	0.0	0.0	4.0	2.0	0.0	0.0	0.0	0.0	0.0	0.0	2.0	0.0	2.0	0.0	2.0	0.0	2.0	4.0	0.0	0.0	0.0	k__Bacteria
OTU_1105	0.0	2.0	0.0	1.0	0.0	0.0	1.0	0.0	2.0	1.0	2.0	0.0	0.0	0.0	0.0	0.0	0.0	2.0	0.0	2.0	0.0	1.0	1.0	2.0	1.0	1.0	1.0	2.0	4.0	0.0	0.0	1.0	0.0	1.0	0.0	0.0	k__Bacteria; p__Firmicutes; c__Clostridia; o__Clostridiales; f__Lachnospiraceae
OTU_1106	0.0	0.0	0.0	0.0	0.0	0.0	1.0	0.0	2.0	2.0	1.0	1.0	2.0	0.0	0.0	0.0	0.0	1.0	0.0	0.0	1.0	0.0	0.0	0.0	2.0	2.0	1.0	0.0	2.0	0.0	0.0	2.0	2.0	0.0	1.0	1.0	k__Bacteria; p__Bacteroidetes; c__Bacteroidia; o__Bacteroidales; f__Rikenellaceae; g__; s__
OTU_1107	1.0	1.0	1.0	0.0	1.0	0.0	0.0	2.0	1.0	3.0	1.0	0.0	0.0	0.0	2.0	1.0	0.0	0.0	0.0	0.0	0.0	0.0	0.0	0.0	2.0	1.0	0.0	0.0	1.0	0.0	0.0	0.0	0.0	2.0	0.0	0.0	k__Bacteria; p__Firmicutes; c__Clostridia; o__Clostridiales; f__Lachnospiraceae; g__Acetitomaculum; s__
OTU_1108	1.0	0.0	0.0	2.0	0.0	0.0	0.0	1.0	0.0	3.0	0.0	0.0	0.0	2.0	1.0	3.0	0.0	0.0	2.0	0.0	2.0	4.0	0.0	0.0	0.0	1.0	2.0	0.0	0.0	0.0	0.0	1.0	2.0	1.0	0.0	2.0	k__Bacteria; p__Bacteroidetes; c__Bacteroidia; o__Bacteroidales
OTU_1109	0.0	1.0	2.0	1.0	4.0	1.0	2.0	1.0	2.0	1.0	1.0	0.0	2.0	0.0	0.0	0.0	2.0	0.0	1.0	2.0	0.0	0.0	4.0	1.0	0.0	3.0	0.0	1.0	0.0	2.0	1.0	5.0	2.0	3.0	2.0	0.0	k__Bacteria; p__Firmicutes; c__Bacilli; o__Lactobacillales; f__Lactobacillaceae; g__Lactobacillus; s__Lactobacillus_mucosae
OTU_1110	1.0	1.0	0.0	0.0	0.0	0.0	3.0	1.0	0.0	1.0	1.0	0.0	3.0	0.0	1.0	0.0	1.0	1.0	0.0	0.0	5.0	3.0	0.0	0.0	0.0	3.0	3.0	2.0	0.0	1.0	0.0	2.0	2.0	2.0	2.0	4.0	k__Bacteria; p__Bacteroidetes; c__Bacteroidia; o__Bacteroidales; f__Rikenellaceae; g__; s__
OTU_1111	0.0	0.0	0.0	0.0	0.0	0.0	0.0	0.0	0.0	0.0	0.0	0.0	0.0	0.0	0.0	0.0	0.0	0.0	0.0	2.0	0.0	0.0	0.0	0.0	0.0	0.0	0.0	0.0	0.0	0.0	0.0	0.0	0.0	13.0	0.0	0.0	k__Bacteria; p__Gemmatimonadetes; c__unidentified_Gemmatimonadetes; o__Gemmatimonadales; f__Gemmatimonadaceae; g__; s__
OTU_1112	2.0	1.0	2.0	0.0	1.0	1.0	1.0	0.0	3.0	0.0	0.0	0.0	1.0	2.0	0.0	0.0	0.0	2.0	2.0	0.0	2.0	2.0	0.0	2.0	0.0	3.0	1.0	2.0	0.0	1.0	0.0	3.0	1.0	5.0	0.0	3.0	k__Bacteria; p__Firmicutes; c__Clostridia; o__Clostridiales; f__Ruminococcaceae
OTU_1113	0.0	1.0	0.0	0.0	2.0	0.0	0.0	0.0	0.0	1.0	0.0	0.0	0.0	0.0	0.0	0.0	1.0	0.0	0.0	0.0	0.0	0.0	3.0	0.0	1.0	0.0	0.0	3.0	0.0	0.0	0.0	0.0	0.0	2.0	1.0	0.0	k__Bacteria; p__Firmicutes; c__Clostridia; o__Clostridiales; f__Lachnospiraceae
OTU_1114	8.0	11.0	7.0	6.0	13.0	3.0	18.0	6.0	9.0	5.0	0.0	12.0	9.0	5.0	5.0	5.0	8.0	2.0	5.0	9.0	15.0	3.0	4.0	9.0	5.0	11.0	11.0	7.0	7.0	7.0	4.0	7.0	4.0	11.0	9.0	7.0	k__Bacteria; p__Firmicutes; c__Clostridia; o__Clostridiales; f__Lachnospiraceae
OTU_1115	1.0	0.0	0.0	1.0	0.0	0.0	0.0	1.0	0.0	9.0	0.0	1.0	0.0	0.0	0.0	0.0	0.0	0.0	1.0	1.0	2.0	2.0	0.0	2.0	0.0	2.0	1.0	3.0	2.0	0.0	3.0	2.0	0.0	7.0	0.0	3.0	k__Bacteria; p__Spirochaetes; c__Spirochaetia; o__Spirochaetales; f__Spirochaetaceae; g__; s__
OTU_1116	0.0	0.0	3.0	2.0	0.0	2.0	0.0	0.0	0.0	3.0	8.0	1.0	0.0	2.0	0.0	0.0	0.0	0.0	0.0	0.0	0.0	1.0	2.0	0.0	0.0	0.0	1.0	0.0	0.0	0.0	0.0	0.0	0.0	2.0	1.0	4.0	k__Bacteria; p__Firmicutes; c__Clostridia; o__Clostridiales; f__unidentified_Clostridiales; g__unidentified_Clostridiales; s__Clostridium_disporicum
OTU_1117	0.0	2.0	2.0	1.0	2.0	0.0	0.0	1.0	1.0	0.0	0.0	1.0	2.0	1.0	0.0	3.0	0.0	0.0	0.0	0.0	0.0	0.0	1.0	0.0	0.0	1.0	0.0	0.0	0.0	0.0	2.0	0.0	0.0	0.0	0.0	3.0	k__Bacteria; p__Firmicutes; c__Clostridia; o__Clostridiales; f__Lachnospiraceae
OTU_1118	0.0	0.0	0.0	0.0	1.0	0.0	0.0	3.0	0.0	0.0	4.0	0.0	1.0	1.0	0.0	0.0	0.0	0.0	0.0	0.0	0.0	0.0	0.0	0.0	1.0	0.0	1.0	0.0	3.0	0.0	2.0	1.0	0.0	3.0	0.0	1.0	k__Bacteria; p__Firmicutes; c__Erysipelotrichia; o__Erysipelotrichales; f__Erysipelotrichaceae; g__; s__
OTU_1119	0.0	0.0	1.0	1.0	3.0	0.0	4.0	1.0	0.0	4.0	0.0	3.0	3.0	0.0	1.0	3.0	0.0	3.0	5.0	0.0	0.0	0.0	3.0	2.0	0.0	0.0	1.0	0.0	0.0	0.0	1.0	1.0	1.0	0.0	4.0	3.0	k__Bacteria; p__Proteobacteria; c__Deltaproteobacteria; o__Desulfobacterales; f__Desulfobulbaceae; g__Desulfobulbus; s__
OTU_1120	0.0	0.0	10.0	0.0	0.0	0.0	0.0	0.0	0.0	0.0	0.0	0.0	0.0	0.0	0.0	0.0	0.0	0.0	0.0	0.0	0.0	0.0	0.0	0.0	0.0	0.0	0.0	0.0	0.0	0.0	4.0	0.0	0.0	0.0	0.0	0.0	k__Bacteria; p__Firmicutes; c__Clostridia; o__Clostridiales; f__unidentified_Clostridiales; g__Fusibacter; s__
OTU_1121	0.0	2.0	8.0	0.0	2.0	3.0	2.0	2.0	1.0	3.0	0.0	2.0	2.0	1.0	0.0	3.0	0.0	0.0	2.0	0.0	3.0	0.0	1.0	1.0	0.0	4.0	5.0	3.0	3.0	0.0	0.0	3.0	6.0	1.0	0.0	6.0	k__Bacteria; p__Firmicutes; c__Erysipelotrichia; o__Erysipelotrichales; f__Erysipelotrichaceae; g__; s__
OTU_1122	0.0	5.0	2.0	1.0	2.0	0.0	1.0	1.0	0.0	2.0	2.0	2.0	1.0	3.0	3.0	0.0	2.0	3.0	1.0	3.0	2.0	0.0	0.0	2.0	0.0	4.0	1.0	4.0	1.0	1.0	0.0	4.0	3.0	1.0	2.0	5.0	k__Bacteria; p__Bacteroidetes; c__Bacteroidia; o__Bacteroidales; f__Rikenellaceae; g__; s__
OTU_1123	0.0	0.0	0.0	0.0	1.0	0.0	0.0	0.0	1.0	2.0	0.0	0.0	0.0	1.0	2.0	3.0	0.0	1.0	0.0	0.0	0.0	0.0	3.0	1.0	2.0	0.0	2.0	0.0	4.0	0.0	3.0	0.0	0.0	3.0	2.0	2.0	k__Bacteria; p__Bacteroidetes; c__Bacteroidia; o__Bacteroidales; f__Prevotellaceae; g__; s__
OTU_1124	0.0	0.0	2.0	0.0	0.0	0.0	0.0	0.0	0.0	1.0	4.0	0.0	0.0	0.0	1.0	0.0	0.0	0.0	0.0	0.0	0.0	2.0	2.0	4.0	0.0	0.0	1.0	0.0	0.0	2.0	1.0	0.0	2.0	0.0	1.0	3.0	k__Bacteria; p__Firmicutes; c__Clostridia; o__Clostridiales
OTU_1125	1.0	0.0	0.0	1.0	0.0	0.0	0.0	2.0	0.0	0.0	0.0	1.0	2.0	1.0	0.0	2.0	0.0	1.0	0.0	0.0	0.0	0.0	0.0	1.0	0.0	1.0	0.0	0.0	0.0	0.0	1.0	1.0	0.0	2.0	0.0	1.0	k__Bacteria; p__Bacteroidetes; c__Bacteroidia; o__Bacteroidales; f__Muribaculaceae; g__; s__
OTU_1126	0.0	3.0	4.0	2.0	3.0	0.0	2.0	0.0	3.0	1.0	1.0	0.0	0.0	5.0	3.0	0.0	1.0	3.0	2.0	6.0	2.0	2.0	0.0	1.0	4.0	3.0	6.0	5.0	0.0	3.0	1.0	1.0	1.0	3.0	0.0	3.0	k__Bacteria; p__Firmicutes; c__Clostridia; o__Clostridiales; f__Lachnospiraceae; g__; s__
OTU_1127	1.0	0.0	6.0	3.0	4.0	2.0	3.0	1.0	0.0	0.0	7.0	0.0	0.0	1.0	0.0	1.0	0.0	1.0	0.0	2.0	1.0	0.0	3.0	1.0	5.0	5.0	3.0	0.0	3.0	2.0	0.0	1.0	0.0	1.0	1.0	4.0	k__Bacteria; p__Firmicutes; c__Clostridia; o__Clostridiales; f__Ruminococcaceae
OTU_1128	1.0	1.0	1.0	0.0	0.0	1.0	0.0	0.0	0.0	4.0	0.0	0.0	0.0	1.0	0.0	0.0	0.0	0.0	0.0	3.0	0.0	4.0	0.0	2.0	0.0	0.0	2.0	3.0	2.0	0.0	2.0	3.0	4.0	1.0	0.0	0.0	k__Bacteria; p__Spirochaetes; c__Spirochaetia; o__Spirochaetales; f__Spirochaetaceae; g__unidentified_Spirochaetaceae; s__Treponema_sp_RM54
OTU_1129	0.0	2.0	1.0	0.0	2.0	0.0	0.0	1.0	0.0	3.0	0.0	1.0	0.0	2.0	3.0	0.0	0.0	0.0	0.0	0.0	0.0	0.0	0.0	1.0	1.0	1.0	1.0	1.0	1.0	0.0	1.0	0.0	2.0	1.0	0.0	0.0	k__Bacteria; p__Spirochaetes; c__Spirochaetia; o__Spirochaetales; f__Spirochaetaceae; g__unidentified_Spirochaetaceae
OTU_1130	0.0	0.0	0.0	0.0	0.0	0.0	1.0	2.0	0.0	0.0	0.0	3.0	0.0	0.0	2.0	0.0	0.0	1.0	0.0	0.0	1.0	1.0	0.0	0.0	0.0	1.0	0.0	0.0	0.0	0.0	1.0	0.0	0.0	0.0	1.0	1.0	k__Bacteria
OTU_1131	1.0	0.0	0.0	0.0	2.0	0.0	0.0	1.0	1.0	1.0	1.0	0.0	2.0	0.0	2.0	0.0	0.0	0.0	1.0	0.0	1.0	1.0	1.0	0.0	0.0	1.0	0.0	2.0	1.0	3.0	2.0	0.0	0.0	2.0	0.0	1.0	k__Bacteria; p__Bacteroidetes; c__Bacteroidia; o__Bacteroidales
OTU_1132	2.0	1.0	1.0	3.0	1.0	0.0	9.0	4.0	2.0	2.0	1.0	2.0	4.0	3.0	5.0	1.0	6.0	6.0	5.0	0.0	2.0	3.0	1.0	5.0	5.0	6.0	4.0	8.0	5.0	8.0	2.0	2.0	0.0	1.0	3.0	6.0	k__Bacteria; p__Bacteroidetes; c__Bacteroidia; o__Bacteroidales; f__Prevotellaceae
OTU_1133	0.0	0.0	1.0	1.0	4.0	0.0	2.0	0.0	0.0	0.0	0.0	0.0	0.0	0.0	1.0	0.0	0.0	0.0	0.0	0.0	0.0	0.0	0.0	0.0	1.0	2.0	0.0	0.0	0.0	0.0	0.0	2.0	0.0	1.0	0.0	4.0	k__Bacteria; p__Bacteroidetes; c__Bacteroidia; o__Bacteroidales; f__Rikenellaceae; g__; s__
OTU_1134	44.0	81.0	86.0	76.0	75.0	39.0	83.0	54.0	73.0	108.0	56.0	48.0	73.0	86.0	72.0	81.0	43.0	63.0	64.0	16.0	61.0	55.0	53.0	86.0	51.0	38.0	41.0	74.0	42.0	52.0	40.0	65.0	78.0	212.0	70.0	107.0	k__Bacteria; p__Firmicutes; c__Clostridia; o__Clostridiales; f__Lachnospiraceae; g__Roseburia
OTU_1135	0.0	0.0	3.0	0.0	0.0	0.0	0.0	0.0	0.0	0.0	21.0	0.0	0.0	0.0	0.0	0.0	0.0	0.0	0.0	0.0	0.0	0.0	0.0	0.0	0.0	0.0	0.0	0.0	0.0	0.0	0.0	0.0	0.0	3.0	0.0	0.0	k__Bacteria; p__Firmicutes; c__Clostridia; o__Clostridiales; f__Ruminococcaceae; g__Butyricicoccus; s__
OTU_1136	0.0	1.0	0.0	0.0	0.0	0.0	0.0	3.0	0.0	0.0	0.0	0.0	0.0	0.0	2.0	0.0	0.0	0.0	0.0	9.0	0.0	0.0	0.0	0.0	0.0	0.0	0.0	3.0	0.0	0.0	0.0	0.0	11.0	1.0	0.0	1.0	k__Bacteria; p__Proteobacteria; c__Alphaproteobacteria; o__Sphingomonadales; f__Sphingomonadaceae; g__Sphingomonas
OTU_1137	0.0	3.0	1.0	0.0	1.0	0.0	1.0	0.0	0.0	0.0	0.0	0.0	0.0	0.0	2.0	3.0	0.0	1.0	4.0	0.0	5.0	0.0	2.0	1.0	1.0	5.0	2.0	0.0	0.0	0.0	0.0	1.0	2.0	0.0	2.0	1.0	k__Bacteria; p__Firmicutes; c__Clostridia; o__Clostridiales; f__Ruminococcaceae
OTU_1138	5.0	1.0	9.0	19.0	8.0	11.0	13.0	5.0	4.0	10.0	23.0	0.0	7.0	4.0	10.0	4.0	7.0	9.0	13.0	0.0	6.0	6.0	20.0	7.0	12.0	10.0	7.0	13.0	22.0	11.0	3.0	7.0	9.0	3.0	10.0	3.0	k__Bacteria; p__Firmicutes; c__Clostridia; o__Clostridiales; f__Ruminococcaceae; g__unidentified_Ruminococcaceae; s__[Clostridium]_papyrosolvens
OTU_1139	10.0	13.0	51.0	28.0	55.0	23.0	19.0	16.0	8.0	11.0	68.0	1.0	29.0	10.0	9.0	3.0	19.0	22.0	22.0	2.0	9.0	18.0	31.0	9.0	10.0	31.0	14.0	14.0	21.0	22.0	22.0	27.0	14.0	13.0	21.0	7.0	k__Bacteria; p__Firmicutes; c__Clostridia; o__Clostridiales; f__Lachnospiraceae; g__unidentified_Lachnospiraceae
OTU_1140	0.0	1.0	0.0	0.0	1.0	0.0	2.0	2.0	0.0	0.0	1.0	0.0	0.0	1.0	3.0	4.0	0.0	0.0	0.0	0.0	4.0	0.0	0.0	2.0	1.0	0.0	0.0	0.0	0.0	0.0	0.0	0.0	0.0	1.0	1.0	3.0	k__Bacteria; p__Firmicutes; c__Clostridia; o__Clostridiales; f__Ruminococcaceae; g__Hydrogenoanaerobacterium; s__
OTU_1141	0.0	0.0	1.0	0.0	0.0	0.0	5.0	0.0	0.0	0.0	6.0	1.0	0.0	0.0	3.0	0.0	1.0	0.0	0.0	0.0	0.0	0.0	1.0	0.0	0.0	0.0	0.0	2.0	0.0	0.0	0.0	0.0	0.0	1.0	0.0	3.0	k__Bacteria; p__Firmicutes; c__Clostridia; o__Clostridiales; f__Ruminococcaceae; g__Subdoligranulum; s__
OTU_1142	0.0	0.0	1.0	3.0	0.0	0.0	0.0	0.0	0.0	1.0	0.0	0.0	1.0	0.0	0.0	0.0	0.0	0.0	1.0	1.0	0.0	0.0	1.0	0.0	3.0	0.0	1.0	1.0	0.0	0.0	0.0	1.0	0.0	0.0	1.0	3.0	k__Bacteria; p__Bacteroidetes; c__Bacteroidia; o__Bacteroidales; f__Prevotellaceae
OTU_1143	1.0	2.0	1.0	0.0	1.0	0.0	2.0	2.0	0.0	5.0	1.0	0.0	2.0	0.0	3.0	0.0	0.0	0.0	1.0	1.0	0.0	0.0	3.0	0.0	2.0	0.0	3.0	2.0	2.0	0.0	0.0	0.0	3.0	2.0	0.0	0.0	k__Bacteria; p__Spirochaetes; c__Spirochaetia; o__Spirochaetales; f__Spirochaetaceae; g__unidentified_Spirochaetaceae
OTU_1144	0.0	0.0	0.0	0.0	0.0	0.0	0.0	0.0	0.0	0.0	0.0	3.0	0.0	0.0	0.0	0.0	0.0	0.0	0.0	0.0	0.0	0.0	0.0	0.0	0.0	0.0	0.0	0.0	0.0	0.0	0.0	0.0	0.0	0.0	0.0	6.0	k__Bacteria; p__unidentified_Bacteria; c__unidentified_Bacteria; o__Campylobacterales; f__unidentified_Campylobacterales; g__Sulfurospirillum; s__
OTU_1145	1.0	3.0	0.0	0.0	0.0	0.0	3.0	0.0	1.0	2.0	1.0	2.0	2.0	0.0	2.0	4.0	0.0	3.0	1.0	0.0	0.0	0.0	0.0	3.0	4.0	2.0	4.0	2.0	4.0	3.0	1.0	0.0	2.0	0.0	0.0	1.0	k__Bacteria; p__Bacteroidetes; c__Bacteroidia; o__Bacteroidales; f__Prevotellaceae
OTU_1146	0.0	0.0	1.0	2.0	0.0	0.0	2.0	1.0	0.0	0.0	0.0	1.0	0.0	1.0	0.0	0.0	0.0	0.0	0.0	1.0	1.0	0.0	0.0	0.0	0.0	0.0	2.0	0.0	0.0	0.0	0.0	1.0	0.0	2.0	0.0	1.0	k__Bacteria; p__Firmicutes; c__Clostridia; o__Clostridiales; f__Ruminococcaceae; g__; s__
OTU_1147	0.0	3.0	0.0	0.0	0.0	0.0	0.0	0.0	0.0	0.0	0.0	0.0	0.0	8.0	0.0	0.0	0.0	0.0	0.0	0.0	0.0	0.0	2.0	0.0	0.0	0.0	1.0	0.0	0.0	0.0	0.0	2.0	0.0	3.0	0.0	6.0	k__Bacteria; p__Proteobacteria; c__Deltaproteobacteria; o__Desulfovibrionales; f__Desulfomicrobiaceae; g__Desulfomicrobium
OTU_1148	0.0	0.0	0.0	0.0	0.0	0.0	0.0	0.0	0.0	0.0	0.0	2.0	0.0	8.0	0.0	0.0	0.0	0.0	0.0	0.0	0.0	0.0	0.0	0.0	0.0	0.0	0.0	0.0	0.0	0.0	0.0	0.0	0.0	0.0	0.0	0.0	k__Bacteria; p__Proteobacteria; c__Gammaproteobacteria; o__Salinisphaerales; f__Solimonadaceae; g__Fontimonas; s__
OTU_1149	1.0	1.0	0.0	0.0	0.0	1.0	2.0	0.0	0.0	0.0	0.0	1.0	0.0	0.0	0.0	4.0	2.0	2.0	1.0	0.0	2.0	0.0	1.0	1.0	0.0	2.0	0.0	3.0	3.0	0.0	1.0	1.0	0.0	2.0	1.0	3.0	k__Bacteria; p__Bacteroidetes; c__Bacteroidia; o__Bacteroidales; f__Prevotellaceae; g__unidentified_Prevotellaceae; s\_\_bacterium\_A7
OTU_1150	0.0	1.0	1.0	0.0	0.0	0.0	0.0	1.0	0.0	3.0	1.0	0.0	0.0	0.0	0.0	0.0	0.0	0.0	0.0	0.0	0.0	0.0	0.0	0.0	0.0	0.0	0.0	0.0	0.0	2.0	0.0	0.0	0.0	3.0	0.0	2.0	k__Bacteria; p__Bacteroidetes; c__Bacteroidia; o__Bacteroidales; f__Muribaculaceae; g__; s__
OTU_1151	0.0	0.0	0.0	0.0	0.0	1.0	0.0	0.0	0.0	1.0	0.0	2.0	0.0	0.0	1.0	0.0	0.0	0.0	1.0	0.0	2.0	0.0	0.0	0.0	5.0	2.0	3.0	1.0	0.0	3.0	0.0	1.0	0.0	1.0	0.0	0.0	k__Bacteria; p__Bacteroidetes; c__Bacteroidia; o__Bacteroidales; f__; g__; s__
OTU_1152	0.0	3.0	1.0	0.0	0.0	2.0	3.0	0.0	1.0	0.0	2.0	1.0	0.0	0.0	2.0	1.0	0.0	0.0	3.0	10.0	0.0	4.0	0.0	0.0	0.0	0.0	2.0	1.0	0.0	0.0	0.0	2.0	1.0	0.0	1.0	0.0	k__Bacteria; p__Proteobacteria; c__Alphaproteobacteria; o__Rhodospirillales; f__; g__; s__
OTU_1153	0.0	9.0	0.0	0.0	0.0	0.0	0.0	0.0	0.0	0.0	0.0	0.0	0.0	0.0	0.0	0.0	0.0	0.0	0.0	0.0	0.0	0.0	11.0	0.0	0.0	0.0	0.0	0.0	0.0	0.0	0.0	1.0	0.0	1.0	0.0	1.0	k__Bacteria; p__Synergistetes; c__Synergistia; o__Synergistales; f__Synergistaceae; g__unidentified_Synergistaceae; s__bacterium_enrichment_culture_clone_BBMC-14
OTU_1154	0.0	2.0	1.0	2.0	0.0	1.0	0.0	0.0	1.0	1.0	2.0	0.0	2.0	1.0	2.0	0.0	2.0	0.0	4.0	2.0	0.0	1.0	3.0	1.0	2.0	1.0	0.0	3.0	0.0	0.0	0.0	2.0	1.0	2.0	0.0	1.0	k__Bacteria; p__Firmicutes; c__Clostridia; o__Clostridiales; f__Lachnospiraceae
OTU_1155	2.0	3.0	0.0	3.0	1.0	2.0	3.0	1.0	5.0	6.0	0.0	3.0	0.0	1.0	7.0	3.0	4.0	2.0	4.0	0.0	4.0	2.0	1.0	6.0	2.0	3.0	4.0	2.0	2.0	5.0	1.0	2.0	3.0	2.0	3.0	5.0	k__Bacteria; p__Bacteroidetes; c__Bacteroidia; o__Bacteroidales
OTU_1156	0.0	1.0	6.0	5.0	5.0	2.0	2.0	2.0	2.0	2.0	2.0	0.0	0.0	1.0	2.0	4.0	2.0	3.0	4.0	2.0	3.0	4.0	3.0	2.0	2.0	2.0	3.0	0.0	1.0	0.0	3.0	3.0	1.0	2.0	3.0	2.0	k__Bacteria; p__Tenericutes; c__Mollicutes; o__; f__; g__; s__
OTU_1157	0.0	0.0	0.0	0.0	0.0	5.0	0.0	0.0	0.0	0.0	2.0	1.0	0.0	0.0	0.0	0.0	2.0	0.0	0.0	0.0	0.0	0.0	0.0	0.0	0.0	0.0	5.0	0.0	0.0	0.0	4.0	0.0	0.0	0.0	0.0	0.0	k__Bacteria; p__Bacteroidetes; c__Bacteroidia; o__Bacteroidales; f__Tannerellaceae; g__Parabacteroides; s__Parabacteroides_merdae
OTU_1158	0.0	0.0	1.0	0.0	1.0	0.0	0.0	0.0	0.0	0.0	0.0	0.0	1.0	0.0	0.0	0.0	0.0	0.0	2.0	1.0	0.0	1.0	1.0	0.0	0.0	0.0	1.0	1.0	1.0	0.0	0.0	0.0	0.0	0.0	0.0	0.0	k__Bacteria; p__Tenericutes; c__Mollicutes; o__; f__; g__; s__
OTU_1159	1.0	3.0	4.0	2.0	1.0	1.0	3.0	0.0	0.0	0.0	1.0	0.0	0.0	1.0	1.0	0.0	0.0	3.0	1.0	0.0	1.0	1.0	1.0	3.0	1.0	1.0	3.0	4.0	1.0	0.0	0.0	4.0	4.0	2.0	3.0	1.0	k__Bacteria; p__Spirochaetes; c__Spirochaetia; o__Spirochaetales; f__Spirochaetaceae; g__Sphaerochaeta; s__
OTU_1160	0.0	0.0	0.0	0.0	1.0	0.0	0.0	0.0	2.0	3.0	0.0	1.0	0.0	0.0	0.0	1.0	0.0	0.0	0.0	3.0	0.0	3.0	0.0	1.0	3.0	1.0	0.0	3.0	2.0	0.0	0.0	2.0	1.0	5.0	2.0	0.0	k__Bacteria; p__Spirochaetes; c__Spirochaetia; o__Spirochaetales; f__Spirochaetaceae; g__unidentified_Spirochaetaceae
OTU_1161	1.0	0.0	2.0	1.0	0.0	0.0	0.0	2.0	2.0	0.0	0.0	1.0	1.0	0.0	1.0	2.0	0.0	0.0	0.0	0.0	0.0	0.0	0.0	0.0	0.0	0.0	1.0	0.0	1.0	2.0	0.0	0.0	3.0	0.0	0.0	1.0	k__Bacteria; p__Firmicutes; c__Clostridia; o__Clostridiales; f__Christensenellaceae
OTU_1162	2.0	3.0	0.0	2.0	3.0	0.0	2.0	0.0	1.0	3.0	1.0	1.0	3.0	1.0	3.0	2.0	1.0	2.0	1.0	0.0	0.0	4.0	0.0	1.0	2.0	4.0	1.0	3.0	0.0	0.0	2.0	3.0	2.0	1.0	1.0	6.0	k__Bacteria; p__Firmicutes; c__Clostridia; o__Clostridiales; f__Ruminococcaceae
OTU_1163	0.0	0.0	0.0	2.0	0.0	0.0	0.0	0.0	0.0	0.0	0.0	2.0	0.0	0.0	0.0	0.0	0.0	0.0	0.0	0.0	0.0	0.0	3.0	0.0	0.0	0.0	0.0	0.0	0.0	0.0	1.0	0.0	0.0	0.0	0.0	4.0	k__Bacteria; p__Firmicutes; c__Bacilli; o__Lactobacillales; f__Lactobacillaceae; g__Lactobacillus
OTU_1164	0.0	1.0	0.0	0.0	0.0	0.0	0.0	0.0	1.0	0.0	0.0	0.0	0.0	0.0	0.0	0.0	0.0	0.0	0.0	0.0	2.0	0.0	0.0	0.0	0.0	0.0	1.0	3.0	0.0	0.0	0.0	1.0	0.0	0.0	1.0	3.0	k__Bacteria; p__Proteobacteria
OTU_1165	0.0	0.0	1.0	3.0	1.0	0.0	2.0	4.0	1.0	2.0	3.0	0.0	2.0	2.0	1.0	0.0	2.0	3.0	3.0	2.0	4.0	4.0	2.0	3.0	5.0	1.0	3.0	0.0	6.0	0.0	1.0	8.0	1.0	1.0	5.0	1.0	k__Bacteria; p__Bacteroidetes; c__Bacteroidia; o__Bacteroidales; f__Prevotellaceae; g__; s__
OTU_1166	0.0	0.0	0.0	0.0	0.0	0.0	0.0	0.0	0.0	0.0	0.0	0.0	0.0	0.0	0.0	0.0	0.0	0.0	0.0	0.0	0.0	0.0	0.0	0.0	0.0	0.0	15.0	0.0	0.0	0.0	0.0	0.0	0.0	0.0	0.0	0.0	k__Bacteria; p__Bacteroidetes; c__Bacteroidia; o__Bacteroidales; f__Bacteroidaceae; g__Bacteroides; s__Bacteroides_luti
OTU_1167	1.0	4.0	2.0	3.0	1.0	3.0	5.0	3.0	3.0	1.0	0.0	0.0	3.0	2.0	0.0	1.0	3.0	6.0	2.0	0.0	4.0	2.0	1.0	1.0	2.0	0.0	1.0	1.0	5.0	2.0	3.0	3.0	1.0	2.0	4.0	9.0	k__Bacteria; p__Firmicutes; c__Clostridia; o__Clostridiales; f__Ruminococcaceae
OTU_1168	0.0	5.0	0.0	0.0	0.0	2.0	1.0	0.0	0.0	0.0	0.0	0.0	3.0	0.0	0.0	0.0	1.0	0.0	0.0	0.0	0.0	0.0	0.0	1.0	1.0	0.0	2.0	2.0	0.0	0.0	0.0	0.0	0.0	0.0	1.0	1.0	k__Bacteria; p__Firmicutes; c__Clostridia; o__Clostridiales; f__Ruminococcaceae
OTU_1169	1.0	4.0	0.0	1.0	2.0	4.0	5.0	3.0	4.0	4.0	0.0	3.0	4.0	1.0	2.0	4.0	3.0	4.0	4.0	4.0	6.0	4.0	1.0	4.0	5.0	3.0	10.0	6.0	1.0	11.0	2.0	3.0	8.0	0.0	2.0	2.0	k__Bacteria; p__Bacteroidetes; c__Bacteroidia; o__Bacteroidales; f__Prevotellaceae; g__; s__
OTU_1170	0.0	0.0	3.0	3.0	0.0	2.0	1.0	0.0	2.0	1.0	2.0	2.0	3.0	1.0	1.0	3.0	2.0	5.0	2.0	1.0	2.0	1.0	2.0	1.0	0.0	2.0	0.0	0.0	1.0	0.0	0.0	1.0	4.0	2.0	4.0	5.0	k__Bacteria; p__Firmicutes; c__Clostridia; o__Clostridiales; f__Lachnospiraceae; g__Syntrophococcus; s__
OTU_1171	0.0	5.0	2.0	0.0	2.0	0.0	1.0	4.0	0.0	0.0	1.0	0.0	0.0	1.0	0.0	0.0	1.0	0.0	2.0	4.0	0.0	0.0	0.0	3.0	0.0	0.0	3.0	0.0	0.0	0.0	0.0	0.0	0.0	2.0	0.0	0.0	k__Bacteria; p__Melainabacteria; c__; o__; f__; g__; s__
OTU_1172	0.0	0.0	1.0	0.0	0.0	0.0	0.0	3.0	0.0	1.0	1.0	0.0	0.0	1.0	1.0	0.0	0.0	0.0	1.0	0.0	3.0	1.0	1.0	0.0	1.0	0.0	2.0	0.0	0.0	0.0	1.0	1.0	2.0	2.0	0.0	3.0	k__Bacteria; p__Bacteroidetes; c__Bacteroidia; o__Bacteroidales; f__Rikenellaceae; g__; s__
OTU_1173	0.0	2.0	0.0	1.0	2.0	0.0	0.0	0.0	0.0	0.0	2.0	0.0	0.0	0.0	0.0	0.0	1.0	0.0	0.0	0.0	0.0	0.0	1.0	0.0	2.0	0.0	1.0	0.0	1.0	0.0	1.0	2.0	0.0	0.0	0.0	0.0	k__Bacteria; p__Firmicutes; c__Erysipelotrichia; o__Erysipelotrichales; f__Erysipelotrichaceae
OTU_1174	6.0	6.0	9.0	5.0	3.0	5.0	7.0	6.0	5.0	26.0	1.0	8.0	10.0	7.0	9.0	11.0	11.0	14.0	5.0	9.0	13.0	9.0	5.0	9.0	10.0	10.0	19.0	12.0	6.0	11.0	13.0	11.0	17.0	12.0	5.0	26.0	k__Bacteria; p__Bacteroidetes; c__Bacteroidia; o__Bacteroidales; f__Rikenellaceae; g__; s__
OTU_1175	0.0	0.0	4.0	0.0	1.0	0.0	2.0	0.0	0.0	6.0	2.0	0.0	0.0	0.0	3.0	0.0	5.0	1.0	2.0	0.0	0.0	0.0	0.0	4.0	0.0	0.0	0.0	1.0	0.0	4.0	3.0	3.0	1.0	3.0	1.0	2.0	k__Bacteria; p__Bacteroidetes; c__Bacteroidia; o__Bacteroidales; f__Muribaculaceae; g__; s__
OTU_1176	1.0	0.0	5.0	3.0	0.0	0.0	1.0	0.0	2.0	3.0	0.0	1.0	0.0	1.0	0.0	1.0	0.0	2.0	1.0	2.0	1.0	1.0	0.0	0.0	2.0	2.0	2.0	0.0	3.0	0.0	2.0	3.0	2.0	1.0	1.0	3.0	k__Bacteria; p__Firmicutes; c__Erysipelotrichia; o__Erysipelotrichales; f__Erysipelotrichaceae; g__; s__
OTU_1177	17.0	21.0	26.0	22.0	35.0	16.0	27.0	19.0	16.0	32.0	17.0	13.0	19.0	18.0	24.0	16.0	16.0	20.0	20.0	14.0	20.0	19.0	25.0	26.0	13.0	16.0	21.0	24.0	30.0	9.0	9.0	18.0	25.0	23.0	17.0	26.0	k__Bacteria; p__Firmicutes; c__Clostridia; o__Clostridiales; f__Lachnospiraceae
OTU_1178	0.0	2.0	1.0	0.0	0.0	0.0	0.0	0.0	0.0	0.0	0.0	0.0	0.0	0.0	1.0	1.0	0.0	0.0	0.0	0.0	0.0	2.0	0.0	0.0	0.0	0.0	0.0	0.0	0.0	2.0	0.0	3.0	3.0	2.0	0.0	4.0	k__Bacteria
OTU_1179	66.0	96.0	115.0	101.0	98.0	98.0	87.0	90.0	74.0	133.0	71.0	93.0	86.0	91.0	74.0	117.0	90.0	86.0	89.0	199.0	110.0	155.0	68.0	104.0	98.0	128.0	115.0	105.0	87.0	125.0	92.0	119.0	161.0	75.0	81.0	73.0	k__Bacteria; p__Bacteroidetes; c__Bacteroidia; o__Bacteroidales; f__Prevotellaceae
OTU_1180	0.0	2.0	0.0	0.0	0.0	0.0	0.0	1.0	0.0	1.0	0.0	0.0	1.0	0.0	0.0	0.0	0.0	2.0	2.0	0.0	1.0	0.0	0.0	0.0	0.0	0.0	0.0	0.0	0.0	0.0	0.0	0.0	0.0	1.0	0.0	0.0	k__Bacteria; p__Firmicutes; c__Clostridia; o__Clostridiales; f__Lachnospiraceae
OTU_1181	0.0	1.0	2.0	1.0	3.0	0.0	0.0	0.0	3.0	0.0	3.0	0.0	0.0	0.0	0.0	0.0	1.0	1.0	2.0	0.0	0.0	4.0	3.0	0.0	1.0	7.0	0.0	2.0	4.0	3.0	2.0	0.0	4.0	1.0	0.0	3.0	k__Bacteria; p__Firmicutes; c__Clostridia; o__Clostridiales; f__Ruminococcaceae; g__; s__
OTU_1182	0.0	0.0	0.0	0.0	0.0	0.0	0.0	0.0	0.0	0.0	0.0	8.0	0.0	0.0	0.0	0.0	0.0	0.0	0.0	0.0	0.0	0.0	0.0	0.0	0.0	0.0	0.0	0.0	0.0	0.0	0.0	0.0	0.0	0.0	0.0	0.0	k__Bacteria; p__Proteobacteria; c__Alphaproteobacteria; o__Rhodospirillales; f__Rhodospirillaceae; g__Insolitispirillum; s__
OTU_1183	0.0	0.0	0.0	0.0	0.0	1.0	0.0	0.0	0.0	0.0	1.0	0.0	0.0	0.0	2.0	2.0	0.0	0.0	2.0	0.0	3.0	0.0	1.0	2.0	2.0	2.0	0.0	0.0	0.0	0.0	0.0	0.0	1.0	0.0	2.0	2.0	k__Bacteria; p__Firmicutes; c__Clostridia; o__Clostridiales
OTU_1184	0.0	1.0	1.0	0.0	1.0	0.0	2.0	0.0	0.0	1.0	2.0	0.0	0.0	2.0	0.0	0.0	0.0	0.0	0.0	3.0	3.0	0.0	0.0	1.0	4.0	0.0	2.0	2.0	0.0	0.0	0.0	1.0	1.0	0.0	0.0	0.0	k__Bacteria; p__Firmicutes; c__Erysipelotrichia; o__Erysipelotrichales; f__Erysipelotrichaceae
OTU_1185	1.0	6.0	0.0	0.0	1.0	0.0	0.0	2.0	1.0	1.0	0.0	1.0	0.0	0.0	2.0	0.0	0.0	1.0	0.0	0.0	1.0	1.0	0.0	0.0	3.0	1.0	1.0	2.0	0.0	0.0	3.0	0.0	2.0	2.0	0.0	9.0	k__Bacteria; p__Firmicutes; c__Clostridia; o__Clostridiales; f__Lachnospiraceae
OTU_1186	0.0	0.0	1.0	0.0	1.0	0.0	0.0	0.0	2.0	3.0	0.0	0.0	0.0	0.0	0.0	0.0	0.0	0.0	1.0	0.0	1.0	0.0	0.0	0.0	0.0	0.0	0.0	0.0	2.0	0.0	1.0	0.0	0.0	1.0	0.0	1.0	k__Bacteria; p__Melainabacteria; c__; o__; f__; g__; s__
OTU_1187	13.0	13.0	12.0	6.0	24.0	8.0	17.0	6.0	14.0	19.0	3.0	14.0	14.0	18.0	12.0	15.0	9.0	15.0	23.0	45.0	28.0	24.0	11.0	18.0	23.0	30.0	16.0	21.0	22.0	14.0	10.0	22.0	23.0	17.0	12.0	10.0	k__Bacteria; p__Bacteroidetes; c__Bacteroidia; o__Bacteroidales; f__Prevotellaceae
OTU_1188	0.0	0.0	2.0	0.0	0.0	0.0	0.0	0.0	0.0	0.0	0.0	0.0	0.0	0.0	0.0	0.0	0.0	0.0	0.0	0.0	0.0	0.0	0.0	0.0	0.0	0.0	14.0	0.0	0.0	0.0	0.0	0.0	0.0	0.0	0.0	1.0	k__Bacteria; p__Firmicutes; c__Clostridia; o__Clostridiales; f__unidentified_Clostridiales; g__unidentified_Clostridiales; s__bacterium_enrichment_culture_clone_LA60
OTU_1189	0.0	1.0	3.0	1.0	1.0	2.0	0.0	0.0	0.0	0.0	1.0	0.0	0.0	0.0	0.0	2.0	2.0	0.0	0.0	4.0	0.0	0.0	1.0	3.0	1.0	0.0	1.0	2.0	0.0	1.0	0.0	0.0	0.0	0.0	0.0	1.0	k__Bacteria; p__Bacteroidetes; c__Bacteroidia; o__Bacteroidales; f__Prevotellaceae; g__; s__
OTU_1190	0.0	0.0	0.0	1.0	2.0	0.0	2.0	2.0	1.0	0.0	0.0	0.0	0.0	1.0	1.0	0.0	0.0	0.0	0.0	0.0	0.0	0.0	1.0	0.0	3.0	1.0	6.0	2.0	0.0	1.0	1.0	2.0	0.0	0.0	0.0	1.0	k__Bacteria; p__Firmicutes; c__Clostridia; o__Clostridiales; f__Lachnospiraceae
OTU_1191	0.0	1.0	3.0	0.0	0.0	0.0	0.0	2.0	0.0	3.0	2.0	0.0	0.0	0.0	0.0	3.0	0.0	0.0	0.0	0.0	0.0	0.0	0.0	1.0	0.0	4.0	1.0	2.0	0.0	0.0	0.0	1.0	0.0	1.0	0.0	0.0	k__Bacteria
OTU_1192	0.0	0.0	0.0	0.0	0.0	0.0	1.0	0.0	0.0	0.0	8.0	0.0	0.0	0.0	1.0	0.0	0.0	0.0	0.0	0.0	0.0	0.0	0.0	0.0	0.0	0.0	3.0	0.0	0.0	0.0	1.0	0.0	0.0	3.0	0.0	2.0	k__Bacteria; p__Firmicutes; c__Clostridia; o__Clostridiales; f__Lachnospiraceae; g__Anaerostipes; s__Anaerostipes_hadrus
OTU_1193	0.0	0.0	6.0	2.0	2.0	0.0	0.0	0.0	0.0	0.0	0.0	0.0	0.0	3.0	0.0	0.0	0.0	0.0	4.0	3.0	1.0	2.0	0.0	0.0	0.0	0.0	0.0	0.0	0.0	1.0	0.0	1.0	0.0	0.0	1.0	0.0	k__Bacteria; p__Tenericutes; c__Mollicutes; o__; f__; g__; s__
OTU_1194	0.0	1.0	3.0	4.0	2.0	0.0	0.0	1.0	0.0	0.0	0.0	0.0	0.0	1.0	2.0	0.0	3.0	1.0	0.0	3.0	3.0	0.0	1.0	5.0	2.0	3.0	0.0	1.0	2.0	1.0	1.0	3.0	1.0	1.0	0.0	1.0	k__Bacteria; p__Bacteroidetes; c__Bacteroidia; o__Bacteroidales; f__Prevotellaceae; g__; s__
OTU_1195	0.0	0.0	1.0	0.0	0.0	3.0	0.0	0.0	0.0	0.0	0.0	0.0	2.0	1.0	1.0	0.0	0.0	0.0	0.0	0.0	0.0	0.0	0.0	0.0	0.0	0.0	0.0	0.0	0.0	0.0	0.0	1.0	0.0	0.0	0.0	2.0	k__Bacteria; p__Firmicutes; c__Clostridia; o__Clostridiales; f__Lachnospiraceae
OTU_1196	0.0	2.0	1.0	1.0	0.0	1.0	5.0	0.0	2.0	3.0	0.0	0.0	2.0	1.0	1.0	0.0	0.0	3.0	2.0	0.0	1.0	1.0	1.0	0.0	2.0	3.0	0.0	1.0	0.0	0.0	0.0	1.0	1.0	1.0	2.0	0.0	k__Bacteria; p__Firmicutes; c__Clostridia; o__Clostridiales; f__Ruminococcaceae
OTU_1197	0.0	0.0	0.0	0.0	0.0	0.0	0.0	0.0	0.0	0.0	0.0	0.0	0.0	0.0	0.0	0.0	0.0	0.0	0.0	0.0	0.0	0.0	0.0	0.0	0.0	0.0	0.0	0.0	0.0	0.0	0.0	0.0	0.0	0.0	0.0	10.0	k__Bacteria; p__Firmicutes; c__Clostridia; o__Clostridiales; f__Lachnospiraceae
OTU_1198	0.0	0.0	0.0	0.0	0.0	0.0	0.0	0.0	2.0	2.0	0.0	1.0	0.0	0.0	0.0	0.0	1.0	0.0	0.0	0.0	1.0	0.0	0.0	2.0	0.0	0.0	0.0	5.0	0.0	0.0	0.0	0.0	0.0	3.0	1.0	1.0	k__Bacteria; p__Bacteroidetes; c__Bacteroidia; o__Bacteroidales; f__Prevotellaceae; g__; s__
OTU_1199	8.0	7.0	10.0	13.0	7.0	15.0	10.0	8.0	11.0	40.0	5.0	19.0	9.0	8.0	26.0	15.0	15.0	10.0	12.0	9.0	18.0	36.0	4.0	13.0	7.0	14.0	25.0	19.0	15.0	24.0	8.0	12.0	22.0	16.0	12.0	15.0	k__Bacteria; p__Bacteroidetes; c__Bacteroidia; o__Bacteroidales; f__Prevotellaceae; g__; s__
OTU_1200	0.0	0.0	0.0	3.0	0.0	2.0	0.0	0.0	1.0	1.0	0.0	0.0	0.0	0.0	1.0	0.0	1.0	0.0	0.0	0.0	0.0	0.0	0.0	1.0	0.0	0.0	3.0	1.0	0.0	2.0	0.0	1.0	1.0	3.0	1.0	1.0	k__Bacteria; p__Spirochaetes; c__Spirochaetia; o__Spirochaetales; f__Spirochaetaceae; g__unidentified_Spirochaetaceae; s__Treponema_sp_S
OTU_1201	0.0	0.0	0.0	0.0	2.0	0.0	0.0	0.0	1.0	2.0	0.0	0.0	0.0	0.0	0.0	2.0	0.0	0.0	0.0	0.0	0.0	0.0	1.0	0.0	0.0	0.0	0.0	0.0	0.0	1.0	2.0	0.0	0.0	2.0	0.0	0.0	k__Bacteria; p__Spirochaetes; c__Spirochaetia; o__Spirochaetales; f__Spirochaetaceae; g__unidentified_Spirochaetaceae; s__bacterium_WCE3006
OTU_1202	1.0	1.0	0.0	0.0	1.0	2.0	0.0	0.0	0.0	1.0	4.0	0.0	1.0	0.0	0.0	2.0	0.0	0.0	2.0	0.0	0.0	0.0	3.0	2.0	0.0	0.0	2.0	0.0	2.0	1.0	1.0	0.0	1.0	0.0	2.0	1.0	k__Bacteria; p__Bacteroidetes; c__Bacteroidia; o__Bacteroidales; f__Rikenellaceae; g__; s__
OTU_1203	0.0	0.0	0.0	0.0	0.0	1.0	0.0	2.0	0.0	2.0	2.0	0.0	0.0	0.0	0.0	3.0	3.0	0.0	2.0	0.0	0.0	0.0	2.0	0.0	0.0	0.0	0.0	3.0	0.0	3.0	2.0	1.0	0.0	0.0	0.0	0.0	k__Bacteria; p__Bacteroidetes; c__Bacteroidia; o__Bacteroidales; f__Prevotellaceae
OTU_1204	0.0	1.0	7.0	3.0	3.0	0.0	1.0	0.0	0.0	0.0	1.0	0.0	0.0	1.0	4.0	0.0	0.0	4.0	0.0	0.0	0.0	0.0	0.0	0.0	0.0	0.0	0.0	0.0	1.0	0.0	2.0	0.0	0.0	3.0	0.0	0.0	k__Bacteria; p__Firmicutes; c__Clostridia; o__Clostridiales; f__unidentified_Clostridiales; g__Mogibacterium; s__
OTU_1205	3.0	5.0	9.0	5.0	8.0	3.0	9.0	10.0	6.0	2.0	2.0	5.0	3.0	7.0	5.0	9.0	3.0	3.0	6.0	3.0	6.0	10.0	2.0	6.0	12.0	4.0	6.0	14.0	6.0	11.0	6.0	8.0	6.0	10.0	6.0	9.0	k__Bacteria; p__Bacteroidetes; c__Bacteroidia; o__Bacteroidales; f__Prevotellaceae; g__unidentified_Prevotellaceae
OTU_1206	0.0	0.0	0.0	0.0	0.0	32.0	0.0	0.0	0.0	0.0	0.0	0.0	0.0	0.0	0.0	0.0	0.0	0.0	0.0	0.0	0.0	1.0	0.0	0.0	0.0	0.0	0.0	0.0	0.0	0.0	0.0	0.0	5.0	0.0	0.0	0.0	k__Bacteria; p__Proteobacteria; c__Gammaproteobacteria; o__Oceanospirillales; f__Halomonadaceae; g__Halomonas
OTU_1207	0.0	0.0	1.0	0.0	0.0	0.0	2.0	0.0	1.0	1.0	0.0	0.0	0.0	0.0	0.0	0.0	1.0	0.0	0.0	0.0	0.0	0.0	0.0	0.0	0.0	1.0	0.0	0.0	1.0	2.0	0.0	0.0	0.0	3.0	2.0	1.0	k__Bacteria; p__Bacteroidetes; c__Bacteroidia; o__Bacteroidales; f__Prevotellaceae
OTU_1208	0.0	2.0	2.0	0.0	2.0	0.0	2.0	0.0	0.0	0.0	0.0	0.0	1.0	1.0	0.0	0.0	0.0	1.0	0.0	6.0	1.0	0.0	0.0	1.0	0.0	6.0	3.0	0.0	0.0	5.0	1.0	9.0	4.0	0.0	0.0	0.0	k__Bacteria; p__Bacteroidetes; c__Bacteroidia; o__Bacteroidales; f__Prevotellaceae; g__; s__
OTU_1209	0.0	0.0	0.0	0.0	0.0	0.0	0.0	0.0	0.0	3.0	0.0	0.0	0.0	1.0	0.0	0.0	0.0	0.0	0.0	0.0	0.0	0.0	0.0	0.0	1.0	0.0	0.0	0.0	0.0	0.0	0.0	0.0	0.0	3.0	0.0	0.0	k__Bacteria; p__Bacteroidetes; c__Bacteroidia; o__Bacteroidales; f__Prevotellaceae
OTU_1210	1.0	5.0	9.0	1.0	6.0	0.0	2.0	2.0	1.0	2.0	0.0	0.0	2.0	0.0	4.0	0.0	0.0	0.0	5.0	2.0	0.0	0.0	4.0	1.0	2.0	1.0	0.0	1.0	3.0	3.0	1.0	1.0	2.0	0.0	1.0	2.0	k__Bacteria; p__Tenericutes; c__Mollicutes; o__; f__; g__; s__
OTU_1211	1.0	0.0	3.0	1.0	3.0	0.0	1.0	3.0	0.0	0.0	0.0	1.0	2.0	1.0	0.0	0.0	0.0	1.0	0.0	0.0	1.0	0.0	0.0	1.0	1.0	1.0	0.0	2.0	2.0	2.0	1.0	2.0	2.0	1.0	1.0	2.0	k__Bacteria; p__Firmicutes; c__Clostridia; o__Clostridiales; f__Ruminococcaceae; g__; s__
OTU_1212	0.0	0.0	4.0	0.0	0.0	0.0	0.0	0.0	0.0	0.0	0.0	1.0	0.0	1.0	0.0	0.0	0.0	0.0	0.0	0.0	0.0	0.0	0.0	0.0	0.0	0.0	0.0	0.0	0.0	0.0	1.0	0.0	0.0	0.0	0.0	0.0	k__Bacteria; p__Firmicutes; c__Clostridia; o__Thermoanaerobacterales; f__Thermoanaerobacteraceae; g__Thermoanaerobacter
OTU_1213	0.0	0.0	6.0	1.0	0.0	0.0	2.0	0.0	0.0	0.0	0.0	1.0	0.0	0.0	0.0	1.0	2.0	2.0	1.0	3.0	0.0	0.0	0.0	0.0	2.0	1.0	1.0	3.0	2.0	2.0	1.0	0.0	3.0	1.0	0.0	1.0	k__Bacteria; p__Firmicutes; c__Erysipelotrichia; o__Erysipelotrichales; f__Erysipelotrichaceae; g__; s__
OTU_1214	0.0	0.0	1.0	2.0	3.0	3.0	2.0	0.0	2.0	3.0	2.0	1.0	5.0	1.0	0.0	3.0	1.0	1.0	0.0	2.0	4.0	7.0	1.0	3.0	2.0	2.0	4.0	9.0	5.0	4.0	0.0	5.0	2.0	5.0	2.0	5.0	k__Bacteria; p__Firmicutes; c__Clostridia; o__Clostridiales; f__Lachnospiraceae
OTU_1215	0.0	0.0	2.0	1.0	1.0	0.0	0.0	0.0	2.0	1.0	3.0	0.0	1.0	0.0	2.0	0.0	1.0	0.0	1.0	0.0	0.0	0.0	1.0	0.0	1.0	0.0	3.0	2.0	0.0	0.0	0.0	0.0	0.0	4.0	0.0	2.0	k__Bacteria
OTU_1216	0.0	1.0	1.0	0.0	0.0	0.0	3.0	0.0	1.0	1.0	2.0	0.0	0.0	1.0	0.0	1.0	0.0	2.0	2.0	0.0	0.0	1.0	1.0	0.0	0.0	1.0	0.0	0.0	2.0	2.0	0.0	2.0	1.0	1.0	2.0	3.0	k__Bacteria; p__Actinobacteria; c__Coriobacteriia; o__Coriobacteriales; f__Atopobiaceae; g__Atopobium; s__
OTU_1217	3.0	6.0	5.0	5.0	11.0	1.0	4.0	4.0	4.0	6.0	1.0	6.0	3.0	6.0	4.0	3.0	2.0	3.0	5.0	10.0	5.0	6.0	2.0	7.0	3.0	3.0	6.0	6.0	7.0	6.0	4.0	7.0	1.0	15.0	10.0	14.0	k__Bacteria; p__Firmicutes; c__Negativicutes; o__Selenomonadales; f__Veillonellaceae; g__Anaerovibrio
OTU_1218	1.0	2.0	2.0	3.0	0.0	0.0	2.0	0.0	0.0	5.0	0.0	1.0	2.0	1.0	0.0	0.0	0.0	0.0	1.0	0.0	0.0	1.0	1.0	1.0	0.0	1.0	0.0	0.0	0.0	0.0	3.0	0.0	0.0	0.0	2.0	2.0	k__Bacteria; p__Firmicutes; c__Clostridia; o__Clostridiales; f__Lachnospiraceae
OTU_1219	0.0	0.0	0.0	0.0	0.0	2.0	0.0	0.0	3.0	4.0	0.0	0.0	0.0	0.0	1.0	0.0	1.0	0.0	2.0	0.0	0.0	2.0	2.0	0.0	2.0	1.0	0.0	0.0	0.0	1.0	1.0	2.0	0.0	1.0	2.0	0.0	k__Bacteria; p__Bacteroidetes; c__Bacteroidia
OTU_1220	4.0	5.0	14.0	4.0	8.0	0.0	1.0	3.0	2.0	4.0	2.0	9.0	3.0	6.0	2.0	4.0	4.0	4.0	3.0	1.0	3.0	2.0	1.0	8.0	3.0	7.0	5.0	2.0	2.0	6.0	5.0	6.0	1.0	6.0	1.0	11.0	k__Bacteria; p__Firmicutes; c__Clostridia; o__Clostridiales; f__Ruminococcaceae; g__unidentified_Ruminococcaceae; s__Eubacterium_coprostanoligenes
OTU_1221	0.0	0.0	0.0	1.0	0.0	0.0	0.0	0.0	0.0	1.0	1.0	0.0	0.0	0.0	0.0	0.0	0.0	1.0	0.0	0.0	2.0	0.0	5.0	0.0	0.0	0.0	0.0	0.0	0.0	0.0	0.0	0.0	0.0	0.0	1.0	1.0	k__Bacteria; p__Bacteroidetes; c__Bacteroidia; o__Bacteroidales
OTU_1222	1.0	1.0	7.0	4.0	4.0	4.0	2.0	0.0	4.0	8.0	0.0	1.0	1.0	2.0	6.0	7.0	3.0	3.0	5.0	1.0	4.0	15.0	2.0	7.0	9.0	2.0	8.0	9.0	2.0	7.0	0.0	0.0	8.0	5.0	2.0	4.0	k__Bacteria; p__Bacteroidetes; c__Bacteroidia; o__Bacteroidales; f__Prevotellaceae; g__; s__
OTU_1223	1.0	0.0	0.0	2.0	0.0	0.0	0.0	1.0	0.0	1.0	0.0	1.0	3.0	0.0	0.0	0.0	0.0	3.0	2.0	0.0	2.0	0.0	0.0	1.0	1.0	0.0	0.0	0.0	0.0	0.0	0.0	0.0	0.0	0.0	0.0	2.0	k__Bacteria; p__Firmicutes; c__Clostridia; o__Clostridiales; f__Ruminococcaceae
OTU_1224	2.0	0.0	0.0	0.0	0.0	0.0	2.0	0.0	0.0	2.0	0.0	2.0	0.0	0.0	0.0	2.0	0.0	0.0	2.0	0.0	3.0	0.0	0.0	0.0	0.0	0.0	0.0	0.0	0.0	0.0	0.0	0.0	1.0	4.0	0.0	0.0	k__Bacteria; p__Bacteroidetes; c__Bacteroidia; o__Bacteroidales; f__unidentified_Bacteroidales; g__unidentified_Bacteroidales; s__Bacteroidia_bacterium_feline_oral_taxon_141
OTU_1225	0.0	0.0	0.0	0.0	0.0	1.0	2.0	3.0	0.0	3.0	0.0	0.0	0.0	0.0	0.0	0.0	0.0	0.0	0.0	0.0	1.0	1.0	0.0	0.0	0.0	3.0	0.0	0.0	0.0	3.0	0.0	2.0	0.0	3.0	1.0	2.0	k__Bacteria; p__Spirochaetes; c__Spirochaetia; o__Spirochaetales; f__Spirochaetaceae; g__Sphaerochaeta; s__
OTU_1226	3.0	0.0	0.0	0.0	0.0	1.0	0.0	4.0	0.0	0.0	0.0	0.0	0.0	1.0	2.0	2.0	0.0	0.0	0.0	0.0	0.0	0.0	0.0	0.0	0.0	0.0	0.0	0.0	0.0	0.0	0.0	3.0	0.0	0.0	0.0	0.0	k__Archaea; p__Euryarchaeota; c__Thermoplasmata; o__Methanomassiliicoccales; f__unidentified_Methanomassiliicoccales; g__Candidatus_Methanomethylophilus; s__
OTU_1227	0.0	0.0	2.0	2.0	2.0	2.0	0.0	2.0	0.0	0.0	0.0	0.0	2.0	0.0	1.0	0.0	0.0	0.0	1.0	0.0	0.0	0.0	4.0	0.0	2.0	1.0	0.0	0.0	4.0	0.0	0.0	0.0	0.0	0.0	1.0	0.0	k__Bacteria; p__Tenericutes; c__Mollicutes; o__Anaeroplasmatales; f__Anaeroplasmataceae; g__Anaeroplasma
OTU_1228	0.0	2.0	7.0	0.0	3.0	0.0	2.0	2.0	0.0	0.0	1.0	0.0	0.0	2.0	0.0	0.0	2.0	0.0	0.0	0.0	2.0	0.0	1.0	0.0	0.0	3.0	3.0	2.0	0.0	0.0	2.0	0.0	1.0	1.0	0.0	2.0	k__Bacteria; p__Firmicutes; c__Clostridia; o__Clostridiales; f__Ruminococcaceae
OTU_1229	0.0	0.0	0.0	0.0	0.0	0.0	0.0	0.0	0.0	0.0	0.0	0.0	0.0	0.0	1.0	0.0	0.0	1.0	0.0	0.0	0.0	2.0	0.0	0.0	1.0	1.0	1.0	0.0	0.0	0.0	0.0	1.0	0.0	1.0	3.0	1.0	k__Bacteria; p__Firmicutes; c__Clostridia; o__Clostridiales; f__Lachnospiraceae; g__Oribacterium; s__
OTU_1230	0.0	2.0	0.0	0.0	0.0	0.0	0.0	2.0	4.0	2.0	0.0	3.0	0.0	1.0	0.0	0.0	0.0	1.0	2.0	0.0	2.0	1.0	0.0	2.0	1.0	4.0	0.0	1.0	0.0	1.0	0.0	0.0	0.0	0.0	0.0	3.0	k__Bacteria; p__Melainabacteria; c__; o__; f__; g__; s__
OTU_1231	0.0	0.0	0.0	0.0	1.0	0.0	0.0	0.0	3.0	0.0	0.0	0.0	0.0	0.0	0.0	0.0	0.0	0.0	0.0	0.0	0.0	0.0	2.0	1.0	0.0	2.0	1.0	0.0	2.0	0.0	2.0	0.0	0.0	2.0	0.0	1.0	k__Bacteria; p__Firmicutes; c__Clostridia; o__Clostridiales; f__Ruminococcaceae
OTU_1232	0.0	0.0	0.0	0.0	0.0	0.0	4.0	0.0	0.0	0.0	0.0	0.0	0.0	0.0	4.0	0.0	1.0	0.0	0.0	0.0	0.0	0.0	0.0	0.0	0.0	0.0	1.0	10.0	0.0	0.0	1.0	0.0	0.0	0.0	0.0	0.0	k__Bacteria; p__Firmicutes; c__Clostridia; o__Clostridiales; f__Ruminococcaceae
OTU_1233	0.0	0.0	0.0	0.0	3.0	1.0	1.0	0.0	0.0	1.0	1.0	0.0	0.0	0.0	0.0	0.0	1.0	0.0	1.0	0.0	0.0	0.0	2.0	0.0	0.0	0.0	1.0	0.0	0.0	0.0	0.0	0.0	0.0	0.0	0.0	0.0	k__Bacteria; p__Firmicutes; c__Erysipelotrichia; o__Erysipelotrichales; f__Erysipelotrichaceae; g__; s__
OTU_1234	1.0	0.0	1.0	0.0	0.0	0.0	3.0	0.0	0.0	3.0	1.0	2.0	1.0	0.0	1.0	0.0	0.0	5.0	1.0	0.0	0.0	0.0	0.0	1.0	0.0	2.0	2.0	1.0	0.0	0.0	0.0	0.0	0.0	1.0	0.0	0.0	k__Bacteria; p__Spirochaetes; c__Spirochaetia; o__Spirochaetales; f__Spirochaetaceae
OTU_1235	0.0	0.0	0.0	0.0	0.0	0.0	0.0	0.0	0.0	0.0	0.0	2.0	0.0	18.0	0.0	0.0	0.0	0.0	0.0	0.0	0.0	0.0	0.0	0.0	0.0	0.0	1.0	0.0	0.0	0.0	0.0	0.0	0.0	0.0	0.0	0.0	k__Bacteria; p__Bacteroidetes; c__Bacteroidia; o__Bacteroidales; f__Rikenellaceae; g__unidentified_Rikenellaceae; s__Bacteroidetes_bacterium_PPf50E2
OTU_1236	2.0	6.0	5.0	3.0	4.0	3.0	0.0	2.0	1.0	5.0	1.0	0.0	2.0	1.0	0.0	1.0	0.0	5.0	2.0	3.0	4.0	3.0	2.0	0.0	4.0	3.0	2.0	3.0	0.0	5.0	3.0	2.0	7.0	5.0	8.0	4.0	k__Bacteria; p__Bacteroidetes; c__Bacteroidia; o__Bacteroidales; f__Rikenellaceae; g__; s__
OTU_1237	1.0	0.0	1.0	3.0	0.0	0.0	2.0	0.0	0.0	2.0	1.0	0.0	1.0	1.0	0.0	0.0	0.0	0.0	2.0	2.0	0.0	0.0	2.0	4.0	0.0	0.0	2.0	1.0	2.0	1.0	1.0	1.0	0.0	1.0	0.0	1.0	k__Bacteria; p__Tenericutes; c__Mollicutes; o__; f__; g__; s__
OTU_1238	0.0	0.0	0.0	0.0	3.0	1.0	0.0	0.0	0.0	0.0	0.0	2.0	1.0	0.0	0.0	0.0	0.0	0.0	0.0	0.0	3.0	0.0	0.0	0.0	4.0	1.0	2.0	0.0	0.0	0.0	2.0	3.0	0.0	0.0	0.0	0.0	k__Bacteria; p__Firmicutes; c__Clostridia; o__Clostridiales; f__Ruminococcaceae
OTU_1239	20.0	11.0	12.0	7.0	11.0	9.0	7.0	5.0	12.0	4.0	1.0	6.0	6.0	13.0	7.0	6.0	8.0	8.0	4.0	22.0	9.0	4.0	4.0	17.0	16.0	12.0	8.0	22.0	4.0	6.0	8.0	11.0	12.0	6.0	7.0	8.0	k__Bacteria; p__Bacteroidetes; c__Bacteroidia; o__Bacteroidales; f__Prevotellaceae; g__; s__
OTU_1240	0.0	0.0	1.0	3.0	3.0	1.0	0.0	2.0	0.0	0.0	3.0	1.0	2.0	0.0	0.0	0.0	0.0	2.0	0.0	0.0	1.0	0.0	7.0	0.0	0.0	0.0	0.0	0.0	1.0	0.0	0.0	0.0	0.0	0.0	0.0	0.0	k__Bacteria; p__Firmicutes; c__Erysipelotrichia; o__Erysipelotrichales; f__Erysipelotrichaceae; g__Solobacterium; s__
OTU_1241	0.0	0.0	0.0	4.0	1.0	0.0	2.0	0.0	0.0	3.0	0.0	2.0	0.0	1.0	0.0	2.0	0.0	0.0	0.0	0.0	0.0	2.0	1.0	0.0	0.0	0.0	2.0	0.0	0.0	0.0	0.0	0.0	4.0	1.0	0.0	2.0	k__Bacteria; p__Kiritimatiellaeota; c__Kiritimatiellae; o__; f__; g__; s__
OTU_1242	0.0	0.0	1.0	0.0	0.0	0.0	0.0	0.0	0.0	2.0	0.0	1.0	0.0	0.0	0.0	0.0	1.0	0.0	1.0	0.0	0.0	0.0	4.0	0.0	0.0	0.0	0.0	0.0	2.0	0.0	1.0	0.0	1.0	0.0	0.0	2.0	k__Bacteria; p__Firmicutes; c__Clostridia; o__Clostridiales; f__Ruminococcaceae
OTU_1243	0.0	4.0	1.0	0.0	4.0	1.0	0.0	0.0	0.0	2.0	1.0	2.0	0.0	0.0	0.0	0.0	1.0	0.0	3.0	3.0	4.0	0.0	1.0	1.0	2.0	3.0	2.0	1.0	0.0	0.0	1.0	1.0	4.0	0.0	2.0	2.0	k__Bacteria; p__Firmicutes; c__Clostridia; o__Clostridiales; f__Lachnospiraceae
OTU_1244	1.0	0.0	0.0	0.0	0.0	0.0	0.0	1.0	0.0	0.0	0.0	0.0	0.0	1.0	0.0	0.0	1.0	0.0	1.0	0.0	0.0	0.0	0.0	0.0	0.0	1.0	0.0	1.0	0.0	0.0	0.0	0.0	0.0	1.0	0.0	2.0	k__Bacteria; p__Firmicutes; c__Clostridia; o__Clostridiales; f__Lachnospiraceae
OTU_1245	0.0	1.0	0.0	3.0	1.0	1.0	4.0	2.0	1.0	2.0	4.0	0.0	1.0	0.0	0.0	3.0	0.0	0.0	2.0	0.0	0.0	0.0	6.0	3.0	3.0	1.0	1.0	1.0	6.0	0.0	1.0	3.0	0.0	1.0	0.0	2.0	k__Bacteria; p__Firmicutes; c__Erysipelotrichia; o__Erysipelotrichales; f__Erysipelotrichaceae; g__Solobacterium; s__
OTU_1246	2.0	4.0	5.0	12.0	7.0	3.0	7.0	6.0	7.0	9.0	0.0	2.0	5.0	5.0	6.0	6.0	4.0	5.0	5.0	0.0	9.0	4.0	3.0	11.0	4.0	12.0	4.0	7.0	12.0	6.0	3.0	11.0	11.0	5.0	8.0	7.0	k__Bacteria; p__Firmicutes; c__Clostridia; o__Clostridiales; f__Lachnospiraceae; g__unidentified_Lachnospiraceae; s__Lachnospiraceae_bacterium_G41
OTU_1247	61.0	75.0	73.0	80.0	110.0	126.0	88.0	58.0	82.0	262.0	58.0	131.0	86.0	71.0	91.0	93.0	106.0	111.0	75.0	160.0	88.0	194.0	68.0	101.0	90.0	94.0	127.0	138.0	97.0	137.0	59.0	96.0	135.0	81.0	81.0	56.0	k__Bacteria; p__Bacteroidetes; c__Bacteroidia; o__Bacteroidales; f__Prevotellaceae; g__; s__
OTU_1248	0.0	0.0	2.0	0.0	3.0	0.0	0.0	0.0	2.0	0.0	1.0	0.0	0.0	1.0	0.0	2.0	0.0	2.0	1.0	0.0	0.0	0.0	2.0	0.0	1.0	0.0	1.0	0.0	3.0	0.0	0.0	1.0	0.0	0.0	2.0	0.0	k__Bacteria; p__Firmicutes; c__Clostridia; o__Clostridiales; f__Lachnospiraceae; g__; s__
OTU_1249	0.0	0.0	0.0	0.0	0.0	2.0	0.0	0.0	3.0	4.0	0.0	0.0	0.0	0.0	0.0	0.0	0.0	1.0	0.0	0.0	2.0	1.0	0.0	1.0	1.0	0.0	0.0	2.0	1.0	0.0	0.0	0.0	0.0	1.0	0.0	0.0	k__Bacteria; p__Firmicutes; c__Clostridia; o__Clostridiales; f__Ruminococcaceae; g__unidentified_Ruminococcaceae; s__Clostridiales_bacterium_NK3B98
OTU_1250	2.0	1.0	0.0	4.0	0.0	1.0	1.0	1.0	0.0	2.0	0.0	3.0	2.0	2.0	0.0	1.0	0.0	0.0	0.0	0.0	0.0	3.0	2.0	1.0	0.0	0.0	0.0	0.0	3.0	0.0	1.0	1.0	0.0	2.0	0.0	0.0	k__Bacteria; p__Proteobacteria; c__Alphaproteobacteria; o__Rhodospirillales; f__; g__; s__
OTU_1251	0.0	0.0	8.0	0.0	0.0	0.0	0.0	0.0	0.0	0.0	0.0	0.0	0.0	0.0	0.0	0.0	0.0	0.0	0.0	0.0	0.0	0.0	0.0	0.0	0.0	0.0	0.0	0.0	0.0	0.0	0.0	0.0	0.0	0.0	0.0	0.0	k__Bacteria; p__Proteobacteria; c__Gammaproteobacteria; o__Pseudomonadales; f__Pseudomonadaceae; g__Pseudomonas; s__Pseudomonas_pachastrellae
OTU_1252	0.0	0.0	0.0	0.0	0.0	0.0	0.0	0.0	0.0	0.0	0.0	3.0	0.0	0.0	0.0	0.0	0.0	0.0	0.0	0.0	0.0	0.0	2.0	0.0	0.0	0.0	7.0	0.0	0.0	0.0	0.0	0.0	0.0	0.0	0.0	0.0	k__Bacteria; p__Actinobacteria; c__Acidimicrobiia; o__; f__; g__; s__
OTU_1253	16.0	24.0	27.0	19.0	40.0	27.0	20.0	21.0	32.0	23.0	29.0	22.0	19.0	26.0	25.0	30.0	34.0	55.0	34.0	2.0	56.0	27.0	26.0	30.0	53.0	67.0	67.0	44.0	53.0	47.0	30.0	80.0	39.0	44.0	29.0	110.0	k__Bacteria; p__Firmicutes; c__Clostridia; o__Clostridiales; f__Ruminococcaceae; g__unidentified_Ruminococcaceae
OTU_1254	0.0	0.0	0.0	0.0	1.0	0.0	0.0	0.0	0.0	1.0	1.0	1.0	0.0	2.0	0.0	2.0	2.0	0.0	3.0	0.0	1.0	0.0	0.0	1.0	2.0	1.0	2.0	4.0	0.0	0.0	2.0	1.0	0.0	2.0	0.0	1.0	k__Bacteria; p__Firmicutes; c__Clostridia; o__Clostridiales; f__Ruminococcaceae; g__Papillibacter; s__
OTU_1255	0.0	0.0	0.0	0.0	0.0	0.0	0.0	0.0	0.0	0.0	1.0	0.0	0.0	0.0	0.0	0.0	0.0	2.0	0.0	0.0	0.0	0.0	2.0	2.0	0.0	0.0	0.0	0.0	2.0	1.0	2.0	1.0	0.0	0.0	0.0	1.0	k__Bacteria; p__Firmicutes; c__Clostridia; o__Clostridiales; f__Christensenellaceae; g__; s__
OTU_1256	5.0	1.0	5.0	13.0	6.0	4.0	5.0	5.0	8.0	5.0	21.0	2.0	12.0	1.0	7.0	8.0	6.0	8.0	11.0	0.0	3.0	9.0	17.0	7.0	12.0	5.0	6.0	3.0	10.0	9.0	10.0	6.0	0.0	3.0	19.0	3.0	k__Bacteria; p__Firmicutes; c__Clostridia; o__Clostridiales; f__Lachnospiraceae; g__unidentified_Lachnospiraceae
OTU_1257	0.0	0.0	0.0	0.0	0.0	1.0	3.0	0.0	0.0	0.0	0.0	0.0	0.0	0.0	0.0	0.0	3.0	0.0	0.0	0.0	0.0	0.0	0.0	0.0	0.0	0.0	3.0	3.0	0.0	0.0	2.0	0.0	0.0	0.0	0.0	0.0	k__Bacteria; p__Bacteroidetes; c__Bacteroidia; o__Bacteroidales; f__Rikenellaceae; g__Alistipes; s__Alistipes_onderdonkii
OTU_1258	1.0	0.0	0.0	0.0	0.0	0.0	0.0	0.0	0.0	2.0	0.0	0.0	0.0	0.0	0.0	2.0	0.0	2.0	0.0	0.0	1.0	0.0	1.0	0.0	0.0	0.0	0.0	1.0	2.0	0.0	1.0	2.0	0.0	1.0	0.0	0.0	k__Bacteria; p__Firmicutes; c__Erysipelotrichia; o__Erysipelotrichales; f__Erysipelotrichaceae
OTU_1259	2.0	2.0	7.0	6.0	2.0	1.0	3.0	2.0	2.0	0.0	3.0	0.0	1.0	2.0	2.0	0.0	0.0	4.0	2.0	3.0	1.0	1.0	4.0	1.0	4.0	3.0	1.0	2.0	8.0	3.0	2.0	2.0	3.0	2.0	2.0	2.0	k__Bacteria; p__Tenericutes; c__Mollicutes; o__; f__; g__; s__
OTU_1260	0.0	0.0	0.0	0.0	0.0	0.0	0.0	0.0	0.0	1.0	0.0	0.0	0.0	0.0	0.0	0.0	0.0	0.0	0.0	0.0	0.0	0.0	6.0	0.0	0.0	0.0	0.0	0.0	0.0	0.0	0.0	0.0	0.0	0.0	0.0	0.0	k__Bacteria; p__Proteobacteria; c__Deltaproteobacteria; o__Desulfovibrionales; f__Desulfovibrionaceae; g__Desulfovibrio; s__Desulfovibrio_indicus
OTU_1261	0.0	0.0	0.0	0.0	3.0	3.0	0.0	0.0	0.0	0.0	3.0	0.0	0.0	0.0	1.0	0.0	0.0	0.0	1.0	0.0	0.0	0.0	4.0	0.0	2.0	0.0	0.0	0.0	0.0	2.0	1.0	0.0	0.0	1.0	0.0	0.0	k__Bacteria; p__Bacteroidetes; c__Bacteroidia; o__Bacteroidales
OTU_1262	0.0	12.0	0.0	0.0	0.0	0.0	0.0	0.0	0.0	0.0	0.0	0.0	0.0	0.0	0.0	0.0	0.0	0.0	0.0	0.0	0.0	0.0	0.0	0.0	0.0	0.0	0.0	0.0	0.0	0.0	0.0	1.0	0.0	0.0	0.0	0.0	k__Bacteria; p__Firmicutes; c__Clostridia; o__Clostridiales; f__unidentified_Clostridiales; g__Anoxynatronum; s__
OTU_1263	0.0	0.0	0.0	0.0	0.0	0.0	0.0	0.0	0.0	0.0	0.0	0.0	0.0	0.0	0.0	0.0	0.0	0.0	0.0	0.0	0.0	0.0	0.0	0.0	0.0	0.0	0.0	0.0	0.0	0.0	0.0	0.0	0.0	0.0	0.0	12.0	k__Bacteria; p__Bacteroidetes; c__Bacteroidia; o__Bacteroidales; f__Muribaculaceae; g__; s__
OTU_1264	2.0	4.0	1.0	4.0	4.0	1.0	3.0	1.0	3.0	2.0	1.0	1.0	2.0	0.0	3.0	3.0	3.0	1.0	4.0	3.0	3.0	0.0	4.0	4.0	7.0	3.0	2.0	0.0	2.0	2.0	1.0	4.0	3.0	2.0	3.0	1.0	k__Bacteria; p__Bacteroidetes; c__Bacteroidia; o__Bacteroidales; f__Prevotellaceae; g__; s__
OTU_1265	0.0	0.0	0.0	2.0	0.0	0.0	0.0	0.0	0.0	0.0	0.0	1.0	0.0	0.0	0.0	2.0	0.0	1.0	0.0	0.0	0.0	0.0	0.0	2.0	0.0	3.0	1.0	0.0	0.0	4.0	0.0	0.0	0.0	0.0	0.0	3.0	k__Bacteria; p__Bacteroidetes; c__Bacteroidia; o__Bacteroidales; f__Prevotellaceae
OTU_1266	2.0	2.0	0.0	0.0	0.0	2.0	3.0	0.0	1.0	4.0	0.0	1.0	0.0	0.0	0.0	1.0	2.0	2.0	0.0	0.0	1.0	3.0	2.0	0.0	0.0	5.0	1.0	0.0	2.0	0.0	0.0	3.0	3.0	3.0	1.0	3.0	k__Bacteria; p__Bacteroidetes; c__Bacteroidia; o__Bacteroidales; f__Rikenellaceae; g__; s__
OTU_1267	0.0	0.0	0.0	0.0	0.0	0.0	0.0	0.0	2.0	0.0	1.0	1.0	0.0	0.0	3.0	0.0	2.0	0.0	1.0	0.0	0.0	0.0	0.0	0.0	1.0	0.0	1.0	1.0	0.0	2.0	0.0	2.0	0.0	0.0	0.0	3.0	k__Bacteria; p__Firmicutes; c__Clostridia; o__Clostridiales; f__unidentified_Clostridiales
OTU_1268	1.0	1.0	1.0	0.0	2.0	0.0	0.0	0.0	0.0	0.0	1.0	0.0	1.0	1.0	0.0	0.0	0.0	0.0	0.0	3.0	0.0	2.0	1.0	0.0	0.0	2.0	0.0	0.0	4.0	0.0	3.0	0.0	1.0	1.0	4.0	0.0	k__Bacteria; p__Firmicutes; c__Negativicutes; o__Selenomonadales; f__Veillonellaceae
OTU_1269	0.0	0.0	2.0	1.0	1.0	0.0	1.0	0.0	2.0	0.0	1.0	1.0	2.0	1.0	1.0	0.0	0.0	0.0	0.0	0.0	2.0	3.0	0.0	5.0	1.0	3.0	2.0	1.0	0.0	2.0	1.0	5.0	3.0	0.0	0.0	2.0	k__Bacteria; p__Bacteroidetes; c__Bacteroidia; o__Bacteroidales
OTU_1270	0.0	1.0	0.0	0.0	1.0	1.0	3.0	0.0	0.0	1.0	0.0	2.0	0.0	0.0	0.0	0.0	1.0	0.0	0.0	0.0	2.0	0.0	1.0	1.0	0.0	0.0	0.0	4.0	0.0	0.0	0.0	0.0	0.0	0.0	0.0	0.0	k__Bacteria; p__Firmicutes; c__Clostridia; o__Clostridiales
OTU_1271	0.0	2.0	0.0	1.0	0.0	0.0	0.0	0.0	0.0	1.0	0.0	1.0	0.0	0.0	0.0	0.0	0.0	0.0	0.0	0.0	0.0	0.0	0.0	0.0	0.0	1.0	0.0	0.0	0.0	0.0	0.0	0.0	2.0	0.0	0.0	2.0	k__Bacteria; p__Firmicutes; c__Clostridia; o__Clostridiales; f__Ruminococcaceae
OTU_1272	0.0	1.0	1.0	0.0	0.0	0.0	0.0	1.0	0.0	0.0	0.0	1.0	0.0	0.0	2.0	0.0	0.0	0.0	0.0	0.0	1.0	0.0	1.0	0.0	0.0	0.0	0.0	0.0	1.0	0.0	0.0	0.0	0.0	0.0	0.0	1.0	k__Bacteria; p__Firmicutes; c__Clostridia; o__Clostridiales; f__unidentified_Clostridiales; g__Anaerovorax
OTU_1273	0.0	0.0	1.0	0.0	0.0	0.0	0.0	0.0	0.0	1.0	3.0	2.0	0.0	0.0	0.0	0.0	0.0	0.0	0.0	0.0	0.0	0.0	0.0	0.0	0.0	0.0	0.0	0.0	0.0	0.0	0.0	0.0	0.0	0.0	0.0	0.0	k__Bacteria; p__Proteobacteria; c__Alphaproteobacteria; o__unidentified_Alphaproteobacteria; f__unidentified_Alphaproteobacteria; g__Parvibaculum; s__
OTU_1274	0.0	1.0	0.0	0.0	3.0	0.0	1.0	0.0	1.0	2.0	0.0	0.0	0.0	0.0	1.0	2.0	0.0	2.0	0.0	0.0	3.0	1.0	0.0	4.0	0.0	0.0	0.0	1.0	0.0	0.0	1.0	1.0	1.0	6.0	3.0	1.0	k__Bacteria; p__Firmicutes; c__Negativicutes; o__Selenomonadales; f__Veillonellaceae
OTU_1275	0.0	1.0	3.0	0.0	2.0	2.0	2.0	0.0	5.0	1.0	0.0	0.0	0.0	2.0	2.0	2.0	6.0	0.0	2.0	0.0	4.0	2.0	1.0	3.0	3.0	2.0	3.0	3.0	1.0	2.0	1.0	0.0	0.0	1.0	4.0	1.0	k__Bacteria; p__Bacteroidetes; c__Bacteroidia; o__Bacteroidales; f__Prevotellaceae
OTU_1276	0.0	5.0	0.0	0.0	0.0	0.0	0.0	0.0	0.0	0.0	0.0	0.0	0.0	0.0	0.0	0.0	0.0	0.0	0.0	0.0	0.0	0.0	0.0	0.0	0.0	0.0	0.0	0.0	0.0	0.0	0.0	1.0	0.0	0.0	0.0	0.0	k__Bacteria; p__Proteobacteria; c__Alphaproteobacteria; o__Rhizobiales; f__Rhizobiaceae; g__Cohaesibacter; s__
OTU_1277	0.0	1.0	1.0	1.0	0.0	0.0	0.0	0.0	0.0	1.0	14.0	1.0	0.0	1.0	0.0	0.0	0.0	0.0	0.0	0.0	0.0	0.0	0.0	0.0	0.0	0.0	1.0	0.0	0.0	1.0	0.0	0.0	2.0	2.0	0.0	1.0	k__Bacteria; p__Actinobacteria; c__unidentified_Actinobacteria; o__Bifidobacteriales; f__Bifidobacteriaceae; g__Bifidobacterium; s__Bifidobacterium_bifidum
OTU_1278	0.0	0.0	0.0	0.0	1.0	0.0	0.0	0.0	2.0	2.0	0.0	1.0	0.0	0.0	0.0	0.0	0.0	0.0	0.0	0.0	0.0	0.0	0.0	0.0	0.0	0.0	0.0	0.0	0.0	1.0	0.0	1.0	0.0	3.0	0.0	4.0	k__Bacteria; p__Spirochaetes; c__Spirochaetia; o__Spirochaetales; f__Spirochaetaceae
OTU_1279	3.0	3.0	11.0	1.0	6.0	3.0	2.0	4.0	4.0	3.0	0.0	4.0	3.0	4.0	3.0	3.0	2.0	5.0	1.0	3.0	1.0	1.0	1.0	3.0	4.0	4.0	3.0	4.0	3.0	5.0	3.0	2.0	7.0	3.0	4.0	7.0	k__Bacteria; p__Firmicutes; c__Clostridia; o__Clostridiales; f__Lachnospiraceae
OTU_1280	0.0	0.0	1.0	0.0	0.0	0.0	0.0	0.0	0.0	1.0	0.0	0.0	0.0	0.0	0.0	0.0	0.0	1.0	0.0	0.0	0.0	4.0	4.0	0.0	0.0	0.0	3.0	0.0	1.0	0.0	0.0	0.0	0.0	1.0	2.0	0.0	k__Bacteria; p__unidentified_Bacteria; c__unidentified_Bacteria; o__unidentified_Bacteria; f__unidentified_Bacteria; g__Candidatus_Saccharimonas; s__
OTU_1281	1.0	2.0	0.0	1.0	0.0	0.0	3.0	1.0	0.0	0.0	0.0	2.0	3.0	2.0	1.0	1.0	2.0	8.0	0.0	0.0	4.0	3.0	1.0	3.0	0.0	3.0	1.0	0.0	2.0	3.0	2.0	0.0	3.0	3.0	0.0	0.0	k__Bacteria; p__Bacteroidetes; c__Bacteroidia; o__Bacteroidales; f__Prevotellaceae
OTU_1282	0.0	1.0	0.0	2.0	2.0	0.0	0.0	3.0	0.0	2.0	0.0	0.0	0.0	1.0	0.0	0.0	0.0	1.0	0.0	0.0	1.0	0.0	0.0	0.0	0.0	1.0	0.0	0.0	0.0	0.0	0.0	2.0	0.0	1.0	0.0	2.0	k__Bacteria; p__Firmicutes; c__Clostridia; o__Clostridiales; f__Lachnospiraceae
OTU_1283	0.0	2.0	0.0	0.0	2.0	0.0	0.0	1.0	0.0	0.0	1.0	1.0	0.0	0.0	0.0	2.0	0.0	4.0	0.0	0.0	1.0	0.0	0.0	0.0	0.0	0.0	1.0	0.0	0.0	0.0	0.0	1.0	2.0	0.0	0.0	4.0	k__Bacteria; p__Firmicutes; c__Clostridia; o__Clostridiales; f__Defluviitaleaceae; g__; s__
OTU_1284	0.0	1.0	4.0	0.0	1.0	0.0	0.0	0.0	0.0	0.0	0.0	0.0	2.0	1.0	0.0	0.0	1.0	4.0	0.0	0.0	3.0	0.0	0.0	2.0	1.0	1.0	1.0	1.0	1.0	0.0	1.0	1.0	3.0	0.0	0.0	1.0	k__Bacteria; p__Firmicutes; c__Clostridia; o__Clostridiales; f__Lachnospiraceae; g__Acetitomaculum; s__
OTU_1285	17.0	27.0	20.0	18.0	35.0	12.0	21.0	18.0	25.0	16.0	13.0	27.0	17.0	26.0	14.0	11.0	17.0	33.0	18.0	26.0	29.0	16.0	21.0	32.0	20.0	28.0	21.0	23.0	17.0	19.0	18.0	24.0	29.0	21.0	18.0	22.0	k__Bacteria; p__Firmicutes; c__Clostridia; o__Clostridiales; f__Ruminococcaceae; g__unidentified_Ruminococcaceae
OTU_1286	0.0	0.0	0.0	3.0	4.0	0.0	6.0	0.0	2.0	3.0	1.0	1.0	0.0	0.0	1.0	2.0	0.0	4.0	1.0	0.0	2.0	1.0	2.0	0.0	1.0	3.0	0.0	1.0	0.0	1.0	0.0	2.0	0.0	1.0	1.0	3.0	k__Bacteria; p__Bacteroidetes; c__Bacteroidia; o__Bacteroidales
OTU_1287	22.0	49.0	175.0	142.0	125.0	25.0	72.0	49.0	35.0	33.0	89.0	48.0	89.0	50.0	49.0	31.0	66.0	65.0	113.0	20.0	40.0	45.0	89.0	48.0	53.0	85.0	51.0	44.0	76.0	68.0	53.0	70.0	48.0	63.0	90.0	40.0	k__Bacteria; p__Firmicutes; c__Clostridia; o__Clostridiales; f__Ruminococcaceae; g__unidentified_Ruminococcaceae
OTU_1288	0.0	2.0	1.0	0.0	0.0	0.0	1.0	4.0	1.0	0.0	0.0	0.0	0.0	1.0	0.0	0.0	0.0	1.0	0.0	0.0	0.0	0.0	0.0	0.0	0.0	0.0	0.0	0.0	0.0	0.0	0.0	0.0	0.0	0.0	0.0	0.0	k__Bacteria; p__Melainabacteria; c__; o__; f__; g__; s__
OTU_1289	0.0	0.0	0.0	2.0	0.0	0.0	0.0	0.0	0.0	0.0	1.0	1.0	0.0	3.0	0.0	0.0	0.0	0.0	0.0	0.0	0.0	0.0	0.0	0.0	0.0	2.0	0.0	0.0	0.0	0.0	0.0	0.0	0.0	0.0	0.0	0.0	k__Bacteria; p__Proteobacteria; c__Deltaproteobacteria; o__Desulfobacterales; f__Desulfobulbaceae; g__Desulfobulbus
OTU_1290	1.0	1.0	0.0	0.0	0.0	0.0	0.0	0.0	3.0	4.0	0.0	1.0	0.0	0.0	0.0	0.0	0.0	2.0	0.0	0.0	1.0	2.0	0.0	0.0	0.0	0.0	0.0	0.0	0.0	0.0	1.0	0.0	0.0	1.0	0.0	1.0	k__Bacteria; p__Spirochaetes; c__Spirochaetia; o__Spirochaetales; f__Spirochaetaceae; g__unidentified_Spirochaetaceae; s__Treponema_bryantii
OTU_1291	0.0	0.0	2.0	0.0	0.0	1.0	2.0	0.0	0.0	0.0	0.0	1.0	0.0	0.0	0.0	0.0	1.0	0.0	0.0	0.0	0.0	0.0	0.0	1.0	4.0	0.0	4.0	0.0	1.0	0.0	1.0	0.0	3.0	0.0	0.0	1.0	k__Bacteria; p__Bacteroidetes; c__Bacteroidia; o__Bacteroidales
OTU_1292	0.0	0.0	4.0	0.0	0.0	1.0	2.0	0.0	1.0	2.0	0.0	0.0	0.0	0.0	0.0	3.0	0.0	0.0	2.0	0.0	0.0	0.0	0.0	2.0	0.0	1.0	0.0	0.0	0.0	0.0	1.0	1.0	0.0	1.0	0.0	1.0	k__Bacteria; p__Firmicutes; c__Clostridia; o__Clostridiales; f__Lachnospiraceae; g__unidentified_Lachnospiraceae
OTU_1293	2.0	0.0	0.0	0.0	0.0	3.0	2.0	0.0	1.0	0.0	0.0	3.0	0.0	0.0	1.0	0.0	0.0	0.0	0.0	0.0	0.0	0.0	0.0	0.0	0.0	2.0	1.0	0.0	0.0	1.0	0.0	3.0	4.0	2.0	0.0	0.0	k__Bacteria; p__Bacteroidetes; c__Bacteroidia; o__Bacteroidales
OTU_1294	0.0	2.0	0.0	0.0	4.0	0.0	0.0	0.0	0.0	0.0	0.0	0.0	1.0	1.0	0.0	0.0	0.0	2.0	5.0	1.0	3.0	0.0	0.0	3.0	0.0	0.0	7.0	3.0	1.0	2.0	3.0	5.0	3.0	1.0	1.0	2.0	k__Bacteria; p__Bacteroidetes; c__Bacteroidia; o__Bacteroidales; f__Prevotellaceae; g__; s__
OTU_1295	11.0	10.0	7.0	7.0	14.0	7.0	7.0	10.0	17.0	11.0	8.0	8.0	4.0	7.0	10.0	3.0	12.0	18.0	6.0	6.0	15.0	7.0	9.0	22.0	17.0	6.0	5.0	14.0	7.0	9.0	7.0	11.0	8.0	33.0	13.0	11.0	k__Bacteria; p__Firmicutes; c__Clostridia; o__Clostridiales; f__Lachnospiraceae
OTU_1296	0.0	0.0	0.0	0.0	0.0	0.0	0.0	0.0	0.0	0.0	2.0	0.0	3.0	0.0	0.0	0.0	0.0	4.0	0.0	0.0	0.0	0.0	0.0	0.0	1.0	0.0	0.0	2.0	2.0	0.0	0.0	0.0	1.0	0.0	1.0	0.0	k__Bacteria; p__Firmicutes; c__Clostridia; o__Clostridiales; f__Lachnospiraceae; g__Acetitomaculum; s__
OTU_1297	0.0	1.0	1.0	0.0	0.0	0.0	0.0	2.0	0.0	0.0	0.0	2.0	0.0	0.0	0.0	0.0	0.0	0.0	1.0	0.0	1.0	1.0	0.0	0.0	0.0	0.0	0.0	0.0	0.0	2.0	1.0	2.0	0.0	1.0	0.0	1.0	k__Bacteria; p__Firmicutes; c__Clostridia; o__Clostridiales
OTU_1298	0.0	0.0	3.0	0.0	1.0	0.0	0.0	1.0	0.0	0.0	0.0	0.0	0.0	1.0	0.0	0.0	0.0	1.0	0.0	0.0	1.0	0.0	0.0	0.0	0.0	1.0	0.0	0.0	0.0	0.0	0.0	0.0	1.0	0.0	0.0	0.0	k__Bacteria; p__Firmicutes; c__Clostridia; o__Clostridiales; f__Lachnospiraceae; g__Acetitomaculum; s__
OTU_1299	0.0	0.0	1.0	0.0	0.0	0.0	2.0	3.0	0.0	1.0	0.0	1.0	0.0	0.0	1.0	0.0	0.0	0.0	0.0	0.0	2.0	0.0	0.0	0.0	0.0	0.0	0.0	0.0	0.0	0.0	0.0	0.0	0.0	0.0	0.0	4.0	k__Bacteria; p__Bacteroidetes; c__Bacteroidia; o__Bacteroidales; f__Prevotellaceae; g__; s__
OTU_1300	0.0	0.0	1.0	0.0	0.0	0.0	0.0	0.0	0.0	0.0	0.0	6.0	0.0	0.0	0.0	0.0	0.0	0.0	0.0	0.0	0.0	0.0	0.0	0.0	0.0	0.0	0.0	0.0	0.0	0.0	0.0	0.0	0.0	0.0	0.0	0.0	k__Bacteria; p__Proteobacteria; c__Gammaproteobacteria; o__Methylococcales; f__unidentified_Methylococcales; g__Methylomicrobium
OTU_1301	0.0	0.0	0.0	0.0	0.0	2.0	3.0	0.0	0.0	1.0	0.0	0.0	0.0	0.0	0.0	0.0	4.0	0.0	0.0	0.0	0.0	0.0	0.0	0.0	0.0	0.0	1.0	5.0	0.0	0.0	1.0	0.0	0.0	0.0	0.0	0.0	k__Bacteria; p__Firmicutes; c__Clostridia; o__Clostridiales; f__Ruminococcaceae; g__; s__
OTU_1302	0.0	6.0	1.0	5.0	2.0	0.0	0.0	1.0	0.0	1.0	0.0	0.0	2.0	1.0	1.0	1.0	0.0	3.0	1.0	0.0	7.0	0.0	0.0	1.0	2.0	5.0	2.0	0.0	2.0	1.0	1.0	3.0	3.0	3.0	1.0	4.0	k__Bacteria; p__Firmicutes; c__Clostridia; o__Clostridiales; f__Lachnospiraceae
OTU_1303	0.0	0.0	0.0	0.0	0.0	0.0	0.0	0.0	0.0	0.0	0.0	0.0	0.0	0.0	0.0	0.0	0.0	0.0	0.0	0.0	0.0	0.0	14.0	0.0	0.0	0.0	2.0	0.0	0.0	0.0	0.0	0.0	0.0	0.0	0.0	1.0	k__Bacteria; p__Proteobacteria; c__Deltaproteobacteria; o__Desulfovibrionales; f__Desulfomicrobiaceae; g__Desulfomicrobium
OTU_1304	0.0	0.0	0.0	0.0	4.0	0.0	0.0	0.0	0.0	1.0	0.0	0.0	0.0	0.0	0.0	2.0	1.0	0.0	0.0	0.0	0.0	2.0	0.0	1.0	0.0	0.0	0.0	0.0	0.0	0.0	0.0	0.0	0.0	1.0	0.0	0.0	k__Bacteria; p__Firmicutes; c__Clostridia; o__Clostridiales; f__Lachnospiraceae; g__unidentified_Lachnospiraceae
OTU_1305	0.0	0.0	0.0	0.0	1.0	0.0	0.0	0.0	1.0	0.0	0.0	0.0	0.0	0.0	0.0	0.0	0.0	0.0	0.0	0.0	0.0	0.0	0.0	0.0	0.0	3.0	2.0	0.0	2.0	0.0	3.0	2.0	0.0	1.0	0.0	1.0	k__Bacteria; p__Proteobacteria; c__Deltaproteobacteria; o__Desulfovibrionales; f__Desulfovibrionaceae; g__Mailhella; s__
OTU_1306	1.0	2.0	5.0	1.0	0.0	1.0	1.0	0.0	0.0	1.0	1.0	0.0	0.0	1.0	0.0	0.0	0.0	0.0	2.0	0.0	0.0	0.0	3.0	0.0	2.0	0.0	1.0	1.0	3.0	0.0	2.0	3.0	1.0	0.0	0.0	2.0	k__Bacteria; p__Tenericutes; c__Mollicutes; o__; f__; g__; s__
OTU_1307	0.0	0.0	4.0	0.0	0.0	0.0	0.0	0.0	0.0	0.0	0.0	0.0	0.0	0.0	0.0	0.0	0.0	0.0	0.0	0.0	0.0	0.0	0.0	0.0	0.0	0.0	0.0	0.0	0.0	0.0	2.0	0.0	0.0	0.0	0.0	0.0	k__Bacteria; p__Proteobacteria; c__Gammaproteobacteria; o__Oceanospirillales; f__Alcanivoracaceae; g__Alcanivorax; s__Alcanivorax_indicus
OTU_1308	0.0	0.0	1.0	0.0	0.0	0.0	0.0	1.0	0.0	3.0	2.0	0.0	1.0	0.0	2.0	0.0	2.0	0.0	0.0	0.0	2.0	0.0	2.0	1.0	2.0	2.0	2.0	3.0	0.0	0.0	1.0	2.0	0.0	0.0	0.0	1.0	k__Bacteria; p__Tenericutes; c__Mollicutes; o__; f__; g__; s__
OTU_1309	0.0	0.0	2.0	0.0	0.0	0.0	1.0	0.0	0.0	2.0	0.0	0.0	0.0	0.0	0.0	0.0	0.0	0.0	1.0	0.0	0.0	0.0	0.0	0.0	0.0	0.0	0.0	0.0	0.0	2.0	0.0	0.0	0.0	0.0	0.0	0.0	k__Bacteria; p__Tenericutes; c__Mollicutes; o__Anaeroplasmatales; f__Anaeroplasmataceae; g__Anaeroplasma; s__
OTU_1310	0.0	0.0	0.0	0.0	0.0	3.0	0.0	0.0	1.0	0.0	0.0	0.0	0.0	2.0	2.0	0.0	3.0	0.0	0.0	0.0	3.0	0.0	1.0	3.0	1.0	0.0	10.0	1.0	0.0	1.0	1.0	2.0	2.0	1.0	0.0	1.0	k__Bacteria; p__Bacteroidetes; c__Bacteroidia; o__Bacteroidales
OTU_1311	6.0	8.0	13.0	11.0	21.0	11.0	10.0	8.0	15.0	8.0	13.0	6.0	10.0	16.0	8.0	7.0	12.0	24.0	15.0	1.0	9.0	10.0	16.0	16.0	19.0	18.0	13.0	16.0	23.0	19.0	9.0	19.0	6.0	15.0	14.0	23.0	k__Bacteria; p__Bacteroidetes; c__Bacteroidia; o__Bacteroidales; f__Muribaculaceae; g__; s__
OTU_1312	0.0	2.0	9.0	4.0	5.0	0.0	5.0	5.0	1.0	0.0	1.0	3.0	0.0	1.0	2.0	1.0	4.0	2.0	1.0	1.0	5.0	2.0	2.0	0.0	0.0	2.0	1.0	0.0	3.0	1.0	1.0	3.0	8.0	2.0	1.0	2.0	k__Bacteria; p__Firmicutes; c__Clostridia; o__Clostridiales; f__Lachnospiraceae
OTU_1313	2.0	2.0	1.0	3.0	2.0	2.0	2.0	0.0	1.0	3.0	0.0	1.0	0.0	1.0	0.0	1.0	1.0	0.0	1.0	4.0	0.0	0.0	1.0	1.0	0.0	0.0	1.0	1.0	4.0	0.0	3.0	3.0	2.0	2.0	0.0	3.0	k__Bacteria; p__Firmicutes; c__Erysipelotrichia; o__Erysipelotrichales; f__Erysipelotrichaceae; g__; s__
OTU_1314	0.0	1.0	0.0	0.0	1.0	0.0	1.0	0.0	0.0	0.0	0.0	0.0	0.0	0.0	1.0	0.0	1.0	0.0	0.0	0.0	1.0	0.0	1.0	0.0	0.0	0.0	3.0	1.0	0.0	2.0	0.0	0.0	0.0	0.0	0.0	2.0	k__Bacteria; p__Firmicutes; c__Clostridia; o__Clostridiales; f__Ruminococcaceae
OTU_1315	0.0	1.0	1.0	2.0	4.0	0.0	0.0	0.0	0.0	0.0	0.0	0.0	0.0	0.0	0.0	0.0	0.0	1.0	0.0	0.0	3.0	2.0	0.0	1.0	2.0	6.0	0.0	0.0	3.0	0.0	1.0	1.0	0.0	0.0	0.0	0.0	k__Bacteria
OTU_1316	0.0	1.0	3.0	1.0	2.0	0.0	0.0	0.0	2.0	0.0	0.0	0.0	2.0	1.0	0.0	0.0	0.0	0.0	0.0	0.0	0.0	0.0	1.0	3.0	0.0	0.0	0.0	0.0	0.0	0.0	2.0	1.0	2.0	3.0	0.0	2.0	k__Bacteria; p__Firmicutes; c__Bacilli; o__Lactobacillales; f__Streptococcaceae; g__Streptococcus
OTU_1317	0.0	0.0	0.0	0.0	0.0	0.0	0.0	0.0	0.0	0.0	0.0	0.0	0.0	0.0	0.0	0.0	0.0	0.0	0.0	0.0	0.0	0.0	0.0	0.0	0.0	0.0	1.0	0.0	0.0	0.0	0.0	0.0	0.0	0.0	0.0	5.0	k__Bacteria; p__Calditrichaeota; c__unidentified_Calditrichaeota; o__Calditrichales; f__Calditrichaceae; g__Calorithrix; s__Calorithrix_insularis
OTU_1318	0.0	0.0	0.0	0.0	0.0	1.0	0.0	0.0	2.0	1.0	0.0	3.0	0.0	0.0	2.0	0.0	0.0	0.0	0.0	0.0	0.0	0.0	0.0	0.0	0.0	3.0	0.0	0.0	0.0	0.0	0.0	3.0	3.0	0.0	0.0	3.0	k__Bacteria; p__Spirochaetes; c__Spirochaetia; o__Spirochaetales; f__Spirochaetaceae; g__unidentified_Spirochaetaceae; s__Treponema_sp_AC3
OTU_1319	0.0	2.0	1.0	0.0	0.0	1.0	0.0	0.0	0.0	2.0	0.0	0.0	0.0	1.0	3.0	0.0	0.0	0.0	0.0	0.0	1.0	0.0	2.0	4.0	0.0	1.0	2.0	0.0	0.0	2.0	0.0	0.0	0.0	0.0	1.0	1.0	k__Bacteria; p__Tenericutes; c__Mollicutes; o__Anaeroplasmatales; f__Anaeroplasmataceae; g__Anaeroplasma; s__
OTU_1320	0.0	0.0	1.0	0.0	0.0	0.0	3.0	0.0	0.0	0.0	0.0	1.0	0.0	1.0	0.0	0.0	0.0	1.0	2.0	0.0	1.0	0.0	1.0	0.0	0.0	0.0	3.0	0.0	2.0	0.0	0.0	1.0	0.0	0.0	0.0	1.0	k__Bacteria; p__Firmicutes; c__Clostridia; o__Clostridiales; f__unidentified_Clostridiales
OTU_1321	0.0	0.0	0.0	0.0	0.0	0.0	0.0	1.0	0.0	0.0	0.0	0.0	0.0	0.0	0.0	1.0	3.0	0.0	0.0	1.0	0.0	0.0	0.0	0.0	0.0	0.0	1.0	0.0	0.0	2.0	0.0	1.0	0.0	1.0	0.0	1.0	k__Bacteria; p__Bacteroidetes; c__Bacteroidia; o__Bacteroidales; f__Rikenellaceae
OTU_1322	0.0	0.0	3.0	0.0	2.0	0.0	1.0	0.0	2.0	0.0	0.0	0.0	0.0	2.0	0.0	0.0	0.0	0.0	0.0	0.0	0.0	0.0	0.0	3.0	0.0	0.0	1.0	0.0	0.0	0.0	0.0	0.0	0.0	2.0	3.0	0.0	k__Bacteria; p__Firmicutes; c__Clostridia; o__Clostridiales; f__Ruminococcaceae; g__; s__
OTU_1323	0.0	0.0	2.0	0.0	4.0	0.0	0.0	0.0	0.0	2.0	2.0	0.0	1.0	0.0	0.0	0.0	0.0	3.0	0.0	4.0	0.0	0.0	3.0	0.0	0.0	4.0	0.0	3.0	0.0	0.0	5.0	3.0	2.0	1.0	1.0	4.0	k__Bacteria; p__Firmicutes; c__Erysipelotrichia; o__Erysipelotrichales; f__Erysipelotrichaceae; g__; s__
OTU_1324	0.0	0.0	1.0	0.0	0.0	0.0	0.0	0.0	0.0	1.0	0.0	0.0	0.0	0.0	0.0	0.0	1.0	0.0	0.0	0.0	1.0	0.0	1.0	0.0	0.0	0.0	0.0	1.0	0.0	0.0	0.0	0.0	1.0	1.0	0.0	0.0	k__Bacteria; p__Firmicutes; c__Clostridia; o__Clostridiales; f__Lachnospiraceae; g__unidentified_Lachnospiraceae
OTU_1325	1.0	0.0	0.0	4.0	1.0	0.0	0.0	0.0	0.0	0.0	0.0	2.0	0.0	0.0	4.0	0.0	0.0	1.0	0.0	3.0	2.0	0.0	0.0	0.0	1.0	1.0	0.0	0.0	0.0	0.0	0.0	0.0	2.0	0.0	0.0	1.0	k__Bacteria; p__Spirochaetes; c__Spirochaetia; o__Spirochaetales; f__Spirochaetaceae; g__unidentified_Spirochaetaceae; s__Treponema_sp_S
OTU_1326	2.0	0.0	5.0	7.0	2.0	2.0	1.0	3.0	1.0	2.0	4.0	3.0	5.0	1.0	2.0	4.0	2.0	5.0	4.0	1.0	2.0	4.0	4.0	6.0	1.0	3.0	1.0	4.0	5.0	4.0	3.0	3.0	3.0	3.0	8.0	1.0	k__Bacteria; p__Firmicutes; c__Clostridia; o__Clostridiales; f__unidentified_Clostridiales
OTU_1327	0.0	0.0	0.0	0.0	3.0	0.0	0.0	1.0	0.0	0.0	0.0	0.0	0.0	0.0	0.0	0.0	0.0	2.0	0.0	2.0	0.0	0.0	0.0	0.0	0.0	1.0	0.0	0.0	0.0	0.0	0.0	1.0	0.0	6.0	0.0	0.0	k__Bacteria; p__Melainabacteria; c__; o__; f__; g__; s__
OTU_1328	0.0	0.0	0.0	0.0	0.0	0.0	0.0	0.0	0.0	0.0	0.0	0.0	2.0	0.0	0.0	1.0	3.0	0.0	0.0	0.0	0.0	0.0	0.0	1.0	2.0	0.0	1.0	1.0	0.0	1.0	0.0	0.0	0.0	0.0	0.0	1.0	k__Bacteria; p__Firmicutes; c__Clostridia; o__Clostridiales; f__Christensenellaceae
OTU_1329	4.0	8.0	8.0	6.0	10.0	7.0	11.0	6.0	5.0	6.0	5.0	4.0	5.0	9.0	3.0	6.0	4.0	15.0	6.0	2.0	4.0	11.0	4.0	13.0	5.0	10.0	5.0	6.0	4.0	6.0	4.0	18.0	7.0	17.0	9.0	20.0	k__Bacteria; p__Firmicutes; c__Clostridia; o__Clostridiales
OTU_1330	0.0	5.0	0.0	0.0	0.0	0.0	0.0	0.0	0.0	0.0	0.0	3.0	0.0	0.0	0.0	0.0	0.0	0.0	0.0	0.0	0.0	0.0	0.0	0.0	0.0	0.0	2.0	0.0	0.0	0.0	0.0	0.0	0.0	0.0	0.0	0.0	k__Bacteria; p__Proteobacteria; c__Alphaproteobacteria; o__Rhodospirillales; f__unidentified_Rhodospirillales; g__Terasakiella
OTU_1331	0.0	5.0	0.0	0.0	0.0	0.0	0.0	0.0	0.0	0.0	0.0	0.0	0.0	0.0	0.0	0.0	0.0	0.0	0.0	0.0	0.0	0.0	1.0	0.0	0.0	0.0	0.0	0.0	0.0	0.0	0.0	1.0	0.0	2.0	0.0	0.0	k__Bacteria; p__Synergistetes; c__Synergistia; o__Synergistales; f__Synergistaceae; g__Thermovirga; s__
OTU_1332	0.0	0.0	1.0	0.0	0.0	0.0	0.0	0.0	0.0	8.0	0.0	0.0	0.0	0.0	0.0	0.0	0.0	0.0	0.0	0.0	0.0	0.0	0.0	0.0	0.0	0.0	0.0	0.0	0.0	0.0	0.0	0.0	0.0	0.0	0.0	0.0	k__Bacteria; p__Proteobacteria; c__Gammaproteobacteria; o__Xanthomonadales; f__Xanthomonadaceae; g__Rehaibacterium; s__
OTU_1333	0.0	0.0	0.0	0.0	0.0	0.0	0.0	0.0	0.0	0.0	0.0	0.0	0.0	1.0	0.0	0.0	3.0	0.0	0.0	0.0	0.0	0.0	0.0	0.0	0.0	0.0	3.0	0.0	0.0	0.0	1.0	0.0	0.0	0.0	0.0	1.0	k__Bacteria; p__Firmicutes; c__Clostridia; o__Clostridiales; f__Ruminococcaceae; g__Flavonifractor; s__
OTU_1334	0.0	5.0	10.0	3.0	6.0	9.0	4.0	2.0	4.0	6.0	1.0	14.0	2.0	9.0	1.0	1.0	5.0	5.0	1.0	6.0	7.0	5.0	3.0	2.0	3.0	6.0	14.0	3.0	2.0	6.0	6.0	11.0	7.0	3.0	4.0	11.0	k__Bacteria; p__Bacteroidetes; c__Bacteroidia; o__Bacteroidales; f__; g__; s__
OTU_1335	0.0	0.0	0.0	0.0	0.0	0.0	0.0	0.0	0.0	0.0	0.0	5.0	0.0	0.0	0.0	0.0	0.0	0.0	0.0	0.0	0.0	0.0	3.0	0.0	0.0	0.0	7.0	0.0	0.0	0.0	0.0	0.0	0.0	0.0	0.0	0.0	k__Bacteria; p__Proteobacteria; c__Gammaproteobacteria
OTU_1336	0.0	0.0	1.0	1.0	2.0	0.0	1.0	0.0	0.0	1.0	0.0	0.0	0.0	0.0	0.0	0.0	0.0	0.0	0.0	0.0	0.0	1.0	1.0	2.0	1.0	2.0	1.0	0.0	0.0	0.0	0.0	2.0	0.0	1.0	0.0	2.0	k__Bacteria; p__Firmicutes; c__Erysipelotrichia; o__Erysipelotrichales; f__Erysipelotrichaceae; g__; s__
OTU_1337	2.0	0.0	3.0	0.0	0.0	0.0	1.0	0.0	0.0	6.0	0.0	1.0	1.0	1.0	0.0	0.0	0.0	0.0	2.0	0.0	2.0	3.0	0.0	0.0	1.0	0.0	1.0	1.0	0.0	3.0	1.0	0.0	0.0	0.0	0.0	1.0	k__Bacteria; p__Bacteroidetes; c__Bacteroidia; o__Bacteroidales; f__Prevotellaceae; g__; s__
OTU_1338	0.0	0.0	0.0	0.0	0.0	2.0	0.0	0.0	0.0	0.0	3.0	0.0	0.0	0.0	0.0	0.0	0.0	0.0	0.0	0.0	0.0	3.0	0.0	0.0	0.0	0.0	0.0	0.0	0.0	0.0	0.0	0.0	18.0	0.0	0.0	0.0	k__Bacteria; p__Bacteroidetes; c__Bacteroidia; o__Sphingobacteriales; f__Sphingobacteriaceae; g__Sphingobacterium; s__Sphingobacterium_mizutaii
OTU_1339	0.0	0.0	0.0	0.0	1.0	3.0	1.0	0.0	0.0	0.0	1.0	1.0	0.0	0.0	3.0	1.0	0.0	0.0	1.0	0.0	1.0	0.0	1.0	1.0	2.0	3.0	0.0	2.0	0.0	0.0	0.0	0.0	0.0	1.0	0.0	0.0	k__Bacteria; p__Firmicutes; c__Clostridia; o__Clostridiales; f__Christensenellaceae
OTU_1340	1.0	2.0	0.0	0.0	0.0	0.0	3.0	1.0	2.0	0.0	0.0	0.0	3.0	0.0	0.0	0.0	0.0	0.0	2.0	0.0	0.0	0.0	1.0	0.0	0.0	2.0	0.0	0.0	0.0	0.0	0.0	0.0	0.0	0.0	0.0	0.0	k__Bacteria; p__Firmicutes; c__Clostridia; o__Clostridiales; f__Ruminococcaceae
OTU_1341	0.0	0.0	2.0	0.0	0.0	0.0	0.0	0.0	0.0	1.0	0.0	2.0	0.0	1.0	0.0	0.0	0.0	6.0	0.0	4.0	1.0	0.0	0.0	0.0	0.0	0.0	0.0	3.0	0.0	0.0	4.0	3.0	0.0	1.0	0.0	0.0	k__Bacteria; p__Bacteroidetes; c__Bacteroidia; o__Bacteroidales; f__Prevotellaceae; g__; s__
OTU_1342	0.0	0.0	2.0	1.0	2.0	0.0	0.0	1.0	0.0	1.0	0.0	1.0	0.0	1.0	0.0	0.0	0.0	0.0	0.0	0.0	1.0	2.0	0.0	0.0	1.0	0.0	0.0	2.0	1.0	0.0	0.0	0.0	0.0	1.0	3.0	1.0	k__Bacteria; p__Proteobacteria; c__Deltaproteobacteria; o__Desulfovibrionales; f__Desulfovibrionaceae; g__Mailhella; s__
OTU_1343	0.0	8.0	0.0	0.0	0.0	0.0	0.0	0.0	0.0	0.0	0.0	0.0	0.0	0.0	0.0	0.0	0.0	0.0	0.0	0.0	0.0	0.0	0.0	0.0	0.0	0.0	0.0	0.0	0.0	0.0	0.0	2.0	0.0	0.0	0.0	0.0	k__Bacteria; p__Synergistetes; c__Synergistia; o__Synergistales; f__Synergistaceae; g__Thermovirga; s__
OTU_1344	2.0	2.0	7.0	2.0	6.0	1.0	5.0	2.0	1.0	0.0	1.0	0.0	0.0	1.0	1.0	2.0	0.0	1.0	1.0	3.0	0.0	1.0	1.0	2.0	0.0	0.0	0.0	1.0	4.0	0.0	1.0	0.0	0.0	1.0	4.0	3.0	k__Bacteria; p__Tenericutes; c__Mollicutes; o__; f__; g__; s__
OTU_1345	1.0	0.0	0.0	0.0	3.0	0.0	0.0	0.0	0.0	2.0	0.0	0.0	0.0	2.0	0.0	2.0	0.0	0.0	0.0	0.0	0.0	3.0	0.0	0.0	2.0	0.0	0.0	0.0	0.0	0.0	0.0	3.0	0.0	1.0	0.0	0.0	k__Bacteria; p__Spirochaetes; c__Spirochaetia; o__Spirochaetales; f__Spirochaetaceae; g__unidentified_Spirochaetaceae
OTU_1346	0.0	1.0	4.0	1.0	0.0	1.0	1.0	0.0	0.0	0.0	0.0	0.0	0.0	2.0	0.0	1.0	0.0	0.0	0.0	0.0	3.0	0.0	0.0	2.0	1.0	0.0	0.0	0.0	0.0	0.0	0.0	3.0	2.0	1.0	0.0	0.0	k__Bacteria; p__Tenericutes; c__Mollicutes; o__Anaeroplasmatales; f__Anaeroplasmataceae; g__Anaeroplasma; s__
OTU_1347	0.0	0.0	1.0	0.0	0.0	0.0	0.0	1.0	0.0	0.0	0.0	0.0	2.0	0.0	0.0	0.0	0.0	0.0	1.0	0.0	0.0	0.0	2.0	3.0	2.0	1.0	1.0	0.0	0.0	2.0	0.0	0.0	0.0	1.0	2.0	1.0	k__Bacteria; p__Firmicutes; c__Clostridia; o__Clostridiales; f__Lachnospiraceae
OTU_1348	0.0	2.0	0.0	0.0	1.0	2.0	0.0	0.0	0.0	0.0	0.0	3.0	0.0	0.0	0.0	0.0	0.0	1.0	0.0	0.0	3.0	0.0	0.0	1.0	0.0	0.0	0.0	0.0	0.0	0.0	0.0	1.0	0.0	0.0	0.0	1.0	k__Bacteria; p__Melainabacteria
OTU_1349	0.0	0.0	1.0	0.0	0.0	0.0	0.0	0.0	0.0	0.0	0.0	0.0	0.0	0.0	0.0	0.0	0.0	0.0	0.0	0.0	0.0	0.0	0.0	0.0	0.0	0.0	1.0	0.0	0.0	0.0	0.0	0.0	0.0	1.0	0.0	1.0	k__Bacteria; p__Firmicutes; c__Clostridia; o__Clostridiales; f__unidentified_Clostridiales; g__Caminicella; s__
OTU_1350	0.0	0.0	0.0	0.0	0.0	0.0	0.0	0.0	0.0	0.0	0.0	0.0	0.0	0.0	0.0	0.0	0.0	0.0	0.0	0.0	0.0	0.0	5.0	0.0	0.0	0.0	0.0	0.0	0.0	0.0	0.0	0.0	0.0	0.0	0.0	0.0	k__Bacteria; p__Acidobacteria; c__Acidobacteriia; o__; f__; g__; s__
OTU_1351	0.0	0.0	0.0	0.0	0.0	2.0	1.0	0.0	0.0	3.0	0.0	0.0	0.0	0.0	1.0	0.0	1.0	1.0	0.0	0.0	0.0	3.0	0.0	0.0	0.0	0.0	1.0	0.0	1.0	0.0	2.0	1.0	3.0	0.0	0.0	1.0	k__Bacteria; p__Bacteroidetes; c__Bacteroidia; o__Bacteroidales
OTU_1352	2.0	4.0	2.0	2.0	1.0	1.0	1.0	2.0	1.0	2.0	2.0	0.0	1.0	0.0	1.0	0.0	0.0	1.0	4.0	0.0	1.0	2.0	2.0	1.0	5.0	0.0	2.0	1.0	2.0	0.0	2.0	4.0	4.0	2.0	4.0	4.0	k__Bacteria; p__Firmicutes; c__Clostridia; o__Clostridiales; f__Ruminococcaceae; g__unidentified_Ruminococcaceae
OTU_1353	0.0	0.0	0.0	0.0	1.0	0.0	0.0	0.0	0.0	1.0	0.0	0.0	2.0	0.0	1.0	2.0	0.0	1.0	1.0	2.0	1.0	0.0	2.0	0.0	0.0	0.0	1.0	2.0	1.0	2.0	0.0	1.0	3.0	0.0	2.0	0.0	k__Bacteria; p__Firmicutes; c__Erysipelotrichia; o__Erysipelotrichales; f__Erysipelotrichaceae; g__; s__
OTU_1354	4.0	0.0	1.0	2.0	2.0	4.0	0.0	0.0	1.0	7.0	0.0	3.0	0.0	0.0	0.0	0.0	0.0	0.0	1.0	3.0	0.0	3.0	0.0	3.0	0.0	1.0	1.0	0.0	0.0	0.0	1.0	2.0	0.0	4.0	1.0	0.0	k__Bacteria; p__Spirochaetes; c__Spirochaetia; o__Spirochaetales; f__Spirochaetaceae; g__unidentified_Spirochaetaceae
OTU_1355	0.0	0.0	0.0	2.0	0.0	0.0	0.0	1.0	0.0	2.0	1.0	1.0	0.0	0.0	2.0	0.0	0.0	0.0	2.0	0.0	0.0	0.0	2.0	0.0	0.0	0.0	0.0	0.0	0.0	0.0	0.0	1.0	2.0	2.0	0.0	0.0	k__Bacteria; p__Firmicutes; c__Clostridia; o__Clostridiales; f__Lachnospiraceae; g__Acetitomaculum; s__
OTU_1356	0.0	3.0	3.0	0.0	3.0	4.0	2.0	0.0	3.0	0.0	2.0	1.0	1.0	3.0	1.0	1.0	3.0	2.0	2.0	1.0	1.0	2.0	2.0	1.0	3.0	2.0	2.0	2.0	1.0	0.0	4.0	2.0	4.0	2.0	2.0	1.0	k__Bacteria; p__Firmicutes; c__Clostridia; o__Clostridiales; f__Ruminococcaceae
OTU_1357	0.0	0.0	1.0	2.0	0.0	0.0	1.0	0.0	3.0	0.0	0.0	0.0	0.0	2.0	0.0	0.0	0.0	0.0	0.0	0.0	3.0	0.0	0.0	2.0	2.0	0.0	2.0	0.0	0.0	0.0	0.0	0.0	0.0	2.0	1.0	1.0	k__Bacteria; p__Proteobacteria; c__Deltaproteobacteria; o__Desulfovibrionales; f__Desulfovibrionaceae; g__Bilophila; s__
OTU_1358	0.0	0.0	1.0	0.0	3.0	2.0	4.0	2.0	2.0	0.0	2.0	2.0	0.0	0.0	4.0	0.0	2.0	4.0	3.0	0.0	2.0	3.0	0.0	1.0	1.0	2.0	3.0	5.0	0.0	1.0	2.0	0.0	2.0	0.0	2.0	1.0	k__Bacteria; p__Bacteroidetes; c__Bacteroidia; o__Bacteroidales; f__Prevotellaceae; g__; s__
OTU_1359	1.0	0.0	0.0	0.0	0.0	0.0	0.0	2.0	0.0	2.0	2.0	0.0	0.0	1.0	0.0	1.0	0.0	1.0	0.0	0.0	0.0	0.0	1.0	0.0	0.0	0.0	1.0	0.0	0.0	0.0	0.0	1.0	2.0	0.0	0.0	0.0	k__Archaea; p__Euryarchaeota; c__Methanobacteria; o__Methanobacteriales; f__Methanobacteriaceae; g__Methanobrevibacter
OTU_1360	0.0	0.0	1.0	0.0	1.0	0.0	1.0	0.0	0.0	3.0	0.0	2.0	0.0	4.0	0.0	0.0	0.0	1.0	0.0	0.0	0.0	0.0	0.0	0.0	1.0	0.0	1.0	3.0	1.0	1.0	1.0	2.0	0.0	1.0	1.0	5.0	k__Bacteria; p__Firmicutes; c__Clostridia; o__Clostridiales; f__Ruminococcaceae
OTU_1361	0.0	2.0	0.0	1.0	2.0	0.0	3.0	2.0	0.0	1.0	0.0	0.0	0.0	0.0	0.0	0.0	0.0	0.0	0.0	0.0	2.0	0.0	1.0	0.0	2.0	2.0	1.0	0.0	0.0	2.0	1.0	1.0	0.0	0.0	0.0	2.0	k__Bacteria; p__Firmicutes; c__Clostridia; o__Clostridiales; f__Ruminococcaceae
OTU_1362	0.0	0.0	2.0	0.0	0.0	0.0	0.0	1.0	0.0	2.0	0.0	1.0	1.0	0.0	0.0	0.0	0.0	0.0	1.0	0.0	2.0	0.0	1.0	1.0	2.0	4.0	3.0	0.0	0.0	0.0	2.0	0.0	2.0	2.0	0.0	3.0	k__Bacteria; p__Bacteroidetes; c__Bacteroidia; o__Bacteroidales; f__Rikenellaceae; g__; s__
OTU_1363	0.0	1.0	0.0	1.0	0.0	0.0	0.0	0.0	0.0	0.0	0.0	1.0	0.0	0.0	0.0	1.0	0.0	0.0	0.0	1.0	3.0	0.0	0.0	0.0	0.0	4.0	0.0	0.0	0.0	0.0	0.0	0.0	0.0	0.0	1.0	0.0	k__Bacteria; p__Firmicutes; c__Clostridia; o__Clostridiales; f__Ruminococcaceae
OTU_1364	0.0	1.0	1.0	0.0	1.0	0.0	0.0	0.0	0.0	0.0	0.0	0.0	0.0	0.0	0.0	0.0	0.0	1.0	0.0	0.0	0.0	0.0	0.0	0.0	0.0	3.0	0.0	1.0	0.0	0.0	0.0	3.0	0.0	0.0	0.0	3.0	k__Bacteria
OTU_1365	0.0	0.0	1.0	0.0	0.0	0.0	0.0	0.0	0.0	0.0	0.0	0.0	3.0	0.0	0.0	0.0	0.0	0.0	0.0	0.0	0.0	0.0	0.0	1.0	0.0	0.0	0.0	0.0	0.0	0.0	0.0	0.0	0.0	0.0	0.0	0.0	k__Bacteria; p__Firmicutes; c__Clostridia; o__Clostridiales; f__Ruminococcaceae
OTU_1366	0.0	2.0	1.0	1.0	0.0	0.0	0.0	0.0	0.0	1.0	0.0	0.0	0.0	0.0	2.0	0.0	0.0	0.0	0.0	0.0	0.0	0.0	0.0	1.0	0.0	0.0	3.0	0.0	0.0	0.0	0.0	2.0	3.0	2.0	0.0	0.0	k__Bacteria; p__Bacteroidetes; c__Bacteroidia; o__Bacteroidales; f__Rikenellaceae; g__; s__
OTU_1367	0.0	0.0	0.0	1.0	0.0	0.0	3.0	0.0	0.0	0.0	0.0	0.0	2.0	1.0	2.0	0.0	0.0	0.0	1.0	0.0	0.0	1.0	1.0	1.0	0.0	2.0	1.0	2.0	2.0	3.0	0.0	0.0	0.0	2.0	0.0	1.0	k__Bacteria; p__Bacteroidetes; c__Bacteroidia; o__Bacteroidales; f__Prevotellaceae; g__; s__
OTU_1368	0.0	0.0	4.0	0.0	0.0	0.0	2.0	0.0	0.0	0.0	0.0	0.0	0.0	1.0	0.0	0.0	1.0	0.0	0.0	0.0	2.0	0.0	1.0	0.0	0.0	0.0	1.0	0.0	1.0	1.0	0.0	2.0	0.0	1.0	2.0	0.0	k__Bacteria; p__Firmicutes; c__Clostridia; o__Clostridiales; f__Ruminococcaceae; g__unidentified_Ruminococcaceae
OTU_1369	0.0	0.0	0.0	0.0	0.0	0.0	0.0	0.0	0.0	1.0	0.0	3.0	0.0	4.0	0.0	0.0	0.0	0.0	0.0	0.0	0.0	0.0	0.0	0.0	0.0	0.0	0.0	0.0	0.0	0.0	0.0	0.0	0.0	0.0	0.0	4.0	k__Bacteria; p__Firmicutes; c__Clostridia; o__Clostridiales; f__Christensenellaceae; g__unidentified_Christensenellaceae; s__bacterium_enrichment_culture_clone_PKS4
OTU_1370	0.0	0.0	0.0	0.0	1.0	0.0	2.0	0.0	1.0	1.0	1.0	0.0	0.0	0.0	0.0	0.0	3.0	0.0	0.0	0.0	0.0	2.0	1.0	0.0	1.0	0.0	1.0	0.0	3.0	2.0	1.0	0.0	0.0	0.0	0.0	0.0	k__Bacteria; p__Tenericutes; c__Mollicutes; o__; f__; g__; s__
OTU_1371	0.0	0.0	1.0	0.0	0.0	0.0	0.0	0.0	0.0	6.0	0.0	4.0	0.0	0.0	0.0	0.0	0.0	0.0	0.0	0.0	0.0	0.0	0.0	0.0	0.0	0.0	0.0	0.0	0.0	0.0	0.0	0.0	0.0	0.0	0.0	0.0	k__Bacteria; p__Bacteroidetes; c__Bacteroidia; o__Flavobacteriales; f__Flavobacteriaceae; g__Citreitalea; s__
OTU_1372	0.0	1.0	0.0	0.0	1.0	1.0	0.0	0.0	0.0	0.0	0.0	0.0	0.0	0.0	1.0	0.0	0.0	0.0	2.0	0.0	3.0	0.0	0.0	0.0	0.0	0.0	0.0	1.0	0.0	0.0	0.0	3.0	0.0	0.0	1.0	1.0	k__Bacteria; p__Tenericutes; c__Mollicutes; o__; f__; g__; s__
OTU_1373	0.0	0.0	0.0	0.0	0.0	1.0	0.0	0.0	0.0	0.0	0.0	5.0	0.0	0.0	0.0	0.0	0.0	0.0	0.0	0.0	0.0	0.0	0.0	0.0	0.0	0.0	0.0	0.0	2.0	2.0	1.0	0.0	0.0	0.0	0.0	0.0	k__Bacteria; p__Bacteroidetes; c__Bacteroidia; o__Bacteroidales; f__Prevotellaceae
OTU_1374	0.0	0.0	0.0	0.0	0.0	0.0	0.0	0.0	0.0	0.0	0.0	0.0	0.0	0.0	0.0	0.0	0.0	0.0	0.0	0.0	0.0	0.0	0.0	0.0	0.0	2.0	0.0	0.0	0.0	0.0	0.0	0.0	0.0	0.0	0.0	5.0	k__Bacteria; p__Bacteroidetes; c__Bacteroidia; o__Bacteroidales; f__Muribaculaceae; g__; s__
OTU_1375	0.0	0.0	0.0	0.0	0.0	0.0	0.0	0.0	0.0	0.0	0.0	0.0	0.0	0.0	0.0	0.0	0.0	0.0	0.0	2.0	0.0	0.0	0.0	0.0	0.0	0.0	0.0	0.0	0.0	0.0	0.0	0.0	4.0	23.0	0.0	0.0	k__Bacteria; p__Proteobacteria; c__Alphaproteobacteria; o__Sphingomonadales; f__Sphingomonadaceae; g__Sphingomonas
OTU_1376	0.0	1.0	0.0	0.0	0.0	0.0	0.0	2.0	0.0	2.0	1.0	1.0	0.0	1.0	0.0	0.0	0.0	0.0	2.0	0.0	1.0	0.0	1.0	1.0	4.0	0.0	2.0	0.0	3.0	0.0	0.0	1.0	3.0	1.0	0.0	1.0	k__Bacteria; p__Bacteroidetes; c__Bacteroidia; o__Bacteroidales; f__Rikenellaceae; g__; s__
OTU_1377	0.0	0.0	0.0	1.0	0.0	3.0	0.0	0.0	0.0	0.0	0.0	3.0	0.0	0.0	0.0	0.0	0.0	2.0	0.0	0.0	1.0	0.0	0.0	1.0	0.0	2.0	1.0	0.0	0.0	0.0	0.0	0.0	0.0	0.0	0.0	2.0	k__Bacteria; p__Bacteroidetes; c__Bacteroidia; o__Bacteroidales; f__Prevotellaceae; g__; s__
OTU_1378	0.0	1.0	1.0	0.0	0.0	2.0	0.0	0.0	0.0	2.0	1.0	1.0	2.0	2.0	1.0	0.0	0.0	4.0	6.0	0.0	1.0	3.0	4.0	0.0	4.0	3.0	1.0	2.0	5.0	3.0	4.0	3.0	2.0	1.0	2.0	1.0	k__Bacteria; p__Firmicutes; c__Clostridia; o__Clostridiales; f__Christensenellaceae; g__; s__
OTU_1379	8.0	0.0	1.0	3.0	2.0	0.0	2.0	0.0	0.0	0.0	1.0	0.0	3.0	1.0	3.0	1.0	2.0	1.0	1.0	0.0	0.0	0.0	2.0	2.0	0.0	0.0	0.0	4.0	4.0	0.0	1.0	0.0	0.0	1.0	2.0	0.0	k__Bacteria; p__Firmicutes; c__Erysipelotrichia; o__Erysipelotrichales; f__Erysipelotrichaceae; g__Asteroleplasma
OTU_1380	0.0	0.0	0.0	0.0	0.0	0.0	0.0	0.0	0.0	0.0	0.0	3.0	0.0	4.0	0.0	0.0	0.0	0.0	0.0	0.0	0.0	0.0	0.0	0.0	0.0	0.0	0.0	0.0	0.0	0.0	0.0	0.0	0.0	0.0	0.0	0.0	k__Bacteria; p__Firmicutes; c__Clostridia; o__Clostridiales
OTU_1381	0.0	0.0	5.0	3.0	0.0	1.0	1.0	1.0	0.0	0.0	0.0	1.0	0.0	1.0	0.0	0.0	0.0	0.0	0.0	0.0	0.0	0.0	0.0	0.0	0.0	0.0	0.0	0.0	0.0	0.0	2.0	0.0	7.0	0.0	0.0	0.0	k__Bacteria; p__Proteobacteria; c__Alphaproteobacteria; o__Caulobacterales; f__Caulobacteraceae; g__Brevundimonas; s__Brevundimonas_bullata
OTU_1382	0.0	0.0	0.0	0.0	0.0	11.0	0.0	0.0	0.0	0.0	1.0	0.0	0.0	0.0	0.0	0.0	0.0	0.0	0.0	0.0	0.0	6.0	0.0	0.0	0.0	0.0	0.0	0.0	0.0	0.0	0.0	0.0	0.0	0.0	0.0	0.0	k__Bacteria; p__Bacteroidetes; c__Bacteroidia; o__Flavobacteriales; f__unidentified_Flavobacteriales; g__Chryseobacterium
OTU_1383	0.0	3.0	3.0	0.0	2.0	2.0	0.0	1.0	0.0	0.0	1.0	0.0	0.0	0.0	0.0	1.0	1.0	0.0	1.0	0.0	0.0	0.0	4.0	2.0	0.0	0.0	0.0	0.0	0.0	0.0	0.0	0.0	0.0	0.0	0.0	0.0	k__Bacteria; p__Tenericutes; c__Mollicutes; o__; f__; g__; s__
OTU_1384	0.0	1.0	1.0	1.0	1.0	1.0	0.0	0.0	2.0	0.0	0.0	2.0	0.0	1.0	0.0	1.0	0.0	0.0	2.0	0.0	0.0	1.0	6.0	0.0	0.0	0.0	0.0	0.0	0.0	1.0	2.0	0.0	1.0	3.0	0.0	3.0	k__Bacteria; p__Firmicutes; c__Erysipelotrichia; o__Erysipelotrichales; f__Erysipelotrichaceae; g__; s__
OTU_1385	0.0	0.0	0.0	0.0	0.0	0.0	0.0	0.0	0.0	0.0	0.0	0.0	0.0	0.0	0.0	0.0	0.0	0.0	0.0	0.0	0.0	0.0	7.0	0.0	0.0	0.0	0.0	0.0	0.0	0.0	0.0	0.0	0.0	0.0	0.0	0.0	k__Bacteria; p__Proteobacteria; c__Alphaproteobacteria; o__unidentified_Alphaproteobacteria; f__unidentified_Alphaproteobacteria; g__Zavarzinia; s__
OTU_1386	0.0	0.0	0.0	0.0	0.0	0.0	0.0	0.0	0.0	0.0	0.0	3.0	0.0	0.0	0.0	0.0	0.0	0.0	0.0	0.0	0.0	0.0	5.0	0.0	0.0	0.0	4.0	0.0	0.0	0.0	0.0	0.0	0.0	0.0	0.0	0.0	k__Bacteria; p__Acidobacteria; c__Acidobacteriia; o__Acidobacteriales; f__; g__; s__
OTU_1387	0.0	2.0	4.0	4.0	1.0	1.0	2.0	2.0	2.0	2.0	34.0	0.0	0.0	3.0	1.0	0.0	5.0	5.0	4.0	1.0	0.0	3.0	4.0	5.0	1.0	6.0	3.0	2.0	0.0	0.0	4.0	3.0	3.0	6.0	0.0	6.0	k__Bacteria; p__Firmicutes; c__Clostridia; o__Clostridiales; f__Lachnospiraceae; g__Blautia
OTU_1388	0.0	0.0	3.0	0.0	0.0	0.0	0.0	0.0	0.0	0.0	0.0	0.0	0.0	0.0	0.0	0.0	0.0	0.0	0.0	0.0	1.0	0.0	0.0	0.0	0.0	0.0	0.0	0.0	0.0	0.0	1.0	3.0	0.0	0.0	0.0	1.0	k__Bacteria; p__Tenericutes; c__Mollicutes; o__; f__; g__; s__
OTU_1389	0.0	4.0	0.0	0.0	0.0	0.0	0.0	0.0	0.0	0.0	0.0	0.0	0.0	0.0	0.0	0.0	0.0	0.0	0.0	0.0	0.0	0.0	2.0	0.0	0.0	0.0	0.0	0.0	0.0	0.0	0.0	0.0	0.0	0.0	0.0	0.0	k__Bacteria; p__Proteobacteria; c__Alphaproteobacteria; o__Rhodospirillales; f__Rhodospirillaceae; g__unidentified_Rhodospirillaceae; s__Rhodospirillum_sp_KYW360
OTU_1390	0.0	0.0	0.0	0.0	0.0	0.0	1.0	0.0	0.0	0.0	0.0	0.0	0.0	0.0	0.0	0.0	0.0	0.0	2.0	0.0	0.0	1.0	1.0	0.0	0.0	0.0	0.0	0.0	0.0	0.0	0.0	2.0	0.0	1.0	0.0	1.0	k__Bacteria; p__Firmicutes; c__Erysipelotrichia; o__Erysipelotrichales; f__Erysipelotrichaceae; g__; s__
OTU_1391	0.0	0.0	0.0	1.0	0.0	3.0	4.0	2.0	5.0	5.0	4.0	0.0	1.0	0.0	5.0	5.0	1.0	1.0	2.0	0.0	1.0	10.0	1.0	1.0	2.0	0.0	1.0	4.0	1.0	5.0	0.0	2.0	1.0	6.0	1.0	1.0	k__Bacteria; p__Bacteroidetes; c__Bacteroidia; o__Bacteroidales; f__Prevotellaceae
OTU_1392	0.0	0.0	0.0	0.0	0.0	0.0	1.0	0.0	0.0	2.0	0.0	0.0	0.0	0.0	0.0	0.0	0.0	2.0	0.0	0.0	0.0	1.0	2.0	0.0	0.0	3.0	0.0	0.0	1.0	0.0	0.0	0.0	0.0	1.0	0.0	0.0	k__Bacteria; p__Firmicutes; c__Clostridia; o__Clostridiales; f__Lachnospiraceae; g__Shuttleworthia
OTU_1393	0.0	1.0	0.0	1.0	0.0	0.0	0.0	1.0	0.0	0.0	1.0	0.0	0.0	1.0	0.0	2.0	0.0	1.0	2.0	0.0	0.0	0.0	1.0	0.0	0.0	3.0	0.0	1.0	1.0	0.0	0.0	1.0	0.0	1.0	2.0	1.0	k__Bacteria; p__Firmicutes; c__Clostridia; o__Clostridiales; f__Ruminococcaceae; g__; s__
OTU_1394	0.0	0.0	0.0	2.0	0.0	0.0	1.0	0.0	0.0	2.0	0.0	0.0	2.0	0.0	3.0	2.0	2.0	0.0	0.0	0.0	0.0	2.0	1.0	0.0	2.0	0.0	0.0	0.0	0.0	0.0	0.0	0.0	0.0	0.0	0.0	0.0	k__Bacteria; p__Firmicutes; c__Clostridia; o__Clostridiales; f__Lachnospiraceae; g__Butyrivibrio; s__
OTU_1395	0.0	0.0	0.0	0.0	2.0	0.0	0.0	2.0	0.0	1.0	0.0	1.0	0.0	1.0	0.0	1.0	1.0	0.0	0.0	1.0	1.0	0.0	0.0	0.0	0.0	0.0	0.0	0.0	1.0	0.0	0.0	0.0	1.0	0.0	0.0	0.0	k__Bacteria; p__Proteobacteria; c__Alphaproteobacteria; o__Rhodospirillales; f__; g__; s__
OTU_1396	1.0	1.0	3.0	2.0	0.0	0.0	3.0	0.0	0.0	2.0	0.0	0.0	0.0	0.0	3.0	2.0	0.0	0.0	0.0	0.0	0.0	2.0	0.0	0.0	1.0	0.0	0.0	0.0	0.0	1.0	0.0	0.0	0.0	3.0	0.0	0.0	k__Bacteria; p__Tenericutes; c__Mollicutes; o__Anaeroplasmatales; f__Anaeroplasmataceae; g__Anaeroplasma; s__
OTU_1397	0.0	0.0	1.0	0.0	1.0	0.0	0.0	1.0	0.0	0.0	0.0	0.0	0.0	0.0	0.0	0.0	0.0	0.0	0.0	0.0	0.0	0.0	0.0	1.0	0.0	0.0	1.0	0.0	2.0	0.0	0.0	1.0	2.0	0.0	0.0	1.0	k__Bacteria; p__Firmicutes; c__Clostridia; o__Clostridiales; f__Ruminococcaceae
OTU_1398	0.0	0.0	0.0	0.0	0.0	1.0	0.0	0.0	1.0	0.0	1.0	0.0	0.0	1.0	0.0	0.0	2.0	0.0	1.0	0.0	0.0	1.0	0.0	0.0	0.0	1.0	2.0	0.0	0.0	2.0	1.0	0.0	0.0	0.0	0.0	0.0	k__Bacteria
OTU_1399	2.0	3.0	6.0	6.0	4.0	3.0	4.0	2.0	4.0	4.0	1.0	5.0	12.0	4.0	9.0	7.0	3.0	8.0	2.0	21.0	6.0	30.0	1.0	3.0	6.0	4.0	13.0	8.0	9.0	5.0	1.0	1.0	3.0	3.0	9.0	2.0	k__Bacteria; p__Melainabacteria; c__; o__; f__; g__; s__
OTU_1400	0.0	0.0	0.0	0.0	0.0	1.0	0.0	0.0	0.0	1.0	3.0	0.0	3.0	0.0	0.0	0.0	0.0	4.0	0.0	0.0	0.0	2.0	0.0	0.0	1.0	0.0	1.0	3.0	0.0	2.0	0.0	0.0	0.0	5.0	0.0	0.0	k__Bacteria; p__Bacteroidetes; c__Bacteroidia; o__Bacteroidales; f__Prevotellaceae; g__; s__
OTU_1401	0.0	0.0	0.0	0.0	0.0	2.0	0.0	0.0	0.0	0.0	0.0	0.0	3.0	0.0	0.0	0.0	0.0	0.0	1.0	0.0	0.0	0.0	0.0	0.0	0.0	0.0	1.0	0.0	2.0	1.0	0.0	0.0	0.0	0.0	0.0	0.0	k__Bacteria; p__Firmicutes; c__Clostridia; o__Clostridiales; f__Ruminococcaceae
OTU_1402	0.0	0.0	0.0	0.0	0.0	0.0	0.0	0.0	1.0	0.0	0.0	0.0	0.0	2.0	0.0	1.0	0.0	0.0	0.0	0.0	4.0	0.0	0.0	0.0	0.0	0.0	1.0	0.0	2.0	0.0	2.0	0.0	0.0	0.0	0.0	0.0	k__Bacteria; p__Firmicutes; c__Clostridia; o__Clostridiales; f__Lachnospiraceae; g__unidentified_Lachnospiraceae
OTU_1403	0.0	0.0	0.0	0.0	0.0	0.0	2.0	0.0	2.0	0.0	0.0	1.0	0.0	0.0	1.0	0.0	0.0	0.0	1.0	0.0	0.0	0.0	2.0	0.0	0.0	0.0	0.0	0.0	0.0	0.0	0.0	0.0	0.0	0.0	0.0	0.0	k__Bacteria; p__Firmicutes; c__Clostridia; o__Clostridiales; f__Ruminococcaceae
OTU_1404	0.0	4.0	0.0	1.0	2.0	0.0	0.0	0.0	0.0	1.0	0.0	1.0	0.0	0.0	0.0	1.0	0.0	1.0	1.0	0.0	0.0	3.0	1.0	0.0	0.0	0.0	0.0	2.0	0.0	0.0	0.0	1.0	0.0	1.0	3.0	0.0	k__Bacteria; p__Tenericutes; c__Mollicutes; o__Anaeroplasmatales; f__Anaeroplasmataceae; g__Anaeroplasma; s__Anaeroplasma_abactoclasticum
OTU_1405	0.0	0.0	1.0	0.0	0.0	0.0	0.0	0.0	0.0	0.0	0.0	0.0	0.0	0.0	0.0	0.0	0.0	0.0	0.0	0.0	0.0	0.0	7.0	0.0	0.0	0.0	0.0	0.0	0.0	0.0	0.0	0.0	0.0	0.0	0.0	0.0	k__Bacteria; p__Tenericutes; c__Mollicutes; o__unidentified_Mollicutes; f__unidentified_Mollicutes; g__unidentified_Mollicutes; s__bacterium_enrichment_culture_clone_R4-81B
OTU_1406	0.0	0.0	0.0	0.0	0.0	0.0	0.0	0.0	2.0	0.0	0.0	0.0	0.0	0.0	0.0	0.0	0.0	1.0	0.0	0.0	0.0	0.0	0.0	0.0	2.0	1.0	0.0	0.0	0.0	2.0	0.0	0.0	0.0	0.0	0.0	0.0	k__Bacteria; p__Firmicutes; c__Clostridia; o__Clostridiales; f__Ruminococcaceae; g__unidentified_Ruminococcaceae
OTU_1407	5.0	2.0	0.0	0.0	3.0	0.0	1.0	0.0	0.0	1.0	1.0	0.0	1.0	0.0	0.0	3.0	2.0	0.0	0.0	0.0	2.0	0.0	3.0	2.0	0.0	0.0	0.0	0.0	3.0	0.0	3.0	0.0	2.0	0.0	0.0	0.0	k__Bacteria; p__Firmicutes; c__Erysipelotrichia; o__Erysipelotrichales; f__Erysipelotrichaceae
OTU_1408	0.0	0.0	0.0	0.0	0.0	0.0	0.0	3.0	3.0	0.0	0.0	1.0	0.0	0.0	1.0	0.0	0.0	0.0	1.0	0.0	4.0	1.0	0.0	0.0	0.0	0.0	3.0	0.0	0.0	0.0	0.0	0.0	2.0	0.0	0.0	2.0	k__Bacteria; p__Firmicutes; c__Erysipelotrichia; o__Erysipelotrichales; f__Erysipelotrichaceae; g__; s__
OTU_1409	0.0	0.0	0.0	0.0	0.0	0.0	0.0	0.0	0.0	1.0	0.0	0.0	0.0	0.0	0.0	0.0	0.0	0.0	2.0	0.0	2.0	1.0	0.0	0.0	0.0	1.0	1.0	0.0	0.0	0.0	0.0	0.0	1.0	2.0	2.0	1.0	k__Bacteria; p__Proteobacteria; c__Gammaproteobacteria; o__unidentified_Gammaproteobacteria; f__Burkholderiaceae
OTU_1410	0.0	0.0	0.0	0.0	0.0	0.0	0.0	0.0	0.0	0.0	0.0	8.0	0.0	3.0	0.0	0.0	0.0	0.0	0.0	0.0	0.0	0.0	11.0	0.0	0.0	0.0	7.0	0.0	0.0	0.0	0.0	0.0	0.0	0.0	0.0	0.0	k__Bacteria; p__Acidobacteria; c__Acidobacteriia; o__Solibacterales; f__unidentified_Solibacterales; g__Candidatus_Solibacter; s__
OTU_1411	17.0	19.0	24.0	19.0	21.0	11.0	19.0	11.0	22.0	13.0	34.0	19.0	19.0	18.0	18.0	13.0	12.0	17.0	16.0	13.0	25.0	14.0	17.0	25.0	14.0	19.0	15.0	18.0	15.0	24.0	19.0	19.0	6.0	24.0	16.0	19.0	k__Bacteria; p__Firmicutes; c__Clostridia; o__Clostridiales; f__Lachnospiraceae
OTU_1412	2.0	0.0	0.0	0.0	0.0	0.0	1.0	0.0	0.0	1.0	0.0	0.0	0.0	0.0	0.0	0.0	1.0	0.0	2.0	0.0	0.0	0.0	0.0	0.0	1.0	0.0	2.0	0.0	2.0	0.0	1.0	1.0	0.0	0.0	0.0	0.0	k__Bacteria; p__Firmicutes; c__Clostridia; o__Clostridiales; f__Christensenellaceae; g__; s__
OTU_1413	0.0	3.0	0.0	0.0	0.0	0.0	0.0	0.0	0.0	0.0	0.0	0.0	0.0	0.0	0.0	0.0	0.0	0.0	0.0	0.0	0.0	0.0	0.0	0.0	0.0	0.0	0.0	0.0	0.0	0.0	0.0	1.0	0.0	0.0	0.0	4.0	k__Bacteria; p__Bacteroidetes; c__Bacteroidia; o__Bacteroidales; f__Tannerellaceae; g__Macellibacteroides; s__
OTU_1414	0.0	0.0	0.0	0.0	2.0	0.0	0.0	0.0	0.0	0.0	2.0	0.0	0.0	0.0	0.0	0.0	0.0	0.0	0.0	0.0	0.0	0.0	0.0	0.0	0.0	2.0	0.0	0.0	0.0	0.0	0.0	2.0	0.0	1.0	0.0	0.0	k__Bacteria
OTU_1415	22.0	26.0	26.0	27.0	29.0	33.0	30.0	19.0	29.0	64.0	19.0	33.0	25.0	21.0	43.0	38.0	25.0	31.0	35.0	46.0	32.0	74.0	20.0	41.0	43.0	34.0	37.0	42.0	46.0	50.0	22.0	32.0	45.0	35.0	22.0	25.0	k__Bacteria; p__Bacteroidetes; c__Bacteroidia; o__Bacteroidales; f__Prevotellaceae; g__; s__
OTU_1416	0.0	0.0	4.0	1.0	2.0	1.0	0.0	0.0	0.0	0.0	1.0	0.0	1.0	1.0	1.0	0.0	1.0	3.0	2.0	0.0	0.0	0.0	3.0	0.0	0.0	3.0	2.0	0.0	1.0	0.0	2.0	0.0	3.0	0.0	1.0	4.0	k__Bacteria; p__Firmicutes; c__Clostridia; o__Clostridiales; f__Ruminococcaceae
OTU_1417	1.0	2.0	1.0	0.0	1.0	1.0	0.0	0.0	0.0	1.0	0.0	0.0	0.0	0.0	0.0	0.0	1.0	0.0	0.0	0.0	0.0	1.0	0.0	2.0	0.0	0.0	1.0	0.0	0.0	0.0	0.0	0.0	3.0	4.0	4.0	1.0	k__Bacteria; p__Firmicutes; c__Negativicutes; o__Selenomonadales; f__Acidaminococcaceae; g__Succiniclasticum; s__
OTU_1418	0.0	1.0	0.0	1.0	4.0	0.0	0.0	0.0	0.0	1.0	0.0	0.0	0.0	0.0	2.0	0.0	3.0	2.0	1.0	0.0	1.0	0.0	0.0	0.0	1.0	0.0	1.0	0.0	0.0	0.0	1.0	2.0	2.0	1.0	0.0	0.0	k__Bacteria; p__Firmicutes; c__Erysipelotrichia; o__Erysipelotrichales; f__Erysipelotrichaceae; g__; s__
OTU_1419	3.0	13.0	14.0	9.0	16.0	13.0	4.0	7.0	5.0	4.0	10.0	12.0	9.0	13.0	5.0	9.0	17.0	11.0	15.0	36.0	15.0	9.0	12.0	13.0	10.0	19.0	12.0	15.0	8.0	16.0	9.0	16.0	12.0	6.0	7.0	16.0	k__Bacteria; p__Bacteroidetes; c__Bacteroidia; o__Bacteroidales; f__Prevotellaceae; g__; s__
OTU_1420	0.0	0.0	0.0	0.0	1.0	3.0	9.0	0.0	0.0	1.0	1.0	0.0	0.0	0.0	9.0	0.0	7.0	0.0	0.0	0.0	0.0	2.0	3.0	2.0	0.0	0.0	1.0	8.0	1.0	0.0	3.0	0.0	0.0	0.0	3.0	0.0	k__Bacteria; p__Proteobacteria; c__Gammaproteobacteria; o__Enterobacteriales; f__Enterobacteriaceae; g__Citrobacter; s__Citrobacter_freundii
OTU_1421	0.0	0.0	1.0	0.0	0.0	0.0	0.0	0.0	0.0	0.0	0.0	3.0	0.0	0.0	0.0	0.0	0.0	0.0	0.0	0.0	0.0	0.0	0.0	0.0	0.0	0.0	2.0	0.0	0.0	0.0	0.0	0.0	0.0	0.0	0.0	2.0	k__Bacteria; p__Firmicutes; c__Clostridia; o__Clostridiales; f__Peptococcaceae; g__Desulfitibacter; s__
OTU_1422	0.0	0.0	0.0	0.0	3.0	1.0	1.0	0.0	0.0	0.0	1.0	0.0	1.0	1.0	0.0	1.0	3.0	2.0	0.0	0.0	3.0	3.0	0.0	1.0	1.0	6.0	1.0	0.0	2.0	0.0	4.0	2.0	3.0	1.0	1.0	5.0	k__Bacteria; p__Bacteroidetes; c__Bacteroidia; o__Bacteroidales; f__Rikenellaceae; g__; s__
OTU_1423	0.0	2.0	3.0	4.0	0.0	4.0	1.0	4.0	1.0	1.0	3.0	1.0	0.0	5.0	4.0	4.0	2.0	4.0	0.0	7.0	4.0	3.0	2.0	2.0	3.0	4.0	3.0	2.0	5.0	6.0	3.0	1.0	3.0	0.0	0.0	1.0	k__Bacteria; p__Bacteroidetes; c__Bacteroidia; o__Bacteroidales; f__Prevotellaceae; g__; s__
OTU_1424	1.0	1.0	4.0	1.0	4.0	1.0	4.0	2.0	4.0	1.0	0.0	1.0	4.0	3.0	2.0	2.0	0.0	0.0	2.0	2.0	1.0	0.0	2.0	0.0	2.0	2.0	3.0	0.0	2.0	0.0	0.0	4.0	2.0	1.0	0.0	6.0	k__Bacteria; p__Firmicutes; c__Clostridia; o__Clostridiales; f__Lachnospiraceae
OTU_1425	47.0	64.0	70.0	50.0	77.0	81.0	41.0	48.0	49.0	76.0	136.0	63.0	59.0	50.0	49.0	57.0	72.0	98.0	72.0	129.0	86.0	104.0	99.0	79.0	68.0	87.0	101.0	70.0	108.0	115.0	71.0	75.0	113.0	55.0	61.0	68.0	k__Bacteria; p__Bacteroidetes; c__Bacteroidia; o__Bacteroidales; f__Prevotellaceae; g__; s__
OTU_1426	0.0	0.0	1.0	0.0	0.0	0.0	0.0	0.0	0.0	2.0	0.0	1.0	0.0	0.0	1.0	0.0	1.0	0.0	2.0	3.0	2.0	2.0	1.0	2.0	0.0	2.0	2.0	0.0	0.0	0.0	0.0	2.0	0.0	1.0	0.0	0.0	k__Bacteria; p__Firmicutes; c__Clostridia; o__Clostridiales; f__Ruminococcaceae
OTU_1427	0.0	0.0	0.0	0.0	0.0	0.0	0.0	0.0	0.0	0.0	0.0	0.0	0.0	13.0	0.0	0.0	0.0	0.0	0.0	0.0	0.0	0.0	0.0	0.0	0.0	0.0	0.0	0.0	0.0	0.0	0.0	0.0	0.0	0.0	0.0	0.0	k__Bacteria; p__Bacteroidetes; c__Ignavibacteria; o__; f__; g__; s__
OTU_1428	1.0	0.0	0.0	0.0	0.0	0.0	0.0	0.0	0.0	0.0	0.0	2.0	0.0	0.0	0.0	0.0	0.0	0.0	2.0	0.0	0.0	0.0	0.0	0.0	0.0	0.0	0.0	0.0	0.0	0.0	0.0	0.0	0.0	1.0	0.0	0.0	k__Bacteria; p__Actinobacteria; c__Coriobacteriia; o__Coriobacteriales; f__Eggerthellaceae
OTU_1429	0.0	0.0	0.0	0.0	0.0	0.0	0.0	0.0	0.0	1.0	0.0	0.0	0.0	0.0	0.0	0.0	0.0	2.0	0.0	0.0	0.0	0.0	0.0	0.0	0.0	0.0	0.0	2.0	0.0	0.0	0.0	1.0	0.0	2.0	0.0	1.0	k__Bacteria; p__Spirochaetes; c__Spirochaetia; o__Spirochaetales; f__Spirochaetaceae; g__Sphaerochaeta; s__
OTU_1430	0.0	0.0	0.0	0.0	0.0	0.0	0.0	0.0	0.0	0.0	0.0	0.0	0.0	0.0	2.0	0.0	1.0	0.0	0.0	0.0	0.0	0.0	0.0	0.0	2.0	0.0	0.0	1.0	1.0	0.0	3.0	2.0	3.0	0.0	1.0	0.0	k__Bacteria; p__Bacteroidetes; c__Bacteroidia; o__Bacteroidales; f__Muribaculaceae; g__; s__
OTU_1431	0.0	0.0	0.0	0.0	0.0	0.0	0.0	0.0	0.0	0.0	0.0	0.0	0.0	11.0	0.0	0.0	0.0	0.0	0.0	0.0	0.0	0.0	0.0	0.0	0.0	0.0	0.0	0.0	0.0	0.0	1.0	0.0	0.0	0.0	0.0	0.0	k__Bacteria
OTU_1432	2.0	2.0	3.0	0.0	5.0	2.0	2.0	0.0	0.0	2.0	0.0	5.0	1.0	1.0	2.0	5.0	2.0	2.0	1.0	1.0	6.0	3.0	2.0	1.0	0.0	2.0	3.0	5.0	3.0	0.0	2.0	3.0	4.0	6.0	3.0	1.0	k__Bacteria; p__Firmicutes; c__Clostridia; o__Clostridiales; f__Lachnospiraceae
OTU_1433	0.0	0.0	0.0	0.0	1.0	0.0	0.0	0.0	0.0	0.0	0.0	0.0	0.0	1.0	0.0	0.0	0.0	0.0	1.0	0.0	0.0	0.0	0.0	0.0	0.0	2.0	3.0	0.0	3.0	0.0	0.0	1.0	0.0	1.0	1.0	1.0	k__Bacteria; p__Firmicutes; c__Erysipelotrichia; o__Erysipelotrichales; f__Erysipelotrichaceae; g__; s__
OTU_1434	0.0	1.0	1.0	0.0	0.0	0.0	0.0	0.0	0.0	0.0	1.0	0.0	0.0	1.0	0.0	0.0	0.0	0.0	3.0	0.0	1.0	0.0	0.0	0.0	0.0	0.0	0.0	0.0	0.0	0.0	0.0	1.0	1.0	0.0	0.0	1.0	k__Bacteria; p__Firmicutes; c__Clostridia; o__Clostridiales; f__unidentified_Clostridiales; g__Anaerovorax
OTU_1435	0.0	0.0	1.0	2.0	3.0	0.0	0.0	0.0	3.0	1.0	0.0	0.0	2.0	1.0	0.0	0.0	0.0	1.0	1.0	0.0	1.0	0.0	0.0	0.0	2.0	5.0	0.0	0.0	0.0	0.0	0.0	0.0	0.0	2.0	2.0	4.0	k__Bacteria; p__Bacteroidetes; c__Bacteroidia; o__Bacteroidales; f__Rikenellaceae; g__; s__
OTU_1436	0.0	0.0	0.0	2.0	0.0	0.0	1.0	0.0	1.0	3.0	0.0	0.0	0.0	0.0	1.0	0.0	0.0	0.0	0.0	0.0	0.0	0.0	1.0	2.0	0.0	0.0	0.0	0.0	1.0	0.0	0.0	0.0	0.0	3.0	0.0	0.0	k__Bacteria; p__Spirochaetes
OTU_1437	0.0	0.0	0.0	0.0	0.0	0.0	1.0	0.0	1.0	0.0	2.0	0.0	0.0	0.0	0.0	0.0	0.0	0.0	1.0	0.0	0.0	0.0	2.0	0.0	0.0	0.0	0.0	2.0	0.0	0.0	0.0	0.0	0.0	0.0	1.0	0.0	k__Bacteria; p__Firmicutes; c__Clostridia; o__Clostridiales
OTU_1438	0.0	0.0	1.0	0.0	3.0	0.0	0.0	0.0	3.0	1.0	0.0	0.0	0.0	0.0	0.0	0.0	0.0	0.0	0.0	0.0	0.0	0.0	2.0	2.0	0.0	0.0	3.0	1.0	1.0	0.0	0.0	0.0	0.0	0.0	0.0	0.0	k__Bacteria; p__Firmicutes; c__Clostridia; o__Clostridiales; f__Lachnospiraceae
OTU_1439	0.0	0.0	0.0	0.0	2.0	0.0	0.0	0.0	0.0	0.0	4.0	0.0	0.0	0.0	0.0	0.0	0.0	0.0	0.0	0.0	0.0	3.0	2.0	0.0	0.0	0.0	0.0	0.0	1.0	0.0	2.0	0.0	0.0	0.0	0.0	0.0	k__Bacteria; p__Bacteroidetes; c__Bacteroidia; o__Bacteroidales; f__Prevotellaceae
OTU_1440	0.0	0.0	0.0	0.0	0.0	0.0	0.0	0.0	0.0	0.0	0.0	0.0	0.0	1.0	0.0	0.0	0.0	0.0	2.0	0.0	1.0	0.0	0.0	0.0	2.0	0.0	1.0	0.0	0.0	0.0	0.0	0.0	0.0	0.0	0.0	1.0	k__Bacteria; p__Firmicutes; c__Clostridia; o__Clostridiales; f__Lachnospiraceae; g__Marvinbryantia; s__
OTU_1441	0.0	0.0	0.0	0.0	0.0	0.0	0.0	0.0	0.0	0.0	0.0	0.0	0.0	0.0	1.0	0.0	0.0	0.0	0.0	0.0	0.0	0.0	0.0	0.0	0.0	2.0	0.0	0.0	0.0	0.0	0.0	0.0	0.0	0.0	0.0	0.0	k__Bacteria; p__Firmicutes; c__Clostridia; o__Clostridiales
OTU_1442	0.0	0.0	0.0	5.0	0.0	2.0	0.0	2.0	2.0	4.0	0.0	0.0	1.0	0.0	0.0	1.0	0.0	1.0	0.0	0.0	0.0	4.0	1.0	0.0	3.0	2.0	2.0	2.0	1.0	2.0	0.0	0.0	0.0	0.0	1.0	0.0	k__Bacteria; p__Firmicutes; c__Clostridia; o__Clostridiales; f__Ruminococcaceae
OTU_1443	0.0	0.0	0.0	0.0	3.0	0.0	0.0	0.0	0.0	0.0	2.0	1.0	0.0	0.0	0.0	0.0	0.0	0.0	0.0	0.0	0.0	0.0	0.0	0.0	1.0	0.0	0.0	2.0	0.0	0.0	0.0	0.0	0.0	0.0	0.0	3.0	k__Bacteria; p__Firmicutes; c__Clostridia; o__Clostridiales; f__Lachnospiraceae; g__Acetitomaculum; s__
OTU_1444	0.0	0.0	0.0	0.0	1.0	0.0	0.0	0.0	0.0	1.0	3.0	0.0	0.0	0.0	0.0	0.0	1.0	0.0	0.0	0.0	0.0	0.0	1.0	0.0	0.0	0.0	0.0	0.0	3.0	0.0	0.0	0.0	0.0	0.0	0.0	0.0	k__Bacteria; p__Firmicutes; c__Clostridia; o__Clostridiales; f__Ruminococcaceae; g__unidentified_Ruminococcaceae
OTU_1445	0.0	0.0	1.0	0.0	0.0	0.0	0.0	0.0	0.0	4.0	1.0	0.0	0.0	0.0	0.0	0.0	0.0	0.0	0.0	0.0	0.0	0.0	0.0	0.0	0.0	0.0	0.0	0.0	0.0	0.0	0.0	0.0	0.0	0.0	0.0	0.0	k__Bacteria; p__Proteobacteria; c__Alphaproteobacteria; o__Rhodobacterales; f__Rhodobacteraceae
OTU_1446	0.0	1.0	0.0	0.0	0.0	0.0	0.0	1.0	3.0	0.0	1.0	1.0	0.0	0.0	0.0	0.0	3.0	3.0	1.0	0.0	1.0	0.0	0.0	0.0	1.0	0.0	1.0	0.0	2.0	0.0	0.0	3.0	0.0	2.0	0.0	2.0	k__Bacteria; p__Firmicutes; c__Clostridia; o__Clostridiales; f__unidentified_Clostridiales; g__Anaerovorax; s__
OTU_1447	0.0	0.0	0.0	0.0	0.0	0.0	0.0	0.0	0.0	0.0	0.0	0.0	0.0	0.0	0.0	0.0	0.0	0.0	0.0	0.0	0.0	0.0	0.0	0.0	0.0	0.0	0.0	0.0	0.0	0.0	0.0	0.0	0.0	0.0	0.0	6.0	k__Bacteria; p__Proteobacteria; c__Deltaproteobacteria; o__Desulfovibrionales; f__Desulfovibrionaceae; g__; s__
OTU_1448	0.0	0.0	0.0	0.0	0.0	0.0	0.0	0.0	0.0	0.0	0.0	0.0	0.0	0.0	0.0	0.0	0.0	0.0	0.0	0.0	0.0	0.0	0.0	0.0	0.0	0.0	0.0	0.0	0.0	0.0	0.0	0.0	0.0	0.0	0.0	6.0	k__Bacteria; p__Bacteroidetes; c__Bacteroidia; o__Bacteroidales; f__Muribaculaceae; g__; s__
OTU_1449	0.0	0.0	0.0	0.0	0.0	0.0	0.0	0.0	0.0	0.0	0.0	3.0	0.0	1.0	0.0	0.0	0.0	0.0	0.0	0.0	0.0	0.0	5.0	0.0	0.0	0.0	0.0	0.0	0.0	0.0	0.0	0.0	0.0	0.0	0.0	0.0	k__Bacteria; p__Acidobacteria; c__Acidobacteriia; o__Acidobacteriales; f__unidentified_Acidobacteriales; g__Occallatibacter; s__
OTU_1450	0.0	0.0	0.0	0.0	0.0	0.0	0.0	0.0	0.0	0.0	0.0	0.0	0.0	1.0	0.0	0.0	0.0	0.0	3.0	0.0	0.0	0.0	0.0	0.0	0.0	1.0	0.0	0.0	0.0	4.0	1.0	2.0	0.0	1.0	0.0	2.0	k__Bacteria; p__Firmicutes; c__Clostridia; o__Clostridiales; f__unidentified_Clostridiales
OTU_1451	0.0	1.0	1.0	0.0	3.0	0.0	2.0	0.0	0.0	0.0	0.0	0.0	0.0	0.0	0.0	0.0	0.0	0.0	0.0	1.0	0.0	0.0	0.0	0.0	0.0	0.0	0.0	0.0	0.0	0.0	0.0	1.0	0.0	0.0	0.0	2.0	k__Bacteria; p__Tenericutes; c__Mollicutes; o__; f__; g__; s__
OTU_1452	0.0	1.0	3.0	0.0	0.0	3.0	0.0	0.0	0.0	1.0	0.0	0.0	0.0	2.0	0.0	1.0	0.0	1.0	0.0	0.0	0.0	0.0	0.0	1.0	0.0	0.0	1.0	0.0	0.0	2.0	1.0	0.0	2.0	1.0	0.0	3.0	k__Bacteria; p__Firmicutes; c__Clostridia; o__Clostridiales; f__Ruminococcaceae; g__; s__
OTU_1453	0.0	0.0	1.0	1.0	0.0	0.0	0.0	0.0	2.0	3.0	0.0	0.0	0.0	0.0	0.0	0.0	0.0	0.0	0.0	0.0	0.0	1.0	0.0	1.0	0.0	0.0	2.0	0.0	0.0	0.0	0.0	1.0	0.0	0.0	2.0	1.0	k__Bacteria; p__Bacteroidetes; c__Bacteroidia; o__Bacteroidales; f__Muribaculaceae; g__; s__
OTU_1454	0.0	4.0	2.0	1.0	0.0	0.0	0.0	2.0	0.0	2.0	0.0	0.0	1.0	0.0	0.0	1.0	0.0	2.0	0.0	3.0	0.0	0.0	1.0	0.0	0.0	4.0	2.0	2.0	1.0	0.0	0.0	0.0	0.0	0.0	0.0	0.0	k__Bacteria; p__Bacteroidetes; c__Bacteroidia; o__Bacteroidales; f__; g__; s__
OTU_1455	3.0	11.0	5.0	2.0	4.0	5.0	10.0	3.0	5.0	5.0	1.0	3.0	7.0	8.0	8.0	2.0	3.0	4.0	8.0	6.0	3.0	7.0	4.0	5.0	3.0	2.0	4.0	7.0	5.0	8.0	2.0	3.0	3.0	5.0	5.0	1.0	k__Bacteria; p__Firmicutes; c__Clostridia; o__Clostridiales; f__Lachnospiraceae; g__unidentified_Lachnospiraceae; s__Lachnospiraceae_bacterium_AC2029
OTU_1456	0.0	0.0	1.0	0.0	1.0	0.0	1.0	0.0	0.0	0.0	0.0	0.0	0.0	0.0	0.0	0.0	0.0	0.0	0.0	0.0	0.0	0.0	0.0	1.0	0.0	0.0	3.0	0.0	0.0	0.0	0.0	0.0	0.0	0.0	0.0	0.0	k__Bacteria; p__Firmicutes; c__Clostridia; o__Clostridiales; f__Ruminococcaceae; g__; s__
OTU_1457	1.0	0.0	1.0	0.0	1.0	0.0	3.0	2.0	0.0	1.0	2.0	0.0	0.0	0.0	0.0	1.0	0.0	1.0	2.0	0.0	3.0	1.0	0.0	0.0	2.0	0.0	3.0	0.0	4.0	2.0	0.0	0.0	0.0	1.0	0.0	3.0	k__Bacteria; p__Firmicutes; c__Clostridia; o__Clostridiales
OTU_1458	0.0	0.0	1.0	0.0	1.0	0.0	0.0	0.0	0.0	0.0	0.0	0.0	0.0	0.0	0.0	0.0	0.0	1.0	0.0	0.0	5.0	0.0	2.0	1.0	0.0	0.0	2.0	0.0	2.0	0.0	0.0	0.0	0.0	0.0	2.0	0.0	k__Bacteria; p__Firmicutes; c__Erysipelotrichia; o__Erysipelotrichales; f__Erysipelotrichaceae; g__; s__
OTU_1459	0.0	0.0	1.0	0.0	0.0	2.0	2.0	1.0	1.0	6.0	0.0	0.0	0.0	0.0	0.0	4.0	0.0	1.0	1.0	0.0	0.0	3.0	0.0	3.0	1.0	1.0	2.0	2.0	0.0	1.0	0.0	0.0	0.0	0.0	2.0	0.0	k__Bacteria; p__Firmicutes; c__Clostridia; o__Clostridiales; f__Ruminococcaceae
OTU_1460	0.0	0.0	0.0	0.0	0.0	0.0	0.0	0.0	0.0	0.0	0.0	2.0	0.0	2.0	0.0	0.0	0.0	0.0	0.0	0.0	0.0	0.0	3.0	0.0	0.0	0.0	0.0	0.0	0.0	0.0	0.0	0.0	0.0	1.0	0.0	1.0	k__Bacteria; p__Spirochaetes; c__Spirochaetia; o__Spirochaetales; f__Spirochaetaceae; g__Sphaerochaeta
OTU_1461	0.0	1.0	0.0	0.0	0.0	0.0	0.0	0.0	0.0	0.0	0.0	0.0	1.0	1.0	0.0	0.0	0.0	0.0	0.0	0.0	0.0	0.0	0.0	0.0	0.0	0.0	0.0	0.0	0.0	0.0	0.0	0.0	5.0	0.0	2.0	0.0	k__Bacteria; p__Firmicutes; c__Erysipelotrichia; o__Erysipelotrichales; f__Erysipelotrichaceae; g__; s__
OTU_1462	0.0	3.0	8.0	7.0	4.0	1.0	0.0	2.0	5.0	4.0	0.0	3.0	0.0	5.0	6.0	1.0	2.0	3.0	3.0	1.0	0.0	0.0	1.0	5.0	5.0	1.0	2.0	4.0	4.0	2.0	6.0	3.0	0.0	1.0	2.0	5.0	k__Bacteria; p__Firmicutes; c__Clostridia; o__Clostridiales; f__Christensenellaceae
OTU_1463	0.0	0.0	0.0	0.0	0.0	0.0	0.0	2.0	1.0	0.0	0.0	0.0	0.0	0.0	0.0	1.0	0.0	0.0	0.0	0.0	0.0	0.0	1.0	0.0	0.0	0.0	0.0	0.0	2.0	0.0	2.0	0.0	2.0	0.0	0.0	0.0	k__Bacteria; p__Actinobacteria; c__Coriobacteriia; o__Coriobacteriales
OTU_1464	0.0	0.0	1.0	0.0	0.0	0.0	0.0	0.0	0.0	0.0	0.0	0.0	0.0	0.0	0.0	0.0	3.0	0.0	0.0	4.0	0.0	2.0	0.0	0.0	0.0	2.0	0.0	2.0	0.0	2.0	0.0	0.0	0.0	1.0	0.0	0.0	k__Bacteria; p__Firmicutes; c__Clostridia; o__Clostridiales; f__Lachnospiraceae
OTU_1465	1.0	0.0	1.0	0.0	2.0	0.0	2.0	2.0	1.0	2.0	0.0	0.0	1.0	2.0	0.0	0.0	0.0	3.0	1.0	1.0	0.0	0.0	0.0	1.0	2.0	0.0	2.0	6.0	0.0	3.0	1.0	0.0	0.0	2.0	1.0	3.0	k__Bacteria; p__Bacteroidetes; c__Bacteroidia; o__Bacteroidales; f__Muribaculaceae; g__; s__
OTU_1466	1.0	0.0	2.0	0.0	2.0	0.0	2.0	2.0	0.0	1.0	0.0	1.0	3.0	1.0	0.0	0.0	0.0	1.0	0.0	0.0	0.0	3.0	2.0	0.0	1.0	3.0	0.0	3.0	3.0	1.0	0.0	1.0	2.0	3.0	1.0	3.0	k__Bacteria; p__Firmicutes; c__Clostridia; o__Clostridiales; f__Christensenellaceae; g__; s__
OTU_1467	0.0	1.0	0.0	1.0	0.0	0.0	0.0	0.0	0.0	3.0	4.0	0.0	2.0	0.0	0.0	1.0	0.0	0.0	2.0	0.0	0.0	0.0	1.0	3.0	1.0	4.0	0.0	0.0	0.0	0.0	0.0	1.0	1.0	1.0	3.0	2.0	k__Bacteria; p__Firmicutes; c__Clostridia; o__Clostridiales; f__Lachnospiraceae
OTU_1468	0.0	0.0	0.0	0.0	0.0	1.0	0.0	0.0	0.0	3.0	0.0	0.0	0.0	0.0	0.0	0.0	0.0	0.0	0.0	0.0	0.0	2.0	0.0	0.0	0.0	0.0	0.0	0.0	0.0	0.0	0.0	0.0	0.0	0.0	0.0	0.0	k__Bacteria; p__Proteobacteria; c__Alphaproteobacteria; o__Rhodospirillales; f__unidentified_Rhodospirillales; g__unidentified_Rhodospirillales; s__Alphaproteobacteria_bacterium_canine_oral_taxon_081
OTU_1469	0.0	0.0	1.0	0.0	0.0	1.0	0.0	0.0	0.0	3.0	0.0	0.0	0.0	0.0	0.0	0.0	2.0	1.0	0.0	0.0	0.0	2.0	0.0	0.0	3.0	0.0	5.0	2.0	0.0	0.0	0.0	2.0	3.0	0.0	0.0	4.0	k__Bacteria; p__Bacteroidetes; c__Bacteroidia; o__Bacteroidales; f__; g__; s__
OTU_1470	0.0	2.0	0.0	2.0	0.0	2.0	0.0	2.0	2.0	0.0	1.0	0.0	1.0	0.0	0.0	1.0	3.0	2.0	0.0	0.0	3.0	3.0	0.0	2.0	1.0	2.0	1.0	1.0	3.0	0.0	3.0	2.0	3.0	1.0	2.0	0.0	k__Bacteria; p__Bacteroidetes; c__Bacteroidia; o__Bacteroidales; f__Rikenellaceae; g__; s__
OTU_1471	3.0	0.0	0.0	4.0	2.0	2.0	2.0	1.0	0.0	0.0	1.0	1.0	0.0	0.0	1.0	5.0	0.0	0.0	1.0	2.0	1.0	2.0	0.0	1.0	0.0	0.0	0.0	3.0	1.0	1.0	2.0	0.0	0.0	3.0	1.0	0.0	k__Bacteria; p__Firmicutes; c__Negativicutes; o__Selenomonadales; f__Veillonellaceae; g__Mitsuokella
OTU_1472	1.0	1.0	2.0	2.0	0.0	1.0	0.0	0.0	0.0	0.0	0.0	0.0	1.0	2.0	1.0	0.0	0.0	0.0	0.0	0.0	2.0	1.0	2.0	3.0	0.0	0.0	1.0	0.0	0.0	3.0	1.0	2.0	1.0	0.0	2.0	0.0	k__Bacteria; p__Tenericutes; c__Mollicutes; o__; f__; g__; s__
OTU_1473	3.0	1.0	0.0	0.0	2.0	0.0	0.0	0.0	0.0	0.0	0.0	0.0	0.0	1.0	0.0	2.0	0.0	3.0	0.0	0.0	0.0	0.0	0.0	0.0	0.0	1.0	0.0	1.0	1.0	2.0	1.0	0.0	0.0	2.0	0.0	0.0	k__Bacteria; p__Firmicutes; c__Clostridia; o__Clostridiales
OTU_1474	0.0	4.0	1.0	0.0	0.0	0.0	0.0	0.0	0.0	0.0	0.0	0.0	0.0	0.0	0.0	0.0	0.0	0.0	0.0	0.0	0.0	0.0	7.0	0.0	0.0	0.0	0.0	0.0	0.0	0.0	0.0	0.0	0.0	3.0	0.0	0.0	k__Bacteria; p__Proteobacteria; c__Gammaproteobacteria; o__unidentified_Gammaproteobacteria; f__Rhodocyclaceae; g__Thauera
OTU_1475	0.0	0.0	1.0	0.0	1.0	1.0	1.0	1.0	0.0	0.0	0.0	0.0	0.0	0.0	0.0	2.0	2.0	1.0	1.0	0.0	2.0	0.0	0.0	3.0	0.0	1.0	0.0	0.0	0.0	0.0	0.0	2.0	0.0	0.0	0.0	2.0	k__Bacteria; p__Firmicutes; c__Clostridia; o__Clostridiales; f__Lachnospiraceae
OTU_1476	0.0	1.0	1.0	0.0	0.0	0.0	0.0	0.0	0.0	0.0	0.0	0.0	2.0	2.0	0.0	2.0	2.0	0.0	0.0	0.0	0.0	3.0	1.0	0.0	0.0	2.0	0.0	4.0	0.0	0.0	0.0	0.0	0.0	0.0	0.0	0.0	k__Bacteria; p__Firmicutes; c__Clostridia; o__Clostridiales; f__unidentified_Clostridiales; g__Anaerovorax
OTU_1477	0.0	0.0	1.0	0.0	0.0	0.0	0.0	0.0	0.0	0.0	0.0	0.0	2.0	0.0	0.0	0.0	0.0	0.0	0.0	0.0	0.0	0.0	1.0	0.0	0.0	2.0	0.0	0.0	0.0	0.0	0.0	0.0	0.0	0.0	0.0	1.0	k__Bacteria; p__Firmicutes; c__Clostridia; o__Clostridiales; f__Lachnospiraceae; g__Shuttleworthia; s__
OTU_1478	0.0	0.0	0.0	0.0	0.0	2.0	0.0	0.0	0.0	0.0	0.0	0.0	0.0	0.0	0.0	0.0	0.0	0.0	1.0	0.0	0.0	1.0	0.0	0.0	0.0	0.0	1.0	2.0	0.0	0.0	0.0	0.0	0.0	1.0	0.0	0.0	k__Bacteria; p__Firmicutes; c__Clostridia; o__Clostridiales; f__Ruminococcaceae
OTU_1479	0.0	0.0	0.0	1.0	0.0	0.0	1.0	0.0	0.0	0.0	1.0	0.0	3.0	0.0	3.0	0.0	3.0	0.0	0.0	0.0	0.0	0.0	1.0	2.0	0.0	1.0	2.0	1.0	0.0	0.0	1.0	1.0	0.0	0.0	0.0	0.0	k__Bacteria; p__Firmicutes; c__Erysipelotrichia; o__Erysipelotrichales; f__Erysipelotrichaceae; g__; s__
OTU_1480	0.0	2.0	2.0	1.0	2.0	4.0	0.0	2.0	2.0	1.0	2.0	3.0	0.0	2.0	2.0	2.0	0.0	1.0	3.0	7.0	0.0	3.0	0.0	2.0	0.0	1.0	1.0	0.0	0.0	0.0	1.0	2.0	0.0	1.0	0.0	1.0	k__Bacteria; p__Melainabacteria; c__; o__; f__; g__; s__
OTU_1481	0.0	0.0	2.0	1.0	0.0	0.0	0.0	1.0	1.0	0.0	0.0	0.0	0.0	2.0	0.0	0.0	0.0	0.0	2.0	0.0	0.0	1.0	0.0	0.0	0.0	1.0	0.0	1.0	0.0	0.0	0.0	2.0	0.0	1.0	0.0	0.0	k__Bacteria; p__Firmicutes; c__Clostridia; o__Clostridiales; f__Christensenellaceae; g__; s__
OTU_1482	0.0	0.0	0.0	0.0	0.0	0.0	0.0	0.0	0.0	1.0	0.0	0.0	0.0	0.0	0.0	0.0	0.0	0.0	0.0	0.0	0.0	0.0	0.0	0.0	0.0	2.0	0.0	1.0	1.0	0.0	0.0	2.0	0.0	3.0	0.0	4.0	k__Bacteria; p__Kiritimatiellaeota; c__Kiritimatiellae; o__; f__; g__; s__
OTU_1483	0.0	0.0	3.0	0.0	0.0	0.0	0.0	0.0	0.0	0.0	0.0	1.0	0.0	0.0	0.0	0.0	0.0	0.0	0.0	0.0	0.0	0.0	4.0	0.0	0.0	0.0	4.0	0.0	0.0	0.0	0.0	0.0	0.0	1.0	0.0	0.0	k__Bacteria; p__Actinobacteria; c__unidentified_Actinobacteria; o__Micrococcales; f__Microbacteriaceae; g__Galbitalea; s__
OTU_1484	2.0	2.0	0.0	2.0	2.0	0.0	6.0	0.0	1.0	4.0	1.0	0.0	1.0	0.0	2.0	2.0	0.0	0.0	3.0	0.0	0.0	3.0	0.0	3.0	2.0	0.0	3.0	1.0	4.0	1.0	0.0	0.0	0.0	0.0	2.0	1.0	k__Bacteria; p__Bacteroidetes; c__Bacteroidia; o__Bacteroidales
OTU_1485	0.0	0.0	0.0	1.0	0.0	0.0	0.0	1.0	0.0	1.0	0.0	0.0	0.0	0.0	0.0	0.0	0.0	0.0	0.0	0.0	0.0	0.0	0.0	0.0	0.0	0.0	1.0	1.0	0.0	0.0	0.0	0.0	0.0	2.0	0.0	0.0	k__Bacteria; p__Firmicutes; c__Clostridia; o__Clostridiales; f__Ruminococcaceae
OTU_1486	0.0	0.0	1.0	0.0	0.0	0.0	0.0	4.0	0.0	0.0	1.0	2.0	0.0	0.0	2.0	0.0	0.0	1.0	0.0	0.0	1.0	0.0	1.0	0.0	0.0	0.0	0.0	0.0	0.0	2.0	0.0	1.0	0.0	0.0	2.0	0.0	k__Bacteria; p__Tenericutes; c__Mollicutes; o__; f__; g__; s__
OTU_1487	0.0	2.0	0.0	0.0	0.0	0.0	0.0	2.0	0.0	4.0	0.0	1.0	0.0	0.0	2.0	0.0	0.0	2.0	0.0	2.0	1.0	0.0	0.0	0.0	0.0	2.0	4.0	1.0	0.0	4.0	1.0	1.0	2.0	4.0	0.0	0.0	k__Bacteria; p__Bacteroidetes; c__Bacteroidia; o__Bacteroidales; f__unidentified_Bacteroidales; g__unidentified_Bacteroidales; s__Bacteroidia_bacterium_feline_oral_taxon_141
OTU_1488	1.0	2.0	1.0	0.0	0.0	0.0	0.0	0.0	3.0	2.0	0.0	0.0	0.0	3.0	0.0	0.0	0.0	3.0	0.0	5.0	0.0	0.0	0.0	0.0	0.0	1.0	0.0	0.0	0.0	1.0	0.0	1.0	0.0	0.0	0.0	2.0	k__Bacteria; p__Spirochaetes; c__Spirochaetia; o__Spirochaetales; f__Spirochaetaceae
OTU_1489	0.0	0.0	0.0	0.0	0.0	0.0	0.0	0.0	0.0	0.0	0.0	0.0	0.0	0.0	0.0	0.0	0.0	0.0	0.0	0.0	0.0	0.0	0.0	0.0	0.0	0.0	0.0	0.0	0.0	0.0	0.0	0.0	0.0	2.0	0.0	9.0	k__Bacteria; p__Firmicutes; c__Clostridia; o__Clostridiales; f__unidentified_Clostridiales; g__Soehngenia; s__
OTU_1490	0.0	0.0	0.0	0.0	0.0	0.0	0.0	0.0	0.0	0.0	1.0	0.0	0.0	0.0	0.0	0.0	0.0	4.0	0.0	0.0	0.0	0.0	1.0	1.0	0.0	0.0	0.0	0.0	0.0	0.0	0.0	1.0	0.0	2.0	0.0	0.0	k__Bacteria; p__Firmicutes; c__Clostridia; o__Clostridiales; f__Ruminococcaceae
OTU_1491	41.0	20.0	17.0	11.0	12.0	18.0	18.0	16.0	15.0	17.0	10.0	13.0	6.0	24.0	14.0	8.0	7.0	11.0	9.0	19.0	17.0	15.0	7.0	21.0	7.0	24.0	26.0	15.0	17.0	23.0	8.0	20.0	22.0	23.0	12.0	45.0	k__Bacteria; p__Bacteroidetes; c__Bacteroidia; o__Bacteroidales; f__; g__; s__
OTU_1492	0.0	0.0	0.0	1.0	0.0	0.0	2.0	0.0	0.0	4.0	0.0	2.0	1.0	2.0	2.0	0.0	1.0	1.0	2.0	0.0	0.0	0.0	0.0	0.0	1.0	3.0	0.0	7.0	3.0	5.0	1.0	0.0	1.0	1.0	2.0	3.0	k__Bacteria; p__Bacteroidetes; c__Bacteroidia; o__Bacteroidales
OTU_1493	0.0	0.0	0.0	0.0	2.0	0.0	0.0	0.0	0.0	0.0	0.0	2.0	0.0	0.0	0.0	0.0	0.0	0.0	0.0	0.0	0.0	0.0	0.0	0.0	0.0	2.0	1.0	0.0	3.0	0.0	1.0	1.0	0.0	0.0	0.0	0.0	k__Bacteria; p__Firmicutes; c__Clostridia; o__Clostridiales; f__Ruminococcaceae; g__Candidatus_Soleaferrea; s__
OTU_1494	0.0	0.0	2.0	0.0	0.0	0.0	2.0	0.0	0.0	0.0	0.0	0.0	0.0	0.0	0.0	2.0	0.0	1.0	2.0	0.0	0.0	0.0	0.0	0.0	0.0	0.0	0.0	0.0	0.0	0.0	0.0	0.0	0.0	0.0	0.0	1.0	k__Bacteria; p__Firmicutes; c__Clostridia; o__Clostridiales; f__Ruminococcaceae
OTU_1495	0.0	0.0	0.0	1.0	3.0	0.0	0.0	0.0	2.0	1.0	5.0	0.0	0.0	0.0	0.0	2.0	1.0	0.0	1.0	0.0	0.0	3.0	0.0	0.0	0.0	2.0	0.0	0.0	0.0	0.0	0.0	0.0	0.0	0.0	2.0	1.0	k__Bacteria; p__Bacteroidetes; c__Bacteroidia; o__Bacteroidales; f__Prevotellaceae
OTU_1496	0.0	0.0	1.0	0.0	0.0	0.0	0.0	1.0	0.0	0.0	0.0	0.0	0.0	0.0	2.0	0.0	1.0	0.0	0.0	0.0	0.0	0.0	2.0	3.0	3.0	0.0	0.0	0.0	0.0	0.0	1.0	4.0	0.0	0.0	0.0	1.0	k__Bacteria; p__Tenericutes; c__Mollicutes; o__; f__; g__; s__
OTU_1497	0.0	0.0	0.0	0.0	1.0	0.0	0.0	0.0	1.0	0.0	0.0	0.0	0.0	1.0	0.0	0.0	0.0	0.0	0.0	0.0	1.0	0.0	0.0	0.0	0.0	0.0	0.0	0.0	0.0	0.0	1.0	0.0	0.0	1.0	0.0	0.0	k__Bacteria; p__Proteobacteria; c__Gammaproteobacteria; o__Aeromonadales; f__Succinivibrionaceae; g__Anaerobiospirillum; s__
OTU_1498	0.0	0.0	1.0	1.0	0.0	0.0	2.0	2.0	0.0	2.0	0.0	0.0	0.0	0.0	4.0	0.0	3.0	0.0	0.0	0.0	0.0	0.0	0.0	1.0	1.0	1.0	6.0	3.0	0.0	1.0	2.0	2.0	6.0	1.0	1.0	1.0	k__Bacteria; p__Bacteroidetes; c__Bacteroidia; o__Bacteroidales; f__Prevotellaceae; g__; s__
OTU_1499	0.0	0.0	0.0	2.0	0.0	0.0	1.0	1.0	2.0	1.0	2.0	1.0	1.0	0.0	0.0	0.0	0.0	0.0	1.0	0.0	4.0	0.0	0.0	0.0	0.0	3.0	0.0	0.0	1.0	0.0	0.0	0.0	0.0	0.0	2.0	0.0	k__Bacteria; p__Proteobacteria; c__Deltaproteobacteria; o__Desulfovibrionales; f__Desulfovibrionaceae; g__Desulfovibrio
OTU_1500	2.0	0.0	1.0	1.0	0.0	3.0	0.0	0.0	0.0	7.0	2.0	0.0	1.0	0.0	5.0	2.0	0.0	0.0	3.0	0.0	1.0	1.0	0.0	2.0	0.0	0.0	2.0	1.0	2.0	0.0	0.0	2.0	0.0	2.0	1.0	0.0	k__Bacteria; p__Bacteroidetes; c__Bacteroidia
OTU_1501	1.0	0.0	1.0	1.0	0.0	0.0	0.0	0.0	0.0	0.0	0.0	0.0	0.0	1.0	1.0	1.0	0.0	3.0	1.0	0.0	2.0	1.0	0.0	0.0	1.0	0.0	0.0	0.0	0.0	0.0	0.0	0.0	0.0	3.0	0.0	0.0	k__Bacteria; p__Bacteroidetes; c__Bacteroidia; o__Bacteroidales; f__Prevotellaceae; g__unidentified_Prevotellaceae; s__bacterium_P3
OTU_1502	0.0	0.0	0.0	0.0	0.0	0.0	0.0	0.0	0.0	0.0	0.0	0.0	0.0	0.0	0.0	0.0	0.0	0.0	1.0	0.0	0.0	0.0	0.0	0.0	0.0	0.0	0.0	0.0	0.0	0.0	0.0	0.0	0.0	1.0	0.0	0.0	k__Bacteria; p__Bacteroidetes; c__Bacteroidia; o__Bacteroidales; f__Muribaculaceae; g__; s__
OTU_1503	2.0	1.0	5.0	0.0	0.0	2.0	1.0	8.0	5.0	1.0	6.0	2.0	0.0	1.0	3.0	2.0	0.0	2.0	3.0	0.0	3.0	6.0	4.0	3.0	3.0	3.0	6.0	1.0	5.0	5.0	0.0	1.0	6.0	6.0	4.0	6.0	k__Bacteria; p__Firmicutes; c__Clostridia; o__Clostridiales; f__Ruminococcaceae
OTU_1504	0.0	0.0	0.0	0.0	0.0	1.0	0.0	0.0	0.0	1.0	0.0	2.0	0.0	0.0	0.0	0.0	0.0	0.0	0.0	0.0	2.0	3.0	0.0	0.0	0.0	0.0	0.0	0.0	2.0	0.0	1.0	2.0	0.0	0.0	3.0	0.0	k__Bacteria; p__Firmicutes; c__Clostridia; o__Clostridiales; f__Ruminococcaceae; g__Intestinimonas; s__
OTU_1505	0.0	0.0	0.0	0.0	0.0	0.0	0.0	0.0	0.0	1.0	0.0	0.0	0.0	0.0	0.0	0.0	0.0	0.0	2.0	0.0	0.0	3.0	1.0	0.0	0.0	1.0	0.0	2.0	0.0	0.0	0.0	0.0	0.0	1.0	0.0	2.0	k__Bacteria; p__Firmicutes; c__Clostridia; o__Clostridiales; f__Ruminococcaceae
OTU_1506	0.0	0.0	0.0	0.0	0.0	0.0	0.0	0.0	0.0	0.0	0.0	0.0	0.0	0.0	0.0	0.0	2.0	0.0	0.0	0.0	0.0	0.0	0.0	0.0	0.0	0.0	0.0	0.0	0.0	0.0	1.0	0.0	0.0	0.0	0.0	0.0	k__Bacteria; p__Firmicutes; c__Clostridia; o__Clostridiales; f__Lachnospiraceae; g__Acetitomaculum; s__
OTU_1507	1.0	0.0	0.0	0.0	0.0	0.0	0.0	0.0	1.0	0.0	2.0	0.0	0.0	1.0	0.0	0.0	0.0	2.0	0.0	0.0	0.0	3.0	0.0	0.0	1.0	1.0	1.0	0.0	1.0	0.0	1.0	0.0	0.0	1.0	0.0	1.0	k__Bacteria; p__Firmicutes; c__Clostridia; o__Clostridiales; f__Lachnospiraceae; g__unidentified_Lachnospiraceae; s__Coprococcus_catus
OTU_1508	3.0	6.0	1.0	6.0	10.0	1.0	4.0	2.0	1.0	3.0	1.0	5.0	0.0	5.0	1.0	1.0	0.0	2.0	2.0	1.0	2.0	2.0	1.0	6.0	6.0	1.0	1.0	0.0	1.0	1.0	1.0	2.0	1.0	5.0	0.0	3.0	k__Bacteria; p__Firmicutes; c__Clostridia; o__Clostridiales; f__Lachnospiraceae
OTU_1509	0.0	0.0	1.0	1.0	0.0	1.0	3.0	0.0	0.0	0.0	0.0	0.0	0.0	0.0	0.0	0.0	0.0	0.0	0.0	2.0	0.0	0.0	0.0	2.0	0.0	0.0	0.0	0.0	1.0	0.0	0.0	0.0	0.0	0.0	0.0	0.0	k__Bacteria; p__Proteobacteria; c__Alphaproteobacteria; o__Rhodospirillales; f__; g__; s__
OTU_1510	0.0	0.0	0.0	0.0	0.0	0.0	0.0	0.0	0.0	2.0	0.0	4.0	0.0	1.0	0.0	0.0	0.0	0.0	0.0	0.0	0.0	0.0	0.0	2.0	0.0	1.0	2.0	0.0	2.0	1.0	2.0	1.0	1.0	3.0	0.0	1.0	k__Bacteria; p__Kiritimatiellaeota; c__Kiritimatiellae; o__; f__; g__; s__
OTU_1511	17.0	25.0	10.0	46.0	48.0	42.0	22.0	19.0	28.0	33.0	123.0	8.0	79.0	18.0	28.0	39.0	81.0	60.0	64.0	4.0	17.0	39.0	130.0	20.0	40.0	37.0	36.0	22.0	67.0	53.0	63.0	40.0	18.0	16.0	50.0	17.0	k__Bacteria; p__Bacteroidetes; c__Bacteroidia; o__Bacteroidales; f__Prevotellaceae; g__unidentified_Prevotellaceae; s__Prevotellaceae_bacterium_DJF_CR25
OTU_1512	6.0	13.0	55.0	40.0	29.0	7.0	22.0	19.0	14.0	15.0	24.0	6.0	27.0	18.0	10.0	19.0	36.0	16.0	36.0	18.0	21.0	12.0	35.0	20.0	25.0	28.0	29.0	19.0	56.0	32.0	28.0	19.0	34.0	15.0	36.0	12.0	k__Bacteria; p__Firmicutes; c__Clostridia; o__Clostridiales; f__Ruminococcaceae
OTU_1513	0.0	0.0	0.0	1.0	0.0	0.0	0.0	0.0	0.0	0.0	0.0	0.0	1.0	0.0	0.0	0.0	0.0	0.0	1.0	0.0	0.0	0.0	2.0	0.0	0.0	0.0	0.0	0.0	0.0	1.0	0.0	0.0	1.0	1.0	1.0	0.0	k__Bacteria; p__Bacteroidetes; c__Bacteroidia; o__Bacteroidales; f__Rikenellaceae; g__; s__
OTU_1514	0.0	0.0	2.0	0.0	0.0	0.0	1.0	0.0	1.0	0.0	0.0	0.0	1.0	0.0	0.0	0.0	0.0	0.0	0.0	0.0	0.0	0.0	0.0	0.0	0.0	0.0	1.0	1.0	0.0	2.0	0.0	0.0	1.0	0.0	0.0	0.0	k__Bacteria; p__Firmicutes; c__Clostridia; o__Clostridiales; f__Ruminococcaceae; g__unidentified_Ruminococcaceae; s__bacterium_V9D2013
OTU_1515	0.0	0.0	3.0	0.0	0.0	0.0	0.0	0.0	0.0	0.0	9.0	0.0	0.0	0.0	0.0	0.0	0.0	0.0	0.0	0.0	0.0	0.0	0.0	0.0	0.0	0.0	0.0	0.0	0.0	0.0	0.0	0.0	0.0	0.0	0.0	0.0	k__Bacteria; p__Proteobacteria; c__Alphaproteobacteria
OTU_1516	0.0	0.0	0.0	0.0	1.0	0.0	0.0	0.0	0.0	0.0	2.0	0.0	0.0	0.0	0.0	0.0	0.0	0.0	0.0	0.0	0.0	0.0	0.0	0.0	1.0	2.0	0.0	0.0	4.0	0.0	0.0	0.0	0.0	0.0	0.0	0.0	k__Bacteria; p__Firmicutes
OTU_1517	1.0	0.0	0.0	1.0	2.0	2.0	0.0	0.0	0.0	0.0	4.0	1.0	3.0	0.0	1.0	0.0	1.0	1.0	2.0	0.0	1.0	5.0	2.0	1.0	0.0	0.0	0.0	0.0	1.0	3.0	0.0	2.0	0.0	0.0	3.0	2.0	k__Bacteria; p__Firmicutes; c__Clostridia; o__Clostridiales; f__Lachnospiraceae
OTU_1518	0.0	0.0	0.0	2.0	0.0	0.0	1.0	0.0	0.0	0.0	0.0	0.0	0.0	0.0	0.0	0.0	0.0	0.0	0.0	0.0	0.0	0.0	0.0	0.0	0.0	0.0	0.0	0.0	0.0	0.0	0.0	0.0	0.0	0.0	0.0	1.0	k__Bacteria; p__Firmicutes; c__Clostridia; o__Clostridiales; f__Ruminococcaceae
OTU_1519	0.0	0.0	0.0	2.0	0.0	0.0	0.0	0.0	0.0	3.0	1.0	0.0	0.0	0.0	0.0	0.0	2.0	2.0	0.0	0.0	0.0	0.0	0.0	0.0	0.0	0.0	0.0	0.0	0.0	3.0	0.0	2.0	0.0	1.0	0.0	1.0	k__Bacteria; p__Spirochaetes; c__Spirochaetia; o__Spirochaetales; f__Spirochaetaceae; g__; s__
OTU_1520	0.0	0.0	0.0	0.0	0.0	0.0	0.0	0.0	0.0	0.0	0.0	2.0	0.0	0.0	0.0	0.0	0.0	0.0	0.0	0.0	0.0	0.0	11.0	0.0	0.0	0.0	1.0	0.0	0.0	0.0	0.0	0.0	0.0	0.0	0.0	0.0	k__Bacteria; p__Acidobacteria; c__Acidobacteriia; o__Solibacterales; f__unidentified_Solibacterales; g__Candidatus_Solibacter; s__
[truncated: 1,430 more rows]
