# Supplementary material for: Ruminal Microbes Exhibit a Robust Circadian Rhythm and Are Sensitive to Melatonin
Source: Front Nutr. 2021 Oct 25;8:760578. doi: 10.3389/fnut.2021.760578 (PMC8573100; doi:10.3389/fnut.2021.760578)
Supplement: Supplementary file 3 [file Table_2.XLSX]

## Sheet: Sheet1
# Constructed from biom file
#OTU ID	MLT.0.3	CK1.1.3	MLT.1.2	MLT.0.2	CK1.6.3	MLT.6.2	MLT.4.1	MLT.5.1	CK1.5.3	CK1.5.1	MLT.1.1	MLT.4.2	MLT.2.3	CK1.1.1	MLT.1.3	MLT.0.1	CK1.4.1	CK1.6.1	CK1.1.2	MLT.5.3	CK1.4.3	MLT.2.1	MLT.6.1	MLT.3.2	CK1.5.2	MLT.5.2	MLT.6.3	CK1.6.2	CK1.0.2	MLT.3.3	CK1.2.3	MLT.4.3	CK1.3.2	CK1.2.1	CK1.0.1	CK1.4.2	CK1.0.3	CK1.3.1	CK1.3.3	MLT.2.2	MLT.3.1	CK1.2.2	taxonomy
OTU705	1	1	1	1	1	0	0	0	0	0	0	0	0	0	0	0	0	0	0	0	0	0	0	0	0	0	0	0	0	0	0	0	0	0	0	0	0	0	0	0	0	0	k__Bacteria; p__Bacteroidetes; c__Bacteroidia; o__Bacteroidales; f__Prevotellaceae; g__Prevotellaceae UCG-001; s__
OTU283	0	1	1	1	8	8	4	3	4	11	2	2	2	1	2	6	6	8	2	6	4	1	3	2	4	3	1	3	3	1	3	3	1	2	1	2	0	0	0	0	0	0	k__Bacteria; p__Planctomycetes; c__Planctomycetacia; o__Pirellulales; f__Pirellulaceae; g__p-1088-a5 gut group; s__
OTU1101	2	0	1	0	2	0	1	1	0	1	1	1	3	2	0	10	1	1	0	0	0	2	3	1	1	0	1	0	3	1	1	1	0	0	3	0	4	1	1	0	0	0	k__Bacteria; p__Patescibacteria; c__Saccharimonadia; o__Saccharimonadales; f__Saccharimonadaceae; g__Candidatus Saccharimonas; s__
OTU182	1	0	0	0	0	2	1	2	2	1	2	0	1	0	0	0	1	7	0	2	1	0	0	0	3	1	1	2	0	0	0	1	0	0	0	0	0	1	0	0	0	0	k__Bacteria; p__Spirochaetes; c__Spirochaetia; o__Spirochaetales; f__Spirochaetaceae; g__Treponema 2; s__
OTU963	3	1	1	4	0	1	0	1	1	2	0	0	1	0	0	1	2	1	0	0	0	0	1	0	0	0	1	3	3	0	4	1	0	1	0	0	2	3	2	0	0	0	k__Bacteria; p__Firmicutes; c__Clostridia; o__Clostridiales; f__Ruminococcaceae; g__; s__
OTU354	118	76	92	143	104	92	111	104	92	79	86	75	104	93	82	44	66	97	73	83	83	88	141	81	84	96	105	83	108	94	47	89	71	57	190	67	129	45	52	91	103	62	k__Bacteria; p__Bacteroidetes; c__Bacteroidia; o__Bacteroidales; f__Prevotellaceae; g__Prevotella 1; s__
OTU1515	0	0	0	0	0	0	0	1	0	2	1	1	0	0	2	2	0	3	1	0	0	1	0	1	0	0	0	0	0	1	0	0	0	0	1	0	0	0	0	0	1	0	k__Bacteria; p__Firmicutes; c__Clostridia; o__Clostridiales; f__Ruminococcaceae; g__; s__
OTU779	7	8	4	9	1	2	4	2	5	5	3	3	7	2	6	7	2	7	1	2	5	4	6	3	2	3	1	1	7	2	0	2	0	4	0	7	8	6	4	5	2	1	k__Bacteria; p__Firmicutes; c__Negativicutes; o__Selenomonadales; f__Veillonellaceae; g__Quinella; s__
OTU843	319	232	335	552	178	167	145	218	222	203	270	202	236	234	319	876	218	225	213	177	236	271	153	275	220	198	259	153	583	272	147	144	213	228	210	198	521	219	222	29	247	158	k__Bacteria; p__Firmicutes; c__Clostridia; o__Clostridiales; f__Ruminococcaceae; g__Ruminococcaceae NK4A214 group; s__
OTU789	0	1	0	0	0	0	0	0	0	0	0	0	0	0	0	2	0	0	0	0	0	0	1	0	0	0	0	0	0	2	0	0	0	0	0	1	0	0	0	0	0	0	k__Bacteria; p__Firmicutes; c__Negativicutes; o__Selenomonadales; f__Veillonellaceae; g__Quinella; s__
OTU1615	0	0	0	0	0	0	0	0	0	0	0	0	0	0	0	2	0	0	0	0	0	0	0	0	0	1	0	0	1	0	0	0	0	0	1	0	1	0	0	0	2	0	k__Bacteria; p__Proteobacteria; c__Alphaproteobacteria; o__Rhodospirillales; f__; g__; s__
OTU542	1	1	0	2	1	0	2	2	1	0	1	1	2	3	3	0	1	0	0	1	0	1	0	0	0	0	0	0	0	0	0	1	2	0	1	1	2	0	0	0	0	1	k__Bacteria; p__Bacteroidetes; c__Bacteroidia; o__Bacteroidales; f__F082; g__; s__
OTU1158	2	2	1	1	0	0	0	0	0	0	2	0	2	2	2	0	0	0	0	0	0	0	0	0	0	0	1	1	1	1	2	0	0	2	0	0	2	1	0	1	1	0	k__Bacteria; p__Firmicutes; c__Clostridia; o__Clostridiales; f__Ruminococcaceae; g__; s__
OTU1625	15	16	9	6	5	9	3	9	4	6	11	8	9	8	9	19	4	7	7	7	1	7	13	8	4	7	4	8	24	7	6	8	9	9	6	1	11	7	7	11	7	1	k__Bacteria; p__Patescibacteria; c__Saccharimonadia; o__Saccharimonadales; f__Saccharimonadaceae; g__Candidatus Saccharimonas; s__
OTU1046	22	16	40	19	67	74	27	57	37	37	22	38	40	14	26	29	37	78	19	36	33	39	80	52	42	47	35	63	24	20	6	35	23	20	14	25	29	21	35	14	41	26	k__Bacteria; p__Firmicutes; c__Clostridia; o__Clostridiales; f__Ruminococcaceae; g__[Eubacterium] coprostanoligenes group; s__
OTU640	8	6	2	4	15	31	2	18	14	15	2	11	8	5	3	17	14	28	1	16	12	19	35	8	14	11	15	37	17	11	15	15	7	5	13	12	9	12	8	5	5	4	k__Bacteria; p__Firmicutes; c__Negativicutes; o__Selenomonadales; f__Veillonellaceae; g__Veillonellaceae UCG-001; s__
OTU571	0	0	0	0	0	0	0	0	0	0	1	0	0	0	0	0	0	0	1	0	0	1	1	0	0	0	0	0	0	0	0	0	0	0	0	1	0	0	0	0	0	0	k__Bacteria; p__Bacteroidetes; c__Bacteroidia; o__Bacteroidales; f__Prevotellaceae; g__Prevotella 1; s__
OTU1522	1	0	0	0	0	4	0	0	3	1	0	0	0	0	0	1	1	2	0	1	1	0	0	0	4	0	0	2	1	1	0	2	1	0	0	0	1	1	1	0	1	1	k__Bacteria; p__Firmicutes; c__Clostridia; o__Clostridiales; f__Lachnospiraceae; g__Syntrophococcus; s__
OTU1466	21	15	1	9	3	4	8	3	5	7	8	4	7	15	8	6	11	4	18	1	7	2	4	7	3	6	4	2	24	7	6	4	9	6	28	14	25	14	12	14	8	7	k__Bacteria; p__Cyanobacteria; c__Melainabacteria; o__Gastranaerophilales; f__; g__; s__
OTU191	0	0	0	1	1	0	0	0	0	0	0	1	0	0	0	0	1	0	0	0	0	0	0	0	0	2	0	0	0	0	0	0	0	0	0	0	0	0	0	0	0	0	k__Bacteria; p__Spirochaetes; c__Spirochaetia; o__Spirochaetales; f__Spirochaetaceae; g__Treponema 2
OTU624	22	25	29	25	26	40	29	21	15	33	45	27	40	35	37	42	20	20	32	21	18	54	33	31	31	26	13	32	33	31	24	30	28	33	15	20	24	39	29	6	30	19	k__Bacteria; p__Bacteroidetes; c__Bacteroidia; o__Bacteroidales; f__Muribaculaceae; g__; s__
OTU911	10	5	6	9	4	3	4	8	11	4	2	0	1	5	6	1	4	3	12	2	7	5	4	3	7	9	9	6	5	6	3	5	1	5	6	3	8	6	2	8	3	1	k__Bacteria; p__Firmicutes; c__Clostridia; o__Clostridiales; f__Clostridiales vadinBB60 group; g__; s__
OTU75	4	4	1	2	14	24	6	8	12	20	9	17	15	11	3	2	6	15	0	10	10	14	19	5	12	16	4	15	2	5	9	10	8	10	2	16	7	13	12	2	9	11	k__Bacteria; p__Proteobacteria; c__Deltaproteobacteria; o__Desulfovibrionales; f__Desulfovibrionaceae; g__Mailhella; s__
OTU610	0	0	0	0	1	0	0	0	0	1	0	0	0	0	1	0	0	0	0	0	0	0	0	0	0	1	0	0	0	0	0	0	0	0	0	0	0	0	0	0	0	0	k__Bacteria; p__Bacteroidetes; c__Bacteroidia; o__Bacteroidales; f__Prevotellaceae; g__Prevotella 1; s__
OTU534	24	13	14	17	41	21	12	33	31	14	14	13	16	13	11	11	22	63	7	32	18	10	29	19	28	35	28	21	26	14	7	18	12	11	18	13	14	7	20	14	15	17	k__Bacteria; p__Bacteroidetes; c__Bacteroidia; o__Bacteroidales; f__Rikenellaceae; g__Rikenellaceae RC9 gut group; s__
OTU1596	0	0	0	0	0	0	0	0	0	0	0	0	0	0	0	0	0	0	0	0	0	0	0	0	0	0	0	0	1	0	0	0	0	0	0	0	0	0	0	0	0	0	k__Bacteria; p__Actinobacteria; c__Coriobacteriia; o__Coriobacteriales; f__Atopobiaceae; g__; s__
OTU1088	28	15	14	38	21	15	16	25	23	10	18	20	9	7	37	78	20	19	16	20	16	17	16	24	16	14	23	13	53	21	7	17	13	12	11	23	36	21	17	0	24	11	k__Bacteria; p__Firmicutes; c__Clostridia; o__Clostridiales; f__Ruminococcaceae; g__Ruminococcaceae NK4A214 group; s__
OTU1140	0	1	1	0	1	1	0	0	1	1	0	0	0	0	0	2	2	6	0	1	0	0	0	0	0	0	0	0	1	0	1	2	0	1	0	0	0	0	0	0	0	0	k__Bacteria; p__Firmicutes; c__Clostridia; o__Clostridiales; f__Ruminococcaceae; g__Ruminococcaceae UCG-010; s__
OTU1496	1	0	0	0	1	0	0	0	0	0	1	0	0	0	0	0	0	0	1	0	0	0	0	0	0	0	0	0	0	0	0	0	2	1	0	0	0	0	0	0	0	0	k__Bacteria; p__Proteobacteria; c__Alphaproteobacteria; o__Rhodobacterales; f__Rhodobacteraceae; g__Paracoccus; s__
OTU951	0	0	1	0	1	1	0	0	1	1	0	0	0	1	1	2	1	0	1	0	1	0	0	0	0	0	0	0	1	0	2	0	0	1	0	0	2	1	0	0	0	2	k__Bacteria; p__Firmicutes; c__Clostridia; o__Clostridiales; f__Christensenellaceae; g__Christensenellaceae R-7 group; s__
OTU536	1	2	2	1	3	0	2	0	2	2	4	0	0	1	3	0	0	0	0	1	4	1	0	1	0	1	0	3	0	1	2	1	2	2	2	1	2	2	1	2	3	0	k__Bacteria; p__Bacteroidetes; c__Bacteroidia; o__Bacteroidales; f__Prevotellaceae; g__Prevotella 1; s__
OTU1486	1	0	0	5	2	8	0	1	7	2	2	0	1	1	0	0	2	1	2	7	1	0	3	0	2	4	4	8	0	0	0	3	0	1	1	4	1	0	0	0	0	2	k__Bacteria; p__Firmicutes; c__Clostridia; o__Clostridiales; f__Ruminococcaceae; g__Ruminococcus 1
OTU1424	3	0	0	3	1	0	0	1	0	0	3	1	0	0	0	3	0	1	0	1	0	1	1	0	2	0	2	2	0	0	0	0	1	0	2	0	0	3	0	1	2	0	k__Bacteria; p__Firmicutes; c__Clostridia; o__Clostridiales; f__Lachnospiraceae; g__Acetitomaculum; s__
OTU213	1	0	0	0	0	1	0	0	1	1	0	0	3	0	0	0	0	1	0	1	1	0	0	0	0	0	0	0	1	1	0	1	0	1	0	0	1	0	0	0	0	0	k__Bacteria; p__Proteobacteria; c__Deltaproteobacteria; o__Desulfovibrionales; f__Desulfovibrionaceae; g__Desulfovibrio
OTU740	24	39	25	22	27	25	12	18	39	25	16	26	44	22	35	88	30	44	24	21	31	36	37	20	12	18	7	21	75	24	13	23	29	28	44	17	35	35	30	16	23	22	k__Bacteria; p__Firmicutes; c__Negativicutes; o__Selenomonadales; f__Veillonellaceae; g__Quinella; s__
OTU1335	0	0	1	0	0	3	0	0	1	0	0	1	0	0	1	0	0	1	0	4	0	1	0	0	2	2	1	0	0	0	0	1	0	0	1	1	0	0	0	0	1	1	k__Bacteria; p__Firmicutes; c__Clostridia; o__Clostridiales; f__Family XIII; g__[Eubacterium] nodatum group; s__
OTU1362	5	4	4	3	0	1	0	3	3	3	7	5	6	5	2	2	2	1	6	2	2	4	1	0	3	3	1	3	3	3	2	2	0	4	8	2	0	1	3	0	0	7	k__Bacteria; p__Firmicutes; c__Clostridia; o__Clostridiales; f__Ruminococcaceae; g__Ruminiclostridium 9; s__
OTU189	1	0	0	0	0	0	0	0	0	0	1	0	0	0	0	2	0	0	0	0	0	0	0	0	0	0	0	0	0	0	0	0	0	0	0	0	0	0	0	1	0	0	k__Bacteria; p__Proteobacteria; c__Gammaproteobacteria; o__Competibacterales; f__Competibacteraceae; g__Candidatus Competibacter; s__
OTU1358	13	7	8	7	15	18	6	6	15	15	7	7	4	5	2	18	8	8	3	5	5	4	15	4	5	7	19	10	16	6	4	6	4	2	7	8	6	4	7	4	7	2	k__Bacteria; p__Firmicutes; c__Clostridia; o__Clostridiales; f__Lachnospiraceae; g__Lachnospiraceae NK3A20 group; s__
OTU1479	1	1	1	1	1	0	0	1	1	1	0	1	0	1	1	0	1	1	3	0	0	0	1	4	1	2	0	0	0	0	1	1	2	1	0	2	0	2	0	2	0	1	k__Bacteria; p__Firmicutes; c__Clostridia; o__Clostridiales; f__Lachnospiraceae; g__Lachnospiraceae UCG-008; s__
OTU842	31	31	26	6	65	33	43	36	43	40	28	32	28	25	34	4	37	68	17	38	31	18	54	15	22	39	56	23	14	36	21	35	25	32	36	22	26	35	23	29	38	25	k__Bacteria; p__Firmicutes; c__Clostridia; o__Clostridiales; f__Ruminococcaceae; g__Ruminococcaceae UCG-010; s__
OTU1459	0	2	1	1	1	2	0	1	2	0	0	0	3	2	1	2	0	2	2	2	0	1	0	0	1	1	2	2	3	0	1	1	1	1	0	0	1	1	0	0	0	0	k__Bacteria; p__Firmicutes; c__Clostridia; o__Clostridiales; f__Lachnospiraceae; g__Syntrophococcus; s__
OTU909	3	0	0	6	5	2	0	0	1	1	0	0	0	0	2	1	0	0	0	0	1	0	2	0	0	0	0	1	0	0	7	0	0	3	1	0	1	0	1	0	0	2	k__Bacteria; p__Lentisphaerae; c__Oligosphaeria; o__Oligosphaerales; f__Oligosphaeraceae; g__horsej-a03; s__
OTU751	19	5	5	15	9	3	3	5	9	5	7	3	10	3	4	8	6	3	5	4	5	4	2	1	1	3	5	4	12	7	1	4	4	3	6	6	5	5	11	7	3	4	k__Bacteria; p__Firmicutes; c__Negativicutes; o__Selenomonadales; f__Veillonellaceae; g__Quinella; s__
OTU529	2	0	6	1	2	3	2	0	6	1	2	4	4	4	5	0	2	4	3	3	3	3	2	3	4	0	1	5	2	1	4	2	1	0	2	4	0	3	2	0	3	5	k__Bacteria; p__Bacteroidetes; c__Bacteroidia; o__Bacteroidales; f__Prevotellaceae; g__Prevotella 1; s__
OTU564	0	0	0	1	1	1	0	2	0	1	2	3	1	0	0	2	1	2	0	1	0	0	3	0	0	1	0	1	1	1	1	2	0	0	0	1	1	2	0	1	0	0	k__Bacteria; p__Bacteroidetes; c__Bacteroidia; o__Bacteroidales; f__Bacteroidales UCG-001; g__; s__
OTU876	12	8	18	23	43	29	14	29	35	30	18	20	26	8	21	37	24	33	9	32	24	29	23	24	19	33	50	19	16	24	10	27	17	7	7	12	24	35	19	1	29	8	k__Bacteria; p__Firmicutes; c__Clostridia; o__Clostridiales; f__Ruminococcaceae
OTU649	8	2	2	2	24	28	20	16	7	10	5	18	1	7	3	4	50	21	4	22	18	4	13	9	32	20	2	42	4	7	4	8	13	1	13	50	9	8	7	0	5	6	k__Bacteria; p__Bacteroidetes; c__Bacteroidia; o__Bacteroidales; f__p-251-o5; g__; s__
OTU1171	0	0	0	0	0	0	0	0	0	0	0	2	0	0	0	0	0	0	0	0	0	0	0	0	0	0	0	0	0	0	0	0	0	0	0	0	0	0	0	0	0	0	k__Bacteria; p__Firmicutes; c__Clostridia; o__Clostridiales; f__Ruminococcaceae; g__CAG-352; s__
OTU210	0	0	0	0	1	1	2	1	0	2	0	0	0	0	0	0	0	2	0	0	0	2	0	0	0	0	0	0	1	0	0	1	0	0	1	0	0	0	0	0	0	0	k__Bacteria; p__Firmicutes; c__Bacilli; o__Lactobacillales; f__Aerococcaceae; g__Facklamia; s__
OTU34	0	3	2	1	0	2	1	0	0	2	2	2	0	2	0	5	0	3	0	0	1	1	0	1	0	0	0	2	2	2	0	0	2	0	0	0	4	0	1	0	0	0	k__Bacteria; p__Kiritimatiellaeota; c__Kiritimatiellae; o__WCHB1-41; f__; g__; s__
OTU1248	3	4	0	1	1	1	2	2	1	0	1	0	2	4	2	1	1	0	0	0	0	1	0	1	1	3	2	0	1	1	0	1	1	1	0	1	0	2	4	1	1	1	k__Bacteria; p__Firmicutes; c__Clostridia; o__Clostridiales; f__Lachnospiraceae; g__[Bacteroides] pectinophilus group; s__
OTU488	2	5	4	3	2	4	6	6	9	4	1	2	4	5	3	0	9	6	5	2	4	2	10	4	1	5	6	3	4	4	3	7	6	3	3	3	0	7	6	7	6	4	k__Bacteria; p__Bacteroidetes; c__Bacteroidia; o__Bacteroidales; f__Prevotellaceae; g__Prevotella 1; s__
OTU1319	6	12	11	10	0	4	4	2	3	5	8	1	5	7	7	21	6	5	13	2	4	14	5	3	2	1	0	0	12	5	8	3	8	8	4	3	14	4	6	0	5	7	k__Bacteria; p__Firmicutes; c__Clostridia; o__Clostridiales; f__Ruminococcaceae; g__Ruminococcaceae UCG-014; s__
OTU1180	0	0	0	1	0	2	0	0	0	0	0	0	0	0	0	0	0	0	0	2	0	0	1	0	0	0	3	1	1	0	0	2	0	0	0	0	0	0	0	0	0	0	k__Bacteria; p__Firmicutes; c__Clostridia; o__Clostridiales; f__Ruminococcaceae; g__Ruminococcaceae UCG-002; s__
OTU1067	8	3	6	5	3	7	12	9	3	3	3	4	8	11	1	25	5	0	2	14	5	5	7	9	7	7	11	10	14	13	7	5	12	4	13	9	6	11	7	2	4	4	k__Bacteria; p__Synergistetes; c__Synergistia; o__Synergistales; f__Synergistaceae; g__Pyramidobacter; s__
OTU844	36	17	30	26	32	28	7	15	24	7	26	17	14	15	25	60	25	27	14	18	15	30	26	16	21	17	21	15	32	16	11	26	16	22	20	14	35	15	15	2	30	20	k__Bacteria; p__Firmicutes; c__Clostridia; o__Clostridiales; f__Ruminococcaceae; g__Ruminococcaceae NK4A214 group; s__
OTU1092	3	3	1	5	6	4	0	1	2	3	0	3	2	1	1	4	2	6	1	1	2	3	2	1	3	2	4	3	6	1	1	1	0	0	4	0	6	1	1	2	1	0	k__Bacteria; p__Synergistetes; c__Synergistia; o__Synergistales; f__Synergistaceae; g__Fretibacterium; s__
OTU1569	0	0	0	0	2	3	0	0	2	0	0	1	0	0	0	0	2	1	0	2	0	0	1	0	1	2	0	0	0	0	0	0	0	0	0	0	0	0	0	0	1	0	k__Bacteria; p__Firmicutes; c__Clostridia; o__Clostridiales; f__Family XIII; g__Anaerovorax; s__
OTU1411	0	0	0	0	9	13	4	10	3	7	0	3	0	0	0	0	2	6	1	7	5	2	10	2	10	16	12	12	0	3	4	1	2	0	0	1	0	1	0	0	0	0	k__Bacteria; p__Firmicutes; c__Clostridia; o__Clostridiales; f__Lachnospiraceae
OTU526	0	0	0	0	4	2	2	1	0	2	1	2	0	0	2	0	2	0	1	2	3	0	1	0	2	3	1	1	0	0	2	1	2	2	1	3	0	3	0	0	4	2	k__Bacteria; p__Bacteroidetes; c__Bacteroidia; o__Bacteroidales; f__Prevotellaceae; g__Prevotella 1; s__
OTU1631	4	10	22	183	24	50	20	29	59	18	27	9	33	14	50	89	17	43	31	26	17	36	19	28	34	44	56	40	120	19	22	5	21	47	36	24	443	17	15	22	20	30	Unassigned
OTU1150	0	0	0	0	0	0	0	0	0	0	0	0	0	0	0	2	0	0	0	0	0	0	0	0	0	0	0	0	1	0	0	0	0	0	2	0	0	0	0	0	0	0	k__Bacteria; p__Patescibacteria; c__Saccharimonadia; o__Saccharimonadales; f__Saccharimonadaceae; g__; s__
OTU1278	1	1	1	0	5	1	1	1	0	0	0	0	1	1	0	2	0	0	0	1	5	3	2	0	1	2	1	0	0	1	1	2	0	2	0	0	2	0	2	0	1	0	k__Bacteria; p__Firmicutes; c__Clostridia; o__Clostridiales; f__Ruminococcaceae; g__; s__
OTU1529	0	0	0	0	2	0	1	0	1	0	0	0	1	0	0	0	0	0	0	0	0	0	0	0	0	1	0	0	0	0	2	1	0	0	0	0	0	0	0	0	0	0	k__Bacteria; p__Firmicutes; c__Clostridia; o__Clostridiales; f__Ruminococcaceae; g__Anaerotruncus; s__
OTU1112	1	2	1	1	1	3	3	2	1	3	3	2	1	3	2	5	4	0	2	1	2	2	1	0	1	3	4	3	0	1	5	4	3	3	1	1	2	1	2	0	2	0	k__Bacteria; p__Firmicutes; c__Clostridia; o__Clostridiales; f__Ruminococcaceae; g__Ruminococcaceae UCG-014; s__
OTU277	13	15	10	14	76	42	29	38	50	86	18	35	9	16	26	89	38	52	27	43	48	21	44	25	55	32	13	31	52	19	39	57	26	31	25	32	36	21	30	0	28	10	k__Bacteria; p__Planctomycetes; c__Planctomycetacia; o__Pirellulales; f__Pirellulaceae; g__p-1088-a5 gut group; s__
OTU396	3	4	6	8	17	19	13	21	16	16	12	12	19	8	7	4	12	13	9	21	11	13	8	9	15	19	17	17	6	8	12	16	10	11	1	17	1	14	9	0	8	11	k__Bacteria; p__Bacteroidetes; c__Bacteroidia; o__Bacteroidales; f__Rikenellaceae; g__Rikenellaceae RC9 gut group; s__
OTU315	489	385	355	594	239	239	309	316	269	311	349	357	307	342	336	118	312	221	358	273	278	323	251	324	302	316	249	228	221	321	269	280	328	341	560	282	439	283	318	441	316	304	k__Bacteria; p__Bacteroidetes; c__Bacteroidia; o__Bacteroidales; f__Prevotellaceae; g__Prevotella 1; s__
OTU1534	0	0	0	1	4	3	0	0	0	0	0	0	0	2	0	1	0	3	0	2	1	0	1	0	0	1	3	0	3	1	0	0	1	0	1	1	0	1	0	0	0	0	k__Bacteria; p__Firmicutes; c__Clostridia; o__Clostridiales; f__Lachnospiraceae; g__Acetitomaculum; s__
OTU1509	0	1	0	0	4	4	0	5	1	0	0	1	0	1	1	3	2	2	0	1	1	0	1	0	0	0	5	0	0	1	0	2	0	0	0	2	0	0	0	0	1	0	k__Bacteria; p__Firmicutes; c__Clostridia; o__Clostridiales; f__Ruminococcaceae; g__Ruminococcaceae NK4A214 group; s__
OTU605	58	57	64	73	64	69	68	65	63	33	86	38	128	45	54	7	69	47	84	49	32	59	69	51	63	58	105	59	27	73	44	42	62	51	75	55	61	99	43	81	70	92	k__Bacteria; p__Bacteroidetes; c__Bacteroidia; o__Bacteroidales; f__Prevotellaceae; g__Prevotella 1; s__
OTU1590	1	4	4	3	13	13	13	11	14	8	3	15	10	1	7	6	11	16	4	14	6	13	16	8	14	17	19	11	3	3	5	19	10	6	1	9	7	5	3	6	10	5	k__Bacteria; p__Firmicutes; c__Clostridia; o__Clostridiales; f__Family XIII; g__Anaerovorax; s__
OTU964	2	1	2	0	1	1	1	1	1	1	1	1	0	2	2	3	3	1	2	3	1	3	4	1	0	1	1	1	5	0	0	3	2	0	1	0	2	1	0	0	1	2	k__Bacteria; p__Firmicutes; c__Clostridia; o__Clostridiales; f__Christensenellaceae; g__Christensenellaceae R-7 group; s__
OTU115	1	2	3	8	2	1	0	0	4	0	2	0	0	8	1	0	1	2	8	2	4	0	0	2	3	0	0	2	0	1	9	0	4	3	1	7	1	4	0	1	0	1	k__Bacteria; p__Kiritimatiellaeota; c__Kiritimatiellae; o__WCHB1-41; f__; g__; s__
OTU1637	2	6	2	11	8	6	1	14	24	0	5	1	1	4	1	1	7	2	4	6	1	1	5	3	3	5	19	3	6	4	8	0	8	5	11	3	66	2	1	4	3	4	Unassigned
OTU233	1	6	3	3	6	10	4	10	7	5	3	6	10	5	2	10	5	6	3	7	8	9	6	3	7	10	7	9	7	8	11	10	7	4	1	10	8	8	5	1	3	4	k__Bacteria; p__Firmicutes; c__Erysipelotrichia; o__Erysipelotrichales; f__Erysipelotrichaceae; g__; s__
OTU298	5	8	6	10	15	9	8	14	4	2	14	6	4	5	6	3	11	9	6	12	6	13	10	15	9	5	7	9	7	11	6	9	6	9	9	5	5	6	12	8	9	9	k__Bacteria; p__Bacteroidetes; c__Bacteroidia; o__Bacteroidales; f__F082; g__; s__
OTU744	4	1	1	3	2	2	2	3	6	0	2	0	2	4	4	1	3	1	1	1	1	1	3	6	2	1	1	4	9	3	2	3	4	2	6	5	4	1	2	2	1	1	k__Bacteria; p__Firmicutes; c__Negativicutes; o__Selenomonadales; f__Veillonellaceae; g__Quinella; s__
OTU724	1	0	0	1	0	0	0	1	0	0	2	1	3	0	1	5	1	0	2	1	0	0	0	3	0	0	0	0	8	0	0	0	0	2	1	1	4	0	1	1	0	0	k__Bacteria; p__Firmicutes; c__Erysipelotrichia; o__Erysipelotrichales; f__Erysipelotrichaceae; g__Erysipelotrichaceae UCG-006; s__
OTU217	2	0	0	0	2	2	0	3	0	0	0	0	0	1	0	0	0	0	1	0	0	0	0	0	0	0	0	0	1	0	0	0	0	0	1	1	0	0	1	0	0	0	k__Bacteria; p__Firmicutes; c__Erysipelotrichia; o__Erysipelotrichales; f__Erysipelotrichaceae; g__Erysipelotrichaceae UCG-004; s__
OTU1215	2	2	1	6	11	5	5	8	3	4	4	1	2	3	4	10	2	7	4	4	1	3	2	4	8	5	9	2	6	4	5	5	2	1	4	4	18	0	4	0	4	7	k__Bacteria; p__Chloroflexi; c__Anaerolineae; o__Anaerolineales; f__Anaerolineaceae; g__Flexilinea; s__
OTU161	1	0	0	0	0	0	0	1	1	0	0	0	0	1	0	0	0	0	0	0	0	0	0	0	0	0	0	0	2	0	0	0	1	3	0	0	1	2	0	0	0	0	k__Bacteria; p__Proteobacteria; c__Gammaproteobacteria; o__Aeromonadales; f__Aeromonadaceae; g__Aeromonas
OTU1540	1	0	2	0	0	0	0	0	1	0	0	0	0	0	0	3	1	3	1	1	0	2	0	0	1	0	0	3	0	0	1	0	0	0	0	1	3	0	0	0	0	0	k__Bacteria; p__Firmicutes; c__Clostridia; o__Clostridiales; f__Lachnospiraceae; g__Acetitomaculum; s__
OTU1300	1	1	0	1	1	0	0	0	0	0	1	0	0	0	0	0	0	2	0	0	0	0	0	1	0	0	0	0	3	0	0	0	0	0	0	1	1	0	0	0	1	0	k__Bacteria; p__Actinobacteria; c__Coriobacteriia; o__Coriobacteriales; f__Eggerthellaceae
OTU1405	5	0	4	3	0	0	0	0	1	0	2	0	1	1	0	6	0	0	2	0	0	0	0	1	1	0	0	1	11	1	1	0	1	0	3	0	11	2	1	0	0	1	k__Bacteria; p__Firmicutes; c__Clostridia; o__Clostridiales; f__Lachnospiraceae; g__[Ruminococcus] gauvreauii group; s__
OTU1048	35	18	27	52	21	19	11	19	14	19	25	29	24	32	41	104	24	19	28	12	25	47	13	37	19	20	16	19	80	23	16	24	18	35	25	29	54	21	14	6	29	22	k__Bacteria; p__Firmicutes; c__Clostridia; o__Clostridiales; f__Christensenellaceae; g__Christensenellaceae R-7 group; s__
OTU1096	18	9	20	15	15	12	14	14	15	11	12	17	23	11	15	42	10	18	5	10	8	10	17	18	13	14	16	14	42	8	12	13	7	11	32	4	30	18	7	9	13	5	k__Bacteria; p__Patescibacteria; c__Saccharimonadia; o__Saccharimonadales; f__Saccharimonadaceae; g__Candidatus Saccharimonas; s__
OTU1227	11	5	8	15	2	8	5	7	3	7	8	3	10	4	8	31	5	7	3	3	9	9	11	8	4	1	6	4	18	5	4	2	10	6	6	6	11	2	5	0	5	2	k__Bacteria; p__Firmicutes; c__Clostridia; o__Clostridiales; f__Christensenellaceae; g__Christensenellaceae R-7 group; s__
OTU99	2	4	4	6	1	7	5	1	3	1	4	5	6	6	3	3	6	10	2	4	7	6	4	2	5	5	8	7	0	3	4	3	1	3	1	10	1	4	5	2	3	3	k__Bacteria; p__Firmicutes; c__Negativicutes; o__Selenomonadales; f__Veillonellaceae; g__; s__
OTU587	76	247	312	237	232	330	291	244	188	204	269	365	389	286	234	96	265	257	265	359	238	719	411	222	179	234	409	332	47	225	399	389	203	290	44	236	34	232	266	35	287	323	k__Bacteria; p__Bacteroidetes; c__Bacteroidia; o__Bacteroidales; f__Muribaculaceae; g__; s__
OTU704	2	0	1	4	0	0	0	0	0	0	0	0	0	0	0	4	0	0	0	0	0	0	0	0	0	0	0	0	2	0	0	0	0	0	1	0	3	0	0	0	0	0	k__Bacteria; p__Firmicutes; c__Erysipelotrichia; o__Erysipelotrichales; f__Erysipelotrichaceae; g__Solobacterium; s__
OTU1008	1	0	0	0	0	0	0	0	0	0	0	0	0	0	0	0	0	1	0	0	0	0	0	0	0	0	0	0	0	0	0	0	0	0	0	0	0	0	0	0	0	0	k__Bacteria; p__Patescibacteria; c__Saccharimonadia; o__Saccharimonadales; f__Saccharimonadaceae; g__Candidatus Saccharimonas; s__
OTU1355	1	6	5	26	2	0	4	6	3	2	5	1	1	6	7	4	1	1	4	2	1	0	1	3	2	6	15	1	1	0	19	1	2	5	4	1	0	2	3	18	0	10	k__Bacteria; p__Firmicutes; c__Clostridia; o__Clostridiales; f__Ruminococcaceae; g__; s__
OTU1065	13	5	8	12	2	11	8	11	8	4	7	5	8	6	8	27	2	6	7	11	5	10	8	6	7	6	6	6	44	8	10	9	7	11	20	8	16	7	11	11	3	1	k__Bacteria; p__Patescibacteria; c__Saccharimonadia; o__Saccharimonadales; f__Saccharimonadaceae; g__Candidatus Saccharimonas; s__
OTU1040	23	23	28	66	11	29	26	18	24	17	34	29	25	31	38	96	23	30	24	27	21	45	34	26	18	22	30	25	77	25	16	29	23	27	20	19	61	26	19	3	27	22	k__Bacteria; p__Firmicutes; c__Clostridia; o__Clostridiales; f__Ruminococcaceae; g__Ruminococcaceae UCG-014; s__
OTU318	0	0	0	0	0	0	0	0	0	0	0	0	0	0	0	0	0	0	0	0	0	0	0	0	2	0	0	0	0	0	0	0	0	0	0	0	0	0	0	0	0	0	k__Bacteria; p__Bacteroidetes; c__Bacteroidia; o__Bacteroidales; f__F082; g__; s__
OTU1533	0	0	0	0	0	2	0	0	0	0	0	0	0	0	0	0	0	1	0	1	0	0	1	0	2	1	2	0	0	1	0	1	0	0	1	0	2	0	1	0	0	0	k__Bacteria; p__Firmicutes; c__Clostridia; o__Clostridiales; f__Lachnospiraceae; g__Lachnospiraceae UCG-008; s__
OTU424	1	1	1	2	2	4	6	0	2	6	3	0	0	0	1	0	2	3	3	6	2	2	4	1	4	1	4	3	0	2	8	3	1	1	0	3	2	3	1	3	0	6	Unassigned
OTU675	0	1	1	2	3	3	0	1	2	3	1	2	2	3	0	0	3	1	1	5	1	1	1	1	4	4	5	2	1	6	2	4	0	0	1	0	1	4	2	6	3	2	k__Bacteria; p__Bacteroidetes; c__Bacteroidia; o__Bacteroidales; f__Bacteroidales RF16 group; g__; s__
OTU327	22	22	19	26	25	28	19	29	19	12	12	15	23	12	31	4	17	22	17	26	17	19	34	10	34	26	33	16	16	31	9	19	11	14	38	10	17	14	13	27	33	14	k__Bacteria; p__Bacteroidetes; c__Bacteroidia; o__Bacteroidales; f__Prevotellaceae; g__Prevotella 1; s__
OTU826	0	0	0	0	2	0	0	1	0	0	1	0	0	0	0	1	0	0	0	0	0	0	1	0	0	0	0	1	0	0	0	0	0	0	0	2	2	1	0	0	0	0	k__Bacteria; p__Firmicutes; c__Clostridia; o__Clostridiales; f__Clostridiales vadinBB60 group; g__; s__
OTU949	81	46	107	85	74	51	89	103	75	88	98	81	88	60	119	243	76	36	55	89	91	68	115	55	85	102	95	65	136	65	56	101	52	109	43	73	72	84	111	14	103	51	k__Bacteria; p__Firmicutes; c__Clostridia; o__Clostridiales; f__Christensenellaceae; g__Christensenellaceae R-7 group; s__
OTU248	1	0	1	1	1	1	2	1	0	2	1	0	1	2	3	0	0	2	2	0	0	1	2	1	0	0	0	1	6	2	1	0	0	2	1	2	2	0	1	0	3	1	k__Bacteria; p__Firmicutes; c__Erysipelotrichia; o__Erysipelotrichales; f__Erysipelotrichaceae; g__Catenisphaera; s__
OTU796	0	0	0	1	0	0	0	0	1	0	0	0	0	1	0	0	1	1	0	0	0	0	0	1	0	0	1	0	2	0	0	0	0	0	2	0	0	0	0	0	0	0	k__Bacteria; p__Tenericutes; c__Mollicutes; o__Anaeroplasmatales; f__Anaeroplasmataceae; g__Anaeroplasma; s__
OTU579	3	5	9	3	4	2	5	2	6	0	3	9	9	0	5	5	3	4	3	2	2	13	1	5	2	6	2	2	2	3	7	3	2	5	5	1	0	0	6	0	4	5	k__Bacteria; p__Bacteroidetes; c__Bacteroidia; o__Bacteroidales; f__Rikenellaceae; g__Rikenellaceae RC9 gut group; s__
OTU177	1	0	0	0	0	0	0	0	0	0	0	0	0	0	0	0	0	0	0	0	0	0	0	0	0	0	0	0	1	0	0	0	0	0	1	0	0	0	0	0	0	0	k__Bacteria; p__Firmicutes; c__Erysipelotrichia; o__Erysipelotrichales; f__Erysipelotrichaceae; g__Erysipelotrichaceae UCG-004; s__
OTU1185	19	21	30	40	6	11	6	14	18	9	23	17	16	24	34	78	8	3	17	15	11	26	14	33	6	13	9	9	73	14	21	15	15	18	17	16	43	19	14	2	18	17	k__Bacteria; p__Firmicutes; c__Clostridia; o__Clostridiales; f__Ruminococcaceae; g__Ruminococcaceae UCG-014; s__
OTU770	22	10	13	25	7	12	5	3	11	8	7	8	10	12	18	71	11	22	13	10	5	9	11	7	12	7	15	17	68	6	4	3	14	16	21	12	36	6	15	13	12	14	k__Bacteria; p__Firmicutes; c__Negativicutes; o__Selenomonadales; f__Veillonellaceae; g__Quinella; s__
OTU1006	1	5	4	3	1	0	1	0	1	2	2	0	1	1	1	2	1	1	2	1	1	0	2	1	0	0	0	3	3	0	0	0	1	3	0	0	2	3	2	2	2	1	k__Bacteria; p__Firmicutes; c__Clostridia; o__Clostridiales; f__Ruminococcaceae; g__Ruminococcaceae UCG-001; s__
OTU975	4	1	1	1	2	0	0	4	2	3	0	3	3	0	1	1	6	6	4	1	2	2	0	3	4	0	2	2	3	1	1	2	2	0	0	2	1	2	4	0	4	3	k__Bacteria; p__Firmicutes; c__Clostridia; o__Clostridiales; f__Christensenellaceae; g__Christensenellaceae R-7 group; s__
OTU1598	11	3	0	21	9	4	2	6	7	4	9	3	2	7	4	4	5	9	3	5	3	1	6	2	10	7	4	9	7	2	9	3	8	3	5	5	10	3	5	4	5	5	k__Bacteria; p__Proteobacteria; c__Alphaproteobacteria; o__Rhodospirillales; f__; g__; s__
OTU1506	2	1	2	10	15	20	5	3	12	33	2	1	1	1	3	7	7	6	2	19	2	4	16	1	12	14	46	23	6	4	19	9	1	0	4	13	6	7	0	0	4	2	k__Bacteria; p__Firmicutes; c__Clostridia; o__Clostridiales; f__Lachnospiraceae; g__Pseudobutyrivibrio; s__
OTU370	21	43	30	19	106	68	51	78	84	74	41	26	14	44	31	9	43	62	66	71	50	8	68	27	84	57	51	92	13	32	91	48	32	43	20	50	16	33	34	86	30	52	k__Bacteria; p__Bacteroidetes; c__Bacteroidia; o__Bacteroidales; f__Prevotellaceae; g__Prevotella 1; s__
OTU686	6	1	2	1	0	1	1	1	3	0	1	0	0	5	2	0	3	0	2	1	0	1	2	0	1	0	2	1	0	1	6	1	1	1	1	3	1	1	0	1	0	4	k__Bacteria; p__Bacteroidetes; c__Bacteroidia; o__Bacteroidales; f__Prevotellaceae; g__Prevotellaceae UCG-003; s__
OTU1221	7	5	6	9	2	2	9	4	4	3	4	3	3	3	4	13	1	2	3	5	4	7	4	0	2	5	5	1	13	2	3	3	3	7	11	3	10	3	1	3	5	2	k__Bacteria; p__Firmicutes; c__Clostridia; o__Clostridiales; f__Ruminococcaceae; g__Ruminococcaceae UCG-014; s__
OTU710	0	0	0	0	0	0	0	0	0	0	0	0	0	0	0	0	0	0	0	0	0	0	0	0	0	0	0	0	0	1	0	0	0	0	0	0	0	0	0	0	0	0	k__Bacteria; p__Bacteroidetes; c__Bacteroidia; o__Bacteroidales; f__Bacteroidales RF16 group; g__; s__
OTU924	2	0	0	0	10	1	0	3	2	10	0	0	0	0	0	0	2	11	1	4	3	1	2	0	5	0	12	0	1	3	0	8	3	1	1	0	2	0	0	0	1	1	k__Bacteria; p__Firmicutes; c__Clostridia; o__Clostridiales; f__Ruminococcaceae; g__Ruminiclostridium 1; s__
OTU1216	4	2	4	22	8	3	3	1	7	6	5	5	5	4	2	4	7	3	5	2	6	2	5	5	5	6	6	4	1	7	7	4	6	3	8	11	4	5	7	3	3	5	k__Bacteria; p__Cyanobacteria; c__Melainabacteria; o__Gastranaerophilales; f__; g__; s__
OTU593	0	0	0	0	0	0	2	0	0	0	0	0	0	0	0	0	0	0	1	0	0	0	0	0	0	0	0	0	0	0	0	0	0	0	0	0	0	0	0	0	0	0	k__Bacteria; p__Bacteroidetes; c__Bacteroidia; o__Bacteroidales; f__Prevotellaceae; g__Prevotella 1; s__
OTU36	29	518	265	134	66	78	233	92	130	76	384	316	284	338	286	3	179	53	520	72	239	180	41	827	105	139	25	123	12	314	1412	118	888	904	16	279	8	616	502	936	318	1524	k__Bacteria; p__Proteobacteria; c__Gammaproteobacteria; o__Aeromonadales; f__Succinivibrionaceae; g__Succinivibrionaceae UCG-002; s__
OTU3	2	2	0	0	1	0	0	1	0	1	0	2	1	0	0	0	0	2	2	2	3	3	3	0	0	0	0	0	1	0	0	1	0	0	0	0	0	0	2	0	0	1	Unassigned
OTU493	1009	1176	999	699	656	496	802	763	761	581	939	787	722	1053	1024	250	740	513	1056	705	741	593	596	841	612	771	579	509	521	879	1078	654	735	903	986	627	840	649	936	1088	811	991	k__Bacteria; p__Bacteroidetes; c__Bacteroidia; o__Bacteroidales; f__Bacteroidales RF16 group; g__; s__
OTU812	0	1	0	1	0	0	0	0	0	0	0	0	0	0	0	2	1	0	0	0	0	0	0	0	0	0	0	0	0	0	0	0	0	0	0	0	0	0	0	0	0	0	k__Bacteria; p__Actinobacteria; c__Coriobacteriia; o__Coriobacteriales; f__Atopobiaceae; g__Atopobium; s__
OTU1076	4	0	0	4	4	2	6	0	9	0	1	3	7	2	0	1	3	2	1	7	3	0	6	1	3	1	0	2	5	2	0	1	1	1	2	1	2	1	1	0	2	0	k__Bacteria; p__Firmicutes; c__Clostridia; o__Clostridiales; f__Christensenellaceae; g__Christensenellaceae R-7 group; s__
OTU1306	0	0	0	0	1	1	0	0	0	0	0	0	0	0	0	0	0	0	0	0	0	0	0	0	0	0	0	0	0	0	0	0	0	0	0	0	0	0	0	0	0	0	k__Bacteria; p__Lentisphaerae; c__Lentisphaeria; o__Victivallales; f__vadinBE97; g__; s__
OTU173	0	0	0	0	2	2	1	0	6	2	0	1	1	0	0	0	2	6	0	4	3	0	6	0	1	1	1	2	0	4	0	1	2	0	0	4	0	0	1	0	2	2	k__Bacteria; p__Kiritimatiellaeota; c__Kiritimatiellae; o__WCHB1-41; f__; g__; s__
OTU54	6	7	3	12	17	9	4	3	9	21	5	11	3	4	5	6	11	11	2	10	8	5	12	9	3	8	9	15	5	10	1	14	11	6	7	11	7	4	13	1	7	4	k__Bacteria; p__Kiritimatiellaeota; c__Kiritimatiellae; o__WCHB1-41; f__; g__; s__
OTU955	0	0	2	0	1	0	0	0	1	1	1	1	2	2	0	1	2	0	1	0	0	1	1	1	0	1	0	0	3	0	0	1	1	0	0	0	2	0	0	0	1	0	k__Bacteria; p__Firmicutes; c__Clostridia; o__Clostridiales; f__Christensenellaceae; g__Christensenellaceae R-7 group; s__
OTU510	0	2	1	1	3	3	8	3	3	2	1	0	1	1	1	0	3	1	3	3	2	1	4	1	0	0	1	2	0	3	1	4	4	3	1	2	0	4	2	9	1	1	k__Bacteria; p__Bacteroidetes; c__Bacteroidia; o__Bacteroidales; f__Prevotellaceae; g__Prevotella 1; s__
OTU1461	1	0	1	3	3	0	0	2	4	3	5	2	2	2	2	4	2	1	1	2	0	3	1	0	2	1	1	1	10	0	0	0	4	2	2	1	2	0	1	0	4	0	k__Bacteria; p__Firmicutes; c__Clostridia; o__Clostridiales; f__Lachnospiraceae; g__Marvinbryantia; s__
OTU7	18	8	9	7	14	12	11	8	20	18	5	6	2	6	7	10	6	25	5	19	21	2	25	4	11	12	6	17	19	4	1	8	7	3	12	8	16	3	9	2	10	6	k__Bacteria; p__Kiritimatiellaeota; c__Kiritimatiellae; o__WCHB1-41; f__; g__; s__
OTU254	1	3	1	1	0	0	3	0	2	4	2	0	2	2	0	1	0	2	6	3	1	2	1	0	0	0	4	0	2	5	0	2	2	3	1	2	1	1	2	0	0	0	k__Bacteria; p__Firmicutes; c__Erysipelotrichia; o__Erysipelotrichales; f__Erysipelotrichaceae; g__Erysipelotrichaceae UCG-004; s__
OTU1502	1	1	3	4	5	2	3	0	0	0	0	0	3	2	1	6	2	4	2	0	1	2	0	2	0	1	1	0	3	2	0	0	0	0	0	2	4	0	0	0	0	3	k__Bacteria; p__Firmicutes; c__Clostridia; o__Clostridiales; f__Lachnospiraceae; g__Lachnospiraceae UCG-008; s__
OTU978	19	15	35	18	24	14	9	28	22	13	18	17	13	10	30	43	18	33	19	20	19	18	22	23	15	23	23	16	28	18	8	12	16	23	1	11	23	25	13	0	24	7	k__Bacteria; p__Firmicutes; c__Clostridia; o__Clostridiales; f__Ruminococcaceae; g__Ruminococcaceae NK4A214 group; s__
OTU40	0	0	0	0	0	0	0	0	0	0	1	0	0	0	0	0	0	1	0	0	0	0	0	0	0	0	0	0	0	0	0	0	1	0	0	0	0	0	0	0	0	0	k__Bacteria; p__Firmicutes; c__Bacilli; o__Bacillales; f__Bacillaceae; g__Bacillus
OTU1296	3	2	3	7	6	7	4	1	4	3	3	7	3	2	2	10	9	6	1	2	2	1	7	1	11	3	19	4	11	0	3	3	1	2	4	1	9	2	2	0	0	1	k__Bacteria; p__Firmicutes; c__Clostridia; o__Clostridiales; f__Lachnospiraceae; g__Lachnospiraceae XPB1014 group; s__
OTU67	4	6	9	8	10	11	13	17	6	9	7	12	8	8	9	22	10	17	9	14	12	11	16	17	13	21	19	9	12	22	15	15	5	5	5	12	13	15	9	0	5	8	k__Bacteria; p__Firmicutes; c__Erysipelotrichia; o__Erysipelotrichales; f__Erysipelotrichaceae; g__[Anaerorhabdus] furcosa group; s__
OTU1234	0	0	1	0	2	5	0	2	3	2	0	1	0	2	2	1	3	1	0	1	2	3	5	1	3	6	1	1	2	3	0	2	3	0	0	1	3	4	1	0	1	0	k__Bacteria; p__Firmicutes; c__Clostridia; o__Clostridiales; f__Family XIII; g__[Eubacterium] nodatum group; s__
OTU823	0	0	1	1	0	0	0	0	0	2	2	0	0	0	0	1	0	0	0	1	2	0	0	3	0	0	0	0	0	1	0	1	0	0	1	0	3	0	0	0	0	0	k__Bacteria; p__Actinobacteria; c__Actinobacteria; o__Corynebacteriales; f__Dietziaceae; g__Dietzia
OTU392	23	15	18	18	10	11	22	16	19	12	18	18	21	19	23	10	16	15	27	17	19	19	13	15	20	14	8	12	26	18	8	16	8	16	23	8	13	16	16	15	21	17	k__Bacteria; p__Bacteroidetes; c__Bacteroidia; o__Bacteroidales; f__Rikenellaceae; g__Rikenellaceae RC9 gut group; s__
OTU374	13	16	15	4	34	28	31	45	24	35	17	28	39	25	17	9	32	18	16	43	31	51	29	35	15	27	8	27	14	30	23	38	14	23	6	17	4	17	34	1	26	14	k__Bacteria; p__Bacteroidetes; c__Bacteroidia; o__Bacteroidales; f__F082; g__; s__
OTU348	443	348	343	152	278	287	320	347	290	323	364	297	275	370	342	43	281	309	334	300	327	206	302	271	309	277	234	252	65	319	229	273	267	295	247	234	122	287	285	427	337	239	k__Bacteria; p__Bacteroidetes; c__Bacteroidia; o__Bacteroidales; f__Prevotellaceae; g__Prevotella 1; s__
OTU723	0	0	0	0	0	1	0	1	0	2	0	0	1	1	0	4	0	0	1	0	0	0	1	0	0	0	1	0	8	0	0	0	0	0	1	0	1	0	0	0	1	0	k__Bacteria; p__Actinobacteria; c__Actinobacteria; o__Corynebacteriales; f__Corynebacteriaceae; g__Corynebacterium
OTU1039	33	17	23	17	19	21	27	22	17	16	25	12	20	22	16	65	7	18	19	15	8	14	19	19	9	13	16	18	53	16	20	19	10	18	32	11	25	15	16	16	23	18	k__Bacteria; p__Patescibacteria; c__Saccharimonadia; o__Saccharimonadales; f__Saccharimonadaceae; g__Candidatus Saccharimonas; s__
OTU1279	2	1	1	0	5	1	1	1	0	2	0	2	2	2	0	1	1	0	1	0	2	0	1	0	1	1	3	1	0	0	0	0	2	4	3	3	0	2	1	4	1	4	k__Bacteria; p__Cyanobacteria; c__Melainabacteria; o__Gastranaerophilales; f__; g__; s__
OTU877	7	5	6	3	9	7	9	6	10	12	3	5	6	7	4	5	4	9	4	2	4	5	16	8	5	7	6	11	2	8	8	6	8	6	8	1	9	7	7	12	7	8	k__Bacteria; p__Firmicutes; c__Clostridia; o__Clostridiales; f__Ruminococcaceae; g__Ruminococcaceae UCG-010; s__
OTU1329	30	26	19	19	5	8	1	8	3	6	16	10	13	11	13	51	4	6	10	16	7	14	10	6	5	10	2	9	49	9	3	2	4	3	42	3	35	6	9	11	6	6	k__Bacteria; p__Firmicutes; c__Clostridia; o__Clostridiales; f__Ruminococcaceae; g__[Eubacterium] coprostanoligenes group; s__
OTU863	16	9	11	18	22	21	13	14	31	23	15	11	7	10	10	14	13	29	7	31	18	9	18	16	19	26	26	22	26	10	10	15	12	14	23	10	17	13	12	13	21	3	k__Bacteria; p__Firmicutes; c__Clostridia; o__Clostridiales; f__Ruminococcaceae; g__Ruminococcaceae UCG-010; s__
OTU993	0	0	0	0	0	1	1	0	0	0	0	0	0	0	0	0	0	1	0	0	0	0	0	0	1	0	0	0	0	0	0	0	0	0	0	0	0	1	0	0	0	0	k__Bacteria; p__Firmicutes; c__Clostridia; o__Clostridiales; f__Christensenellaceae; g__Christensenellaceae R-7 group; s__
OTU183	0	0	0	0	0	1	0	0	0	0	0	0	0	0	0	0	0	3	0	0	0	0	0	0	0	0	0	0	0	0	1	0	0	0	0	0	1	0	0	0	0	0	k__Bacteria; p__Proteobacteria; c__Deltaproteobacteria; o__Desulfovibrionales; f__Desulfovibrionaceae; g__Desulfovibrio
OTU437	15	3	1	2	6	3	3	5	6	4	8	9	2	4	7	1	3	6	7	11	4	4	5	2	3	2	12	0	3	4	2	3	4	5	8	5	7	7	2	8	6	2	k__Bacteria; p__Bacteroidetes; c__Bacteroidia; o__Bacteroidales; f__Rikenellaceae; g__Rikenellaceae RC9 gut group; s__
OTU352	28	49	44	17	103	88	57	76	79	83	53	47	46	42	48	4	77	91	42	86	73	55	85	60	77	104	53	134	9	63	77	80	68	88	21	77	21	57	41	19	55	53	k__Bacteria; p__Bacteroidetes; c__Bacteroidia; o__Bacteroidales; f__F082; g__; s__
OTU799	4	0	2	6	1	1	1	0	1	1	0	0	0	0	1	6	2	0	0	1	0	1	0	1	0	0	0	0	6	1	0	0	1	1	1	0	1	0	1	0	1	0	k__Bacteria; p__Actinobacteria; c__Actinobacteria; o__Micrococcales; f__Bogoriellaceae; g__Bogoriella; s__
OTU688	1	1	2	2	0	0	1	1	2	1	4	1	0	2	2	0	0	1	4	0	2	1	2	1	3	2	2	3	2	0	1	2	0	1	0	1	2	3	1	1	0	0	k__Bacteria; p__Bacteroidetes; c__Bacteroidia; o__Bacteroidales; f__Prevotellaceae; g__Prevotellaceae UCG-003; s__
OTU1458	1	0	2	5	1	3	0	0	0	2	0	0	0	0	0	1	1	1	0	1	2	1	1	0	0	3	0	2	4	0	1	1	2	0	0	0	1	0	0	1	0	0	k__Bacteria; p__Firmicutes; c__Clostridia; o__Clostridiales; f__Lachnospiraceae; g__; s__
OTU1499	0	0	0	0	0	0	0	0	0	0	0	0	0	0	0	0	0	0	0	1	0	0	0	0	0	0	0	0	0	0	0	0	0	0	0	0	0	0	2	0	0	0	k__Bacteria; p__Firmicutes; c__Clostridia; o__Clostridiales; f__Lachnospiraceae; g__[Eubacterium] ruminantium group; s__
OTU808	1	2	1	2	36	34	27	29	37	54	1	18	6	1	0	0	49	28	1	31	24	15	30	11	28	40	19	37	0	26	5	24	12	4	3	24	1	31	19	0	21	0	k__Bacteria; p__Tenericutes; c__Mollicutes; o__Anaeroplasmatales; f__Anaeroplasmataceae; g__Anaeroplasma; s__
OTU553	0	0	0	2	0	0	1	1	0	0	0	0	0	0	0	2	0	0	0	0	0	0	0	0	0	1	1	0	0	0	0	0	0	0	0	0	0	0	0	1	0	0	k__Bacteria; p__Bacteroidetes; c__Bacteroidia; o__Chitinophagales; f__Saprospiraceae; g__; s__
OTU665	0	2	3	1	1	0	1	0	3	0	0	1	1	1	2	2	2	2	1	2	1	3	0	0	5	1	2	0	8	6	1	1	3	1	3	4	3	2	3	1	0	0	k__Bacteria; p__Firmicutes; c__Erysipelotrichia; o__Erysipelotrichales; f__Erysipelotrichaceae; g__Erysipelotrichaceae UCG-009; s__
OTU446	24	38	36	21	26	28	29	30	21	7	33	24	15	25	20	1	28	15	38	18	13	39	21	20	32	24	33	29	4	40	19	9	18	33	32	30	33	7	21	38	17	43	k__Bacteria; p__Bacteroidetes; c__Bacteroidia; o__Bacteroidales; f__Prevotellaceae; g__Prevotella 1; s__
OTU130	2	0	0	1	7	3	1	2	3	3	0	1	2	1	1	1	3	11	1	2	3	0	7	0	9	5	5	6	0	2	1	1	1	0	0	4	1	1	2	2	0	0	k__Bacteria; p__Proteobacteria; c__Deltaproteobacteria; o__Desulfovibrionales; f__Desulfovibrionaceae; g__Desulfovibrio
OTU23	3	3	3	4	1	1	3	0	4	2	1	1	0	5	5	11	3	4	1	0	4	1	2	2	0	0	0	2	7	2	0	2	3	2	1	9	10	2	2	0	1	1	k__Bacteria; p__Kiritimatiellaeota; c__Kiritimatiellae; o__WCHB1-41; f__; g__; s__
OTU616	13	17	22	13	63	67	21	39	38	43	10	25	20	15	10	41	34	73	7	46	36	42	67	16	55	38	33	95	51	15	36	25	14	18	23	35	17	23	20	14	12	9	k__Bacteria; p__Firmicutes; c__Negativicutes; o__Selenomonadales; f__Veillonellaceae; g__Veillonellaceae UCG-001; s__
OTU41	1	0	0	0	2	1	2	1	2	5	1	2	0	0	0	0	5	6	0	0	3	0	2	2	1	6	1	3	0	2	0	5	0	0	1	4	0	1	1	0	2	0	k__Bacteria; p__Kiritimatiellaeota; c__Kiritimatiellae; o__WCHB1-41; f__; g__; s__
OTU518	1	0	0	0	1	0	0	0	0	1	0	0	0	0	0	0	0	1	1	3	2	0	6	3	0	1	1	1	0	0	0	4	0	0	0	0	1	2	1	0	1	0	k__Bacteria; p__Bacteroidetes; c__Bacteroidia; o__Bacteroidales; f__Bacteroidales BS11 gut group; g__; s__
OTU557	0	0	0	0	1	0	0	0	0	0	0	0	0	0	0	0	0	0	0	0	0	0	0	0	0	0	0	0	0	0	0	0	0	1	0	0	0	0	0	0	0	0	k__Bacteria; p__Bacteroidetes; c__Bacteroidia; o__Bacteroidales; f__Prevotellaceae; g__Prevotella 1; s__
OTU729	0	0	0	0	1	0	0	0	0	0	0	0	0	0	0	0	0	0	0	0	0	0	0	0	0	0	0	0	0	0	0	0	0	0	0	0	0	0	0	0	0	0	k__Bacteria; p__Bacteroidetes; c__Bacteroidia; o__Bacteroidales; f__Muribaculaceae; g__; s__
OTU1370	5	5	6	17	10	17	4	7	8	7	4	5	5	3	4	22	10	9	7	6	2	5	14	1	12	5	22	8	18	4	5	3	6	3	7	9	11	5	5	1	3	8	k__Bacteria; p__Firmicutes; c__Clostridia; o__Clostridiales; f__Lachnospiraceae; g__Lachnospiraceae XPB1014 group; s__
OTU169	0	0	0	1	5	6	2	1	4	4	1	1	0	0	1	0	4	6	2	5	2	3	1	0	0	2	6	4	0	1	3	1	2	2	1	1	0	4	1	0	2	3	k__Bacteria; p__Proteobacteria; c__Deltaproteobacteria; o__Desulfovibrionales; f__Desulfovibrionaceae; g__Mailhella; s__
OTU478	3	5	4	3	4	4	5	1	0	1	4	4	2	1	4	0	1	2	1	1	2	3	4	0	3	1	2	1	1	2	3	5	5	4	2	2	2	1	3	2	3	2	k__Bacteria; p__Bacteroidetes; c__Bacteroidia; o__Bacteroidales; f__Prevotellaceae; g__Prevotella 1; s__
OTU1643	2	0	0	0	0	0	0	2	0	0	0	0	0	1	0	0	2	0	0	0	0	0	0	0	0	0	0	0	0	0	2	0	0	0	0	1	0	0	2	1	1	0	k__Bacteria; p__Proteobacteria; c__Gammaproteobacteria; o__Betaproteobacteriales; f__Burkholderiaceae; g__Acidovorax; s__
OTU1314	1	0	1	2	0	0	0	0	0	0	1	0	0	0	0	0	1	0	0	1	0	0	1	0	0	4	1	0	1	0	0	0	3	0	1	0	1	0	1	0	0	1	k__Bacteria; p__Firmicutes; c__Clostridia; o__Clostridiales; f__Lachnospiraceae; g__; s__
OTU1172	0	0	0	0	0	0	0	0	1	0	0	1	0	0	0	0	0	0	0	0	0	0	0	0	0	0	0	0	1	0	0	0	0	0	0	0	0	0	0	0	1	0	k__Bacteria; p__Firmicutes; c__Clostridia; o__Clostridiales; f__Christensenellaceae; g__Christensenellaceae R-7 group; s__
OTU27	2	0	1	4	10	1	1	3	3	4	0	1	0	3	1	5	3	9	0	0	7	0	3	0	3	3	4	6	6	2	1	1	4	4	2	1	2	1	2	0	0	1	k__Bacteria; p__Kiritimatiellaeota; c__Kiritimatiellae; o__WCHB1-41; f__; g__; s__
OTU178	1	0	0	0	0	0	0	0	0	0	0	0	0	1	0	0	0	0	0	0	0	0	0	0	1	0	1	0	2	0	0	0	0	0	3	0	0	0	0	0	0	0	k__Bacteria; p__Tenericutes; c__Mollicutes; o__Mollicutes RF39; f__; g__; s__
OTU1609	1	1	0	1	6	4	1	1	3	1	2	1	0	0	0	1	1	3	0	0	1	0	2	1	1	3	3	0	0	0	1	1	0	0	1	1	0	1	2	0	1	1	k__Bacteria; p__Firmicutes; c__Clostridia; o__Clostridiales; f__Family XIII; g__Family XIII AD3011 group; s__
OTU923	0	0	0	0	15	1	0	4	4	6	0	0	0	0	0	0	2	4	0	10	2	0	1	0	0	0	5	0	0	0	1	3	1	0	0	0	0	0	0	0	0	0	k__Bacteria; p__Firmicutes; c__Clostridia; o__Clostridiales; f__Clostridiales vadinBB60 group; g__; s__
OTU572	4	5	14	4	11	16	11	10	8	6	13	14	16	9	12	0	8	16	17	14	15	25	11	10	3	8	13	16	4	13	12	18	7	27	5	7	8	10	11	0	12	13	k__Bacteria; p__Bacteroidetes; c__Bacteroidia; o__Bacteroidales; f__Muribaculaceae; g__; s__
OTU719	0	0	1	0	0	0	0	0	0	1	0	0	0	0	0	0	0	0	0	0	0	0	0	0	0	0	2	1	0	0	1	0	0	0	0	2	0	0	0	0	0	0	k__Bacteria; p__Bacteroidetes; c__Ignavibacteria; o__OPB56; f__; g__; s__
OTU1164	33	28	16	7	79	55	37	37	59	79	14	53	3	26	15	27	56	81	23	52	80	11	60	24	45	46	31	61	52	30	2	43	22	19	39	50	28	16	39	20	36	34	k__Bacteria; p__Lentisphaerae; c__Lentisphaeria; o__Victivallales; f__vadinBE97; g__; s__
OTU777	0	0	1	2	3	1	3	1	0	2	2	0	2	1	2	4	0	2	0	0	0	0	1	0	5	1	1	2	1	0	0	2	0	3	0	0	3	2	1	0	0	1	k__Bacteria; p__Firmicutes; c__Clostridia; o__Clostridiales; f__Lachnospiraceae
OTU1207	2	6	3	6	8	7	3	3	2	11	4	8	5	1	4	2	1	5	0	6	6	3	6	7	3	4	4	4	1	1	1	5	6	3	0	1	6	6	2	2	5	3	k__Bacteria; p__Proteobacteria; c__Alphaproteobacteria; o__Paracaedibacterales; f__Paracaedibacteraceae; g__; s__
OTU299	18	13	11	11	16	21	12	22	9	13	14	10	5	10	8	4	14	24	16	6	18	24	21	11	13	7	25	17	2	7	17	9	7	21	8	13	6	14	12	7	10	28	k__Bacteria; p__Bacteroidetes; c__Bacteroidia; o__Bacteroidales; f__F082; g__; s__
OTU1181	31	16	34	52	28	26	20	29	33	33	21	32	41	31	53	121	51	68	20	28	51	29	19	29	32	30	29	22	80	44	35	21	25	37	33	37	75	25	30	2	18	13	k__Bacteria; p__Chloroflexi; c__Anaerolineae; o__Anaerolineales; f__Anaerolineaceae; g__Flexilinea; s__
OTU1075	4	0	2	2	1	2	0	1	0	0	0	0	1	1	1	2	0	0	1	2	0	2	1	2	0	0	0	0	2	0	1	3	0	0	1	0	0	0	0	0	2	1	k__Bacteria; p__Patescibacteria; c__Saccharimonadia; o__Saccharimonadales; f__Saccharimonadaceae; g__Candidatus Saccharimonas; s__
OTU329	0	0	0	0	0	0	0	0	0	0	0	0	1	0	0	0	0	0	0	0	0	0	0	0	0	0	0	0	0	0	0	0	0	0	0	0	0	0	0	2	0	0	k__Bacteria; p__Bacteroidetes; c__Bacteroidia; o__Chitinophagales; f__Saprospiraceae; g__; s__
OTU487	0	3	3	2	0	0	0	3	1	0	2	0	2	2	0	1	1	0	2	2	0	2	0	0	0	1	2	0	1	0	1	0	0	4	1	1	1	0	1	1	0	0	k__Bacteria; p__Bacteroidetes; c__Bacteroidia; o__Bacteroidales; f__Prevotellaceae; g__Prevotellaceae UCG-004; s__
OTU627	27	14	17	20	9	4	10	6	5	7	19	9	22	15	15	6	9	6	13	13	15	11	7	11	13	4	6	2	11	17	15	13	10	11	22	6	20	23	19	17	19	16	k__Bacteria; p__Bacteroidetes; c__Bacteroidia; o__Bacteroidales; f__Bacteroidales RF16 group; g__; s__
OTU338	21	25	17	21	16	25	14	10	12	15	16	15	16	19	19	11	14	23	21	17	13	23	22	19	24	14	23	19	20	16	14	23	16	6	27	17	20	14	17	9	20	10	k__Bacteria; p__Bacteroidetes; c__Bacteroidia; o__Bacteroidales; f__Prevotellaceae; g__Prevotella 1; s__
OTU1525	0	0	0	0	1	0	0	1	2	1	0	1	0	0	1	1	1	0	1	0	0	1	0	0	1	1	0	0	0	0	0	3	1	1	0	1	0	2	0	0	0	0	k__Bacteria; p__Firmicutes; c__Clostridia; o__Clostridiales; f__Lachnospiraceae; g__Roseburia; s__
OTU1562	0	0	2	2	1	6	2	3	1	3	2	2	0	2	3	2	1	2	1	1	2	0	8	0	0	1	3	1	0	3	2	1	1	0	0	3	0	1	2	0	1	1	k__Bacteria; p__Firmicutes; c__Clostridia; o__Clostridiales; f__Ruminococcaceae; g__; s__
OTU322	12	3	7	7	162	201	193	196	246	256	11	155	5	5	4	4	342	162	6	194	176	6	131	31	285	246	140	269	5	37	15	130	64	1	5	315	4	73	30	4	57	3	k__Bacteria; p__Bacteroidetes; c__Bacteroidia; o__Bacteroidales; f__Prevotellaceae; g__Prevotellaceae Ga6A1 group; s__
OTU1302	0	0	0	0	1	0	0	0	0	0	0	0	0	0	0	0	0	0	0	0	0	0	0	0	0	0	0	0	0	0	0	0	0	0	0	0	0	0	0	0	0	0	k__Bacteria; p__Epsilonbacteraeota; c__Campylobacteria; o__Campylobacterales; f__Campylobacteraceae; g__Campylobacter
OTU1203	1	7	8	11	5	4	5	3	7	6	4	6	4	4	6	0	8	1	5	3	7	4	4	9	6	5	4	7	1	5	10	4	4	6	1	10	0	9	8	0	5	8	k__Bacteria; p__WPS-2; c__; o__; f__; g__; s__
OTU830	7	0	2	0	4	2	3	5	6	7	1	1	2	3	5	3	2	4	5	3	4	1	5	4	2	4	2	2	1	4	4	2	2	2	5	2	7	3	6	0	3	3	k__Bacteria; p__Firmicutes; c__Clostridia; o__Clostridiales; f__Clostridiales vadinBB60 group; g__; s__
OTU793	0	0	0	0	0	0	0	0	0	0	0	0	0	0	0	0	0	0	0	0	0	0	0	0	0	0	0	0	0	0	0	0	0	0	1	0	0	0	0	0	0	0	k__Bacteria; p__Actinobacteria; c__Actinobacteria; o__Corynebacteriales; f__Corynebacteriaceae; g__Corynebacterium 1
OTU118	3	4	2	3	8	5	6	4	5	4	4	5	1	1	1	1	10	16	1	4	8	2	12	4	12	6	3	9	1	8	1	5	10	3	2	2	2	6	6	1	3	2	k__Bacteria; p__Kiritimatiellaeota; c__Kiritimatiellae; o__WCHB1-41; f__; g__; s__
OTU1322	1	0	1	0	0	0	2	0	0	0	1	1	1	0	0	0	0	0	0	0	0	0	0	0	0	1	0	0	0	0	0	1	0	0	0	0	0	0	0	0	0	0	k__Bacteria; p__Firmicutes; c__Clostridia; o__Clostridiales; f__Christensenellaceae; g__Christensenellaceae R-7 group; s__
OTU670	1	1	1	0	1	1	3	0	0	0	1	1	0	0	0	1	1	0	0	1	0	1	2	1	0	0	1	1	0	2	0	2	2	5	1	0	1	0	3	1	1	0	k__Bacteria; p__Bacteroidetes; c__Bacteroidia; o__Bacteroidales; f__Prevotellaceae; g__Prevotellaceae UCG-003; s__
OTU962	0	0	1	0	0	2	1	0	0	1	0	1	0	1	0	0	0	0	0	0	0	2	2	0	0	0	0	2	0	0	0	1	0	0	0	0	1	0	0	0	0	0	k__Bacteria; p__Firmicutes; c__Clostridia; o__Clostridiales; f__Ruminococcaceae; g__Ruminococcaceae UCG-010; s__
OTU1410	2	3	2	8	0	0	2	0	1	2	2	2	2	1	3	6	2	1	1	0	0	3	0	3	0	1	0	1	3	1	2	0	1	1	2	4	4	0	1	0	0	1	k__Bacteria; p__Firmicutes; c__Clostridia; o__Clostridiales; f__Ruminococcaceae; g__Ruminococcus 1; s__
OTU1548	0	0	0	0	0	0	0	0	0	0	1	0	0	0	0	0	0	1	0	0	0	0	1	0	0	0	0	0	0	0	0	0	0	0	0	0	0	0	0	0	0	0	k__Bacteria; p__Firmicutes; c__Clostridia; o__Clostridiales; f__Ruminococcaceae; g__Papillibacter; s__
OTU787	0	0	1	0	0	2	0	0	0	1	0	0	1	1	1	1	0	2	0	1	0	0	1	0	0	0	0	0	1	0	0	1	0	0	0	3	1	0	0	0	0	0	k__Bacteria; p__Firmicutes; c__Clostridia; o__Clostridiales; f__Lachnospiraceae; g__Lachnospiraceae NK3A20 group; s__
OTU1251	5	3	1	4	2	2	2	1	2	3	3	1	1	0	1	1	4	1	1	3	2	3	2	1	1	4	1	3	3	2	1	1	2	0	2	1	4	2	1	1	4	1	k__Bacteria; p__Firmicutes; c__Clostridia; o__Clostridiales; f__Ruminococcaceae; g__Ruminococcaceae UCG-010; s__
OTU1282	1	1	0	4	0	1	1	1	2	1	0	2	0	2	0	0	0	1	0	0	1	0	0	0	1	0	1	5	0	0	1	0	0	2	0	0	2	0	3	1	0	0	k__Bacteria; p__Cyanobacteria; c__Melainabacteria; o__Gastranaerophilales; f__; g__; s__
OTU342	316	632	500	474	731	709	658	607	518	629	589	656	542	616	596	101	632	846	562	675	590	533	716	511	608	499	809	702	156	544	565	646	539	596	272	567	208	579	597	883	552	547	k__Bacteria; p__Bacteroidetes; c__Bacteroidia; o__Bacteroidales; f__Prevotellaceae; g__Prevotella 1; s__
OTU133	6	1	1	6	21	5	6	1	14	3	0	3	0	2	1	6	0	7	0	4	1	1	34	0	11	4	0	0	6	2	0	1	2	0	6	2	3	1	3	0	0	2	k__Bacteria; p__Proteobacteria; c__Gammaproteobacteria; o__Betaproteobacteriales; f__Burkholderiaceae; g__Comamonas; s__
OTU377	22	20	8	36	21	26	14	25	24	28	15	16	19	17	14	16	10	35	15	17	23	12	28	13	11	20	28	16	26	20	14	13	17	18	38	15	19	12	16	24	17	14	k__Bacteria; p__Bacteroidetes; c__Bacteroidia; o__Bacteroidales; f__Rikenellaceae; g__Rikenellaceae RC9 gut group; s__
OTU611	9	3	4	15	9	9	13	10	6	5	7	9	6	4	7	1	5	4	2	8	11	9	11	8	5	10	4	6	2	10	6	9	6	5	10	8	3	2	5	3	12	5	k__Bacteria; p__Bacteroidetes; c__Bacteroidia; o__Bacteroidales; f__Prevotellaceae; g__Prevotella 1; s__
OTU972	1	1	1	0	0	0	0	1	1	0	1	1	0	0	0	0	0	1	1	1	2	0	0	0	2	0	3	0	0	0	1	0	1	1	0	0	1	2	0	0	0	2	k__Bacteria; p__Firmicutes; c__Clostridia; o__Clostridiales; f__Clostridiales vadinBB60 group; g__; s__
OTU181	0	0	0	0	2	1	0	0	0	0	0	0	0	0	0	0	0	3	0	1	1	0	0	0	0	0	0	0	0	0	0	0	0	0	0	0	0	0	1	0	0	0	k__Bacteria; p__Kiritimatiellaeota; c__Kiritimatiellae; o__WCHB1-41; f__; g__; s__
OTU926	2	3	1	0	2	2	2	1	0	0	1	2	0	0	2	2	1	4	2	0	0	0	2	1	3	2	0	2	1	1	2	0	0	2	3	0	0	1	0	0	0	0	k__Bacteria; p__Firmicutes; c__Clostridia; o__Clostridiales; f__Clostridiales vadinBB60 group; g__; s__
OTU208	7	7	4	11	7	3	3	2	4	2	2	2	2	7	1	23	2	3	1	1	6	3	1	3	1	6	1	4	17	5	1	4	0	2	6	2	1	0	3	0	4	3	k__Bacteria; p__Kiritimatiellaeota; c__Kiritimatiellae; o__WCHB1-41; f__; g__; s__
OTU53	1	0	0	0	0	0	0	0	0	0	0	0	0	0	0	0	0	0	0	0	0	0	0	0	0	0	0	0	0	0	0	0	0	0	0	0	0	0	0	1	0	0	k__Bacteria; p__Firmicutes; c__Bacilli; o__Bacillales; f__Bacillaceae; g__Geobacillus; s__Geobacillus thermodenitrificans subsp. thermodenitrificans
OTU45	1	0	0	0	3	2	2	1	3	2	0	0	0	0	0	0	6	0	0	4	4	0	1	0	1	1	1	2	3	2	1	3	3	0	0	8	0	2	1	0	0	0	k__Bacteria; p__Spirochaetes; c__Spirochaetia; o__Spirochaetales; f__Spirochaetaceae; g__Treponema 2; s__
OTU988	3	2	2	2	3	1	2	5	2	4	1	1	1	1	3	2	1	1	1	3	6	6	1	1	3	1	1	2	2	1	4	3	5	2	1	0	2	0	3	1	0	2	k__Bacteria; p__Firmicutes; c__Clostridia; o__Clostridiales; f__Ruminococcaceae; g__Ruminococcaceae UCG-010; s__
OTU1310	0	0	0	0	0	1	0	0	2	1	0	0	0	0	0	2	0	0	0	0	0	0	0	0	0	2	0	1	1	0	0	0	1	0	0	0	0	1	0	0	1	0	k__Bacteria; p__Firmicutes; c__Clostridia; o__Clostridiales; f__Lachnospiraceae; g__Lachnospiraceae UCG-006; s__
OTU472	1	1	1	1	2	2	3	1	2	2	3	3	1	0	0	0	1	1	0	0	1	0	2	0	2	0	1	0	0	1	4	1	0	2	0	1	0	1	0	0	0	0	k__Bacteria; p__Bacteroidetes; c__Bacteroidia; o__Bacteroidales; f__F082; g__; s__
OTU1100	1	2	4	1	24	19	6	16	16	8	3	12	6	0	6	6	15	21	1	21	16	10	12	9	16	14	6	16	6	6	5	9	6	4	2	6	2	4	3	2	3	1	k__Bacteria; p__Firmicutes; c__Clostridia; o__Clostridiales; f__Lachnospiraceae; g__; s__
OTU123	1	0	0	0	0	0	2	0	0	0	1	0	0	0	0	0	1	0	0	0	1	1	0	0	2	0	0	1	1	0	1	0	0	1	0	1	3	0	0	0	0	1	k__Bacteria; p__Firmicutes; c__Negativicutes; o__Selenomonadales; f__Veillonellaceae; g__; s__
OTU270	1	0	0	0	0	0	0	0	0	0	0	0	0	1	0	0	0	0	0	0	0	0	0	0	0	0	0	0	0	0	0	0	0	0	0	0	0	0	0	1	0	0	k__Bacteria; p__Tenericutes; c__Mollicutes; o__Acholeplasmatales; f__Acholeplasmataceae; g__Acholeplasma
OTU35	0	0	1	0	1	0	0	0	0	2	0	1	0	1	0	0	0	0	1	0	0	0	0	0	0	0	0	0	0	0	0	0	0	0	0	0	0	0	0	0	1	0	k__Bacteria; p__Firmicutes; c__Clostridia; o__Clostridiales; f__Peptococcaceae; g__; s__
OTU575	2	5	3	1	5	5	4	1	3	0	1	1	1	2	3	1	6	5	3	3	5	6	4	1	2	3	5	2	1	3	2	1	1	3	3	2	3	1	6	4	5	1	k__Bacteria; p__Bacteroidetes; c__Bacteroidia; o__Bacteroidales; f__Rikenellaceae; g__Rikenellaceae RC9 gut group; s__
OTU1436	5	0	1	5	0	1	0	2	0	2	4	0	2	4	1	5	0	2	1	0	0	3	0	3	1	1	1	1	7	2	0	1	0	1	6	2	7	2	1	2	0	0	k__Bacteria; p__Proteobacteria; c__Gammaproteobacteria; o__Aeromonadales; f__Succinivibrionaceae; g__Succinivibrio; s__
OTU1448	3	1	5	2	5	5	2	3	1	1	2	0	2	2	4	8	3	3	2	5	3	4	2	0	4	0	3	1	4	2	1	4	0	1	3	4	6	4	1	1	2	2	k__Bacteria; p__Firmicutes; c__Clostridia; o__Clostridiales; f__Lachnospiraceae; g__Lachnospiraceae XPB1014 group; s__
OTU1305	0	0	5	0	6	3	0	5	4	0	0	0	0	2	2	1	0	11	0	0	0	3	0	1	1	0	1	0	1	1	0	0	1	1	0	0	1	0	1	0	2	1	k__Bacteria; p__Firmicutes; c__Clostridia; o__Clostridiales; f__Family XIII; g__Family XIII AD3011 group; s__
OTU339	131	98	90	143	102	100	84	89	84	93	95	103	101	86	83	45	74	103	75	92	87	91	102	90	91	115	83	110	67	101	73	101	78	77	144	89	77	98	80	130	92	71	k__Bacteria; p__Bacteroidetes; c__Bacteroidia; o__Bacteroidales; f__Prevotellaceae; g__Prevotella 1; s__
OTU1402	9	2	5	9	0	6	3	1	4	10	3	0	1	3	2	6	7	0	3	8	0	1	2	1	6	5	12	8	7	4	3	2	0	0	12	3	5	0	1	2	3	1	k__Bacteria; p__Firmicutes; c__Clostridia; o__Clostridiales; f__Lachnospiraceae; g__Lachnospiraceae NK3A20 group; s__
OTU918	0	0	0	1	5	9	4	6	8	1	0	4	1	0	2	1	3	7	1	4	2	1	3	0	1	1	3	3	3	1	1	2	2	0	1	1	2	1	4	0	2	6	k__Bacteria; p__Firmicutes; c__Clostridia; o__Clostridiales; f__Ruminococcaceae; g__Ruminococcaceae UCG-010; s__
OTU74	98	77	63	112	77	89	66	73	65	55	66	50	52	69	70	63	65	80	73	82	70	43	94	48	61	60	57	97	80	51	52	57	66	62	97	52	27	58	60	78	47	55	k__Bacteria; p__Firmicutes; c__Negativicutes; o__Selenomonadales; f__Veillonellaceae; g__Selenomonas 1; s__Selenomonas ruminantium AB3002
OTU273	0	0	1	2	0	0	0	0	0	0	0	0	0	0	1	0	0	0	2	0	0	0	0	0	0	0	0	0	0	0	0	0	0	0	0	0	0	0	0	0	0	0	k__Bacteria; p__Firmicutes; c__Erysipelotrichia; o__Erysipelotrichales; f__Erysipelotrichaceae; g__Erysipelotrichaceae UCG-004; s__
OTU721	0	1	2	0	7	8	3	2	5	5	1	2	3	1	0	0	3	3	0	5	3	1	1	4	2	7	1	2	0	2	4	4	3	0	0	2	0	2	4	0	2	3	k__Bacteria; p__Bacteroidetes; c__Bacteroidia; o__Bacteroidales; f__Marinifilaceae; g__; s__
OTU412	3	11	11	12	4	4	9	7	6	13	8	4	12	11	13	11	3	8	13	6	4	10	5	4	3	5	1	7	8	9	7	7	6	5	13	7	3	6	1	0	4	4	k__Bacteria; p__Bacteroidetes; c__Bacteroidia; o__Bacteroidales; f__Prevotellaceae; g__Prevotella 1; s__
OTU98	2	0	2	6	19	15	8	14	12	19	0	6	2	2	0	1	22	19	3	16	27	2	20	4	12	8	5	21	3	6	2	9	8	1	2	16	1	3	4	2	3	4	k__Bacteria; p__Kiritimatiellaeota; c__Kiritimatiellae; o__WCHB1-41; f__; g__; s__
OTU495	0	1	1	0	1	1	2	2	1	0	2	2	0	1	1	0	0	0	2	0	2	1	0	2	1	2	1	0	0	5	0	1	1	2	1	0	1	0	0	2	0	1	k__Bacteria; p__Bacteroidetes; c__Bacteroidia; o__Bacteroidales; f__Prevotellaceae; g__Prevotella 1; s__
OTU1372	15	15	6	24	7	4	7	5	3	6	4	3	4	14	10	41	4	4	19	6	6	11	8	11	3	6	6	8	36	5	8	2	8	11	19	1	61	4	12	3	6	4	k__Bacteria; p__Firmicutes; c__Clostridia; o__Clostridiales; f__Lachnospiraceae; g__Acetitomaculum; s__
OTU1483	1	3	5	5	2	4	1	2	1	1	5	1	3	2	2	8	2	3	1	2	4	7	0	1	3	2	4	2	4	0	1	1	2	1	3	1	3	0	0	0	3	1	k__Bacteria; p__Firmicutes; c__Clostridia; o__Clostridiales; f__Christensenellaceae; g__Christensenellaceae R-7 group; s__
OTU1058	36	47	57	49	50	34	23	46	32	44	58	43	58	52	59	163	36	38	75	42	39	75	32	40	42	23	51	36	72	42	23	29	28	56	35	42	65	44	34	2	42	26	k__Bacteria; p__Firmicutes; c__Clostridia; o__Clostridiales; f__Christensenellaceae; g__Christensenellaceae R-7 group; s__
OTU1357	22	12	6	28	17	8	9	20	15	10	18	3	4	13	9	22	7	20	9	18	14	5	16	3	10	13	11	10	32	5	8	12	1	1	46	8	36	2	6	9	8	2	k__Bacteria; p__Firmicutes; c__Clostridia; o__Clostridiales; f__Ruminococcaceae; g__Ruminococcaceae UCG-014; s__
OTU1367	5	1	2	11	9	9	1	12	6	10	2	0	0	5	4	3	0	1	5	6	5	0	5	0	10	12	51	13	1	1	5	0	0	0	4	0	10	0	0	0	0	0	k__Bacteria; p__Firmicutes; c__Clostridia; o__Clostridiales; f__Lachnospiraceae; g__[Eubacterium] xylanophilum group; s__
OTU1250	0	1	0	0	0	0	0	0	0	0	0	0	0	0	0	0	0	0	1	0	1	0	0	0	0	0	1	0	0	0	0	0	0	0	2	0	1	0	0	0	0	0	k__Bacteria; p__Chloroflexi; c__Anaerolineae; o__Anaerolineales; f__Anaerolineaceae; g__Flexilinea; s__
OTU1155	0	0	2	3	0	0	0	1	0	0	0	1	0	0	1	6	0	0	1	1	0	1	0	0	0	1	0	0	1	1	0	0	0	0	2	1	0	0	0	0	1	1	k__Bacteria; p__Firmicutes; c__Clostridia; o__Clostridiales; f__Family XIII; g__[Eubacterium] nodatum group; s__
OTU497	1	3	9	2	3	0	0	2	3	1	0	0	0	3	2	0	0	4	4	1	2	1	3	3	1	0	2	1	0	1	0	3	0	4	4	0	0	0	1	0	0	1	k__Bacteria; p__Bacteroidetes; c__Bacteroidia; o__Bacteroidales; f__Prevotellaceae; g__Prevotella 1; s__
OTU695	0	1	0	1	1	0	1	0	0	0	0	1	0	0	0	0	2	0	0	1	0	0	0	2	0	0	0	1	1	0	2	0	0	2	0	0	2	1	0	1	0	0	k__Bacteria; p__Bacteroidetes; c__Bacteroidia; o__Bacteroidales; f__Prevotellaceae; g__Prevotellaceae UCG-003; s__
OTU1536	1	1	0	1	0	4	1	2	1	0	0	0	0	0	0	0	0	1	0	1	1	0	1	0	0	2	0	0	2	1	0	1	0	0	0	1	0	1	0	0	0	0	k__Bacteria; p__Firmicutes; c__Clostridia; o__Clostridiales; f__Ruminococcaceae; g__; s__
OTU1419	0	0	0	5	1	4	3	1	1	1	0	1	1	0	3	0	4	1	1	3	2	0	0	1	1	4	1	4	0	0	2	1	1	0	1	2	3	1	0	0	0	1	k__Bacteria; p__Firmicutes; c__Clostridia; o__Clostridiales; f__Ruminococcaceae; g__Ruminococcus 1; s__
OTU307	0	1	0	1	2	2	0	1	4	2	2	1	0	0	0	1	0	0	1	3	3	1	2	0	3	3	4	0	0	1	0	3	0	2	1	1	0	0	2	0	1	1	k__Bacteria; p__Bacteroidetes; c__Bacteroidia; o__Bacteroidales; f__Rikenellaceae; g__Rikenellaceae RC9 gut group; s__
OTU340	103	70	64	77	89	100	81	110	126	99	66	91	65	58	72	91	77	139	58	85	84	71	143	67	70	122	129	86	119	86	37	85	57	76	141	57	106	50	56	67	81	60	k__Bacteria; p__Bacteroidetes; c__Bacteroidia; o__Bacteroidales; f__Rikenellaceae; g__Rikenellaceae RC9 gut group; s__
OTU677	3	4	6	0	0	1	1	2	2	0	2	0	4	3	2	0	3	1	1	1	1	3	4	3	0	1	4	3	0	3	3	2	2	4	2	0	0	2	2	0	4	5	k__Bacteria; p__Bacteroidetes; c__Bacteroidia; o__Bacteroidales; f__; g__; s__
OTU1317	0	0	2	0	0	0	0	0	0	0	0	0	0	0	0	0	0	0	0	0	0	0	0	0	0	0	0	0	0	0	0	0	0	0	0	0	0	0	0	0	0	0	k__Bacteria; p__Firmicutes; c__Clostridia; o__Clostridiales; f__Lachnospiraceae; g__Lachnospiraceae UCG-002; s__
OTU86	16	12	7	0	6	6	6	12	6	7	7	9	5	9	7	3	5	6	8	5	10	6	16	10	6	4	8	9	5	7	9	9	5	11	10	5	6	6	7	7	8	9	k__Bacteria; p__Firmicutes; c__Erysipelotrichia; o__Erysipelotrichales; f__Erysipelotrichaceae; g__Erysipelotrichaceae UCG-004; s__
OTU350	235	170	170	221	243	250	178	232	275	222	182	202	183	165	194	272	188	286	155	250	202	173	305	165	202	256	319	200	353	182	134	224	152	177	270	164	239	144	206	193	194	147	k__Bacteria; p__Bacteroidetes; c__Bacteroidia; o__Bacteroidales; f__Rikenellaceae; g__Rikenellaceae RC9 gut group; s__
OTU783	3	2	0	1	0	1	1	1	1	2	0	3	2	1	2	6	2	3	0	0	2	2	2	0	0	1	2	2	2	1	0	0	0	0	3	2	2	0	2	1	1	1	k__Bacteria; p__Firmicutes; c__Negativicutes; o__Selenomonadales; f__Veillonellaceae; g__Quinella; s__
OTU1237	1	3	2	8	3	5	6	3	5	5	2	3	4	1	3	13	2	1	3	3	2	8	1	4	3	2	4	0	10	4	6	2	1	3	6	2	7	3	4	0	5	0	k__Bacteria; p__Chloroflexi; c__Anaerolineae; o__Anaerolineales; f__Anaerolineaceae; g__Flexilinea; s__
OTU614	85	97	81	44	32	26	60	37	54	62	106	63	79	146	97	8	49	29	127	53	69	69	36	61	43	41	36	34	34	91	148	79	76	81	97	48	64	97	67	133	87	85	k__Bacteria; p__Bacteroidetes; c__Bacteroidia; o__Bacteroidales; f__Bacteroidales RF16 group; g__; s__
OTU156	1	2	1	3	0	1	0	0	0	0	5	1	0	1	0	0	0	0	1	1	0	3	1	1	0	0	1	3	1	0	2	3	0	1	3	0	1	3	0	2	1	1	k__Bacteria; p__Firmicutes; c__Erysipelotrichia; o__Erysipelotrichales; f__Erysipelotrichaceae; g__Erysipelotrichaceae UCG-004; s__
OTU1142	1	1	1	0	2	0	0	0	0	1	0	0	0	0	0	0	0	0	0	0	0	0	0	1	0	0	0	1	0	0	0	0	0	0	0	0	0	0	0	0	0	0	k__Bacteria; p__Firmicutes; c__Clostridia; o__Clostridiales; f__Clostridiales vadinBB60 group; g__; s__
OTU1241	0	0	0	0	7	14	8	4	8	10	1	2	1	0	0	0	2	6	0	8	4	2	14	0	4	15	16	12	0	5	2	0	2	1	0	7	0	1	3	0	0	1	k__Bacteria; p__Firmicutes; c__Clostridia; o__Clostridiales; f__Family XIII; g__Anaerovorax; s__
OTU1581	0	0	0	0	2	1	1	1	2	3	0	0	1	1	0	0	2	2	1	2	0	1	1	1	0	1	5	9	0	0	0	1	2	2	1	3	0	1	2	0	0	2	k__Bacteria; p__Firmicutes; c__Clostridia; o__Clostridiales; f__Ruminococcaceae; g__Ruminococcaceae NK4A214 group; s__
OTU289	0	0	0	0	0	2	0	0	0	0	0	0	0	0	0	0	0	0	0	0	0	0	0	0	0	0	0	0	0	0	0	0	0	0	0	0	0	0	0	0	0	0	k__Bacteria; p__Bacteroidetes; c__Bacteroidia; o__Bacteroidales; f__Prevotellaceae; g__Prevotella 1; s__
OTU651	2	4	3	3	8	6	6	1	4	8	3	6	7	3	4	0	10	13	4	14	7	11	8	6	5	7	14	8	1	7	15	9	3	12	1	4	0	10	4	0	7	3	k__Bacteria; p__Bacteroidetes; c__Bacteroidia; o__Bacteroidales; f__Muribaculaceae; g__; s__
OTU379	29	24	31	15	64	54	39	63	52	61	38	43	38	25	35	22	39	76	38	44	47	43	71	38	61	72	70	46	60	35	23	54	24	34	51	31	45	38	49	22	37	33	k__Bacteria; p__Bacteroidetes; c__Bacteroidia; o__Bacteroidales; f__Rikenellaceae; g__Rikenellaceae RC9 gut group; s__
OTU937	1	0	1	0	0	0	0	0	1	0	0	0	0	0	1	1	0	2	0	1	1	1	0	0	0	2	2	0	2	0	0	1	0	0	0	0	0	1	0	0	0	0	k__Bacteria; p__Firmicutes; c__Clostridia; o__Clostridiales; f__Ruminococcaceae; g__Ruminococcaceae V9D2013 group
OTU1567	0	0	1	1	1	1	0	0	0	5	0	0	1	1	1	0	0	1	1	0	0	0	1	2	0	1	0	0	0	2	0	0	1	0	0	1	0	0	0	0	0	0	k__Bacteria; p__Firmicutes; c__Clostridia; o__Clostridiales; f__Lachnospiraceae; g__[Eubacterium] hallii group; s__
OTU1434	1	0	3	0	7	3	0	3	7	2	2	1	5	1	4	1	5	6	1	3	5	1	5	4	2	2	7	4	1	3	0	2	0	4	0	3	2	1	1	0	4	0	k__Bacteria; p__Firmicutes; c__Clostridia; o__Clostridiales; f__Lachnospiraceae; g__Roseburia; s__
OTU644	7	9	10	6	1	2	7	5	3	10	13	10	5	6	8	8	6	1	6	10	6	13	4	6	7	6	2	5	9	5	7	5	6	12	5	7	7	8	7	1	8	3	k__Bacteria; p__Bacteroidetes; c__Bacteroidia; o__Bacteroidales; f__Muribaculaceae; g__; s__
OTU833	0	1	0	0	0	2	0	1	0	0	0	0	0	0	0	0	0	0	0	0	0	0	0	0	1	0	0	0	0	0	0	1	0	1	0	1	0	0	0	0	1	0	k__Bacteria; p__Firmicutes; c__Clostridia; o__Clostridiales; f__Ruminococcaceae; g__Ruminococcaceae UCG-010; s__
OTU145	0	0	0	0	1	0	0	1	1	0	0	1	0	0	0	0	0	1	0	0	1	1	2	0	1	4	1	1	2	0	1	1	0	0	0	0	0	0	0	0	0	0	k__Bacteria; p__Proteobacteria; c__Deltaproteobacteria; o__Desulfovibrionales; f__Desulfovibrionaceae; g__Desulfovibrio; s__
OTU1488	0	0	0	1	3	4	1	0	3	3	0	0	0	0	0	0	0	1	0	1	0	0	1	1	0	1	2	5	0	0	2	2	0	0	0	1	0	0	0	0	0	0	k__Bacteria; p__Firmicutes; c__Clostridia; o__Clostridiales; f__Lachnospiraceae
OTU1636	0	0	0	0	0	0	1	1	0	0	0	0	0	0	0	0	0	0	0	0	0	0	0	0	0	0	0	0	3	0	0	0	0	0	0	0	1	0	0	0	0	0	Unassigned
OTU1064	8	8	16	14	7	17	3	12	17	8	11	11	15	8	10	29	8	10	8	14	5	16	9	9	8	2	12	11	24	6	3	6	5	5	7	7	12	4	5	4	13	7	k__Bacteria; p__Patescibacteria; c__Saccharimonadia; o__Saccharimonadales; f__Saccharimonadaceae; g__Candidatus Saccharimonas; s__
OTU678	36	13	16	28	35	24	22	12	17	9	17	13	22	15	18	12	18	17	28	24	19	21	21	15	6	14	38	26	19	16	58	20	18	35	18	12	19	13	11	54	11	36	k__Bacteria; p__Bacteroidetes; c__Bacteroidia; o__Bacteroidales; f__Prevotellaceae; g__Prevotellaceae UCG-003; s__
OTU132	1	1	1	2	0	0	0	2	1	1	0	1	1	1	0	2	1	1	2	0	0	2	1	0	0	0	0	0	1	1	0	0	1	0	2	0	1	0	1	0	0	2	Unassigned
OTU216	2	1	0	0	0	0	0	1	0	0	0	0	0	0	0	1	0	0	0	0	0	0	0	4	0	0	0	0	1	0	1	0	0	1	0	0	0	1	0	0	0	0	k__Bacteria; p__Firmicutes; c__Negativicutes; o__Selenomonadales; f__Veillonellaceae; g__Veillonella; s__
OTU137	4	1	2	10	0	0	0	0	0	1	0	0	3	0	1	8	0	0	0	1	0	0	0	0	0	0	3	0	8	1	0	0	0	1	9	0	3	0	0	0	0	0	k__Bacteria; p__Firmicutes; c__Bacilli; o__Lactobacillales; f__Lactobacillaceae; g__Lactobacillus; s__
OTU476	3	2	3	1	6	5	4	10	5	5	3	3	3	3	5	1	5	4	0	5	5	3	5	1	0	1	3	3	0	3	0	5	3	3	2	1	1	4	0	0	0	1	k__Bacteria; p__Bacteroidetes; c__Bacteroidia; o__Bacteroidales; f__Rikenellaceae; g__Rikenellaceae RC9 gut group; s__
OTU159	0	1	2	0	1	0	0	0	1	0	0	0	0	0	0	3	0	0	0	0	0	1	0	0	1	1	1	0	1	0	2	0	2	1	0	0	0	0	0	0	0	0	k__Bacteria; p__Tenericutes; c__Mollicutes; o__Mollicutes RF39; f__; g__; s__
OTU703	1	1	0	0	0	0	0	0	0	0	1	0	0	0	0	0	0	0	0	0	0	0	0	0	0	0	0	0	0	0	2	0	0	0	0	0	0	0	0	1	0	0	k__Bacteria; p__Bacteroidetes; c__Bacteroidia; o__Bacteroidales; f__Bacteroidales RF16 group; g__; s__
OTU1549	1	1	0	0	0	2	0	0	0	0	0	0	0	0	1	1	0	2	0	2	0	1	2	4	0	0	2	0	1	1	0	0	0	0	0	0	0	0	1	0	0	0	k__Bacteria; p__Firmicutes; c__Clostridia; o__Clostridiales; f__Lachnospiraceae; g__; s__
OTU1389	3	0	2	3	2	1	2	2	3	4	2	1	3	4	4	9	0	2	1	0	0	1	2	2	1	2	1	1	8	3	0	1	2	3	3	2	8	1	4	0	2	0	k__Bacteria; p__Firmicutes; c__Clostridia; o__Clostridiales; f__Lachnospiraceae; g__[Ruminococcus] gauvreauii group; s__
OTU568	59	51	61	88	184	256	92	123	146	138	49	73	114	55	52	129	146	216	53	132	144	121	164	75	141	137	165	322	149	51	111	104	70	58	87	136	88	110	57	50	54	50	k__Bacteria; p__Firmicutes; c__Negativicutes; o__Selenomonadales; f__Veillonellaceae; g__Veillonellaceae UCG-001; s__
OTU1231	3	1	0	0	2	1	2	4	5	4	1	2	0	1	1	1	2	2	1	5	4	3	5	2	4	6	3	1	2	2	3	5	1	2	0	0	2	0	2	0	3	0	k__Bacteria; p__Firmicutes; c__Clostridia; o__Clostridiales; f__Family XIII; g__[Eubacterium] nodatum group; s__
OTU69	24	28	17	9	35	16	23	31	28	17	19	21	14	31	21	1	34	26	27	20	23	13	23	14	13	13	8	16	7	23	24	30	21	22	22	14	8	16	9	20	15	21	k__Bacteria; p__Firmicutes; c__Erysipelotrichia; o__Erysipelotrichales; f__Erysipelotrichaceae; g__Erysipelotrichaceae UCG-004; s__
OTU264	0	1	0	2	1	1	0	1	2	0	0	1	2	0	1	5	0	1	0	2	2	0	1	1	1	1	2	0	1	0	3	1	0	2	1	2	0	2	2	0	0	1	k__Bacteria; p__Firmicutes; c__Erysipelotrichia; o__Erysipelotrichales; f__Erysipelotrichaceae; g__; s__
OTU990	0	4	2	2	2	1	3	3	5	0	1	5	2	1	1	1	2	9	1	0	3	3	1	5	2	1	0	2	2	5	2	6	3	0	2	3	5	2	2	0	1	1	k__Bacteria; p__Firmicutes; c__Clostridia; o__Clostridiales; f__Christensenellaceae; g__Christensenellaceae R-7 group; s__
OTU544	0	0	0	0	0	0	0	0	2	1	0	0	1	0	1	0	0	0	0	0	0	0	0	0	0	0	0	0	0	0	0	0	0	0	0	0	1	0	0	0	0	0	k__Bacteria; p__Bacteroidetes; c__Bacteroidia; o__Bacteroidales; f__Rikenellaceae; g__Rikenellaceae RC9 gut group; s__
OTU1422	0	0	0	0	1	2	1	2	2	0	1	3	0	1	1	1	3	4	0	1	0	2	2	1	3	2	0	1	0	2	0	3	1	0	0	6	2	1	0	0	2	2	k__Bacteria; p__Firmicutes; c__Clostridia; o__Clostridiales; f__Ruminococcaceae; g__Ruminococcaceae UCG-010; s__
OTU1504	3	2	1	2	0	11	0	3	3	3	0	2	0	0	0	1	0	4	1	1	1	3	1	1	8	0	2	4	3	0	0	0	1	0	0	3	0	0	0	0	2	1	k__Bacteria; p__Firmicutes; c__Clostridia; o__Clostridiales; f__Lachnospiraceae; g__[Eubacterium] ruminantium group; s__
OTU797	17	87	51	11	56	55	48	54	70	68	69	47	45	80	79	0	70	42	61	47	56	45	42	57	27	42	36	42	3	36	130	73	51	69	11	49	4	81	41	17	32	74	k__Bacteria; p__Tenericutes; c__Mollicutes; o__Anaeroplasmatales; f__Anaeroplasmataceae; g__Anaeroplasma; s__
OTU11	0	0	0	2	1	1	1	0	0	0	2	1	2	3	3	0	2	0	0	0	4	1	0	5	0	0	0	0	0	4	3	0	2	1	0	2	2	1	1	0	1	2	k__Bacteria; p__Proteobacteria; c__Deltaproteobacteria; o__Bradymonadales; f__; g__; s__
OTU1443	15	2	2	22	0	2	3	0	0	6	6	1	2	7	3	3	7	0	5	3	0	0	3	0	4	0	6	6	3	2	1	2	0	2	6	5	11	0	1	6	2	2	k__Bacteria; p__Firmicutes; c__Clostridia; o__Clostridiales; f__Lachnospiraceae; g__Lachnospiraceae NK3A20 group; s__
OTU17	18	22	25	17	23	21	16	15	26	56	12	17	7	30	20	79	23	47	21	27	33	28	22	13	37	34	9	37	57	12	8	30	21	21	22	43	53	14	27	2	24	17	k__Bacteria; p__Kiritimatiellaeota; c__Kiritimatiellae; o__WCHB1-41; f__; g__; s__
OTU1406	6	5	5	4	9	4	2	4	4	5	3	9	5	4	6	11	1	9	2	2	6	8	3	8	1	4	5	3	3	6	2	2	9	3	2	9	7	6	4	0	11	3	k__Bacteria; p__Firmicutes; c__Clostridia; o__Clostridiales; f__Lachnospiraceae; g__Lachnospiraceae UCG-008; s__
OTU1061	16	9	8	12	4	8	9	5	11	6	9	7	7	6	8	17	5	10	6	11	13	6	10	5	4	9	6	9	25	9	9	7	8	6	19	9	17	7	9	6	7	6	k__Bacteria; p__Patescibacteria; c__Saccharimonadia; o__Saccharimonadales; f__Saccharimonadaceae; g__Candidatus Saccharimonas; s__
OTU1265	0	0	0	0	0	0	0	0	0	0	0	0	0	0	0	0	0	0	2	0	0	0	0	0	0	0	0	0	0	0	0	0	0	0	0	0	0	0	0	0	0	0	k__Bacteria; p__WPS-2; c__; o__; f__; g__; s__
OTU520	3	0	2	2	1	0	1	2	3	1	1	0	1	1	1	1	1	0	2	0	0	1	0	2	0	1	1	0	4	0	2	2	2	0	0	0	1	3	1	0	2	1	Unassigned
OTU1045	52	30	26	27	14	19	9	14	15	19	31	14	39	22	32	74	14	16	24	25	24	24	25	21	18	22	18	19	104	17	18	21	23	28	60	21	40	18	22	32	21	21	k__Bacteria; p__Patescibacteria; c__Saccharimonadia; o__Saccharimonadales; f__Saccharimonadaceae; g__Candidatus Saccharimonas; s__
OTU977	0	0	1	1	1	0	0	3	1	0	0	1	0	0	0	1	2	0	1	1	0	0	0	0	0	0	2	1	0	0	2	1	0	0	0	0	0	1	1	2	0	1	k__Bacteria; p__Firmicutes; c__Clostridia; o__Clostridiales; f__Ruminococcaceae; g__Ruminococcaceae UCG-010; s__
OTU227	0	0	0	0	0	0	0	0	0	0	0	0	0	0	0	0	0	0	0	2	0	0	0	0	0	0	0	0	0	0	0	0	0	0	0	0	0	0	0	0	0	0	k__Bacteria; p__Tenericutes; c__Mollicutes; o__Mollicutes RF39; f__; g__; s__
OTU1450	4	0	3	7	0	1	0	0	1	0	0	0	1	0	2	5	0	1	2	0	0	1	0	0	0	0	0	1	8	0	0	1	1	0	5	0	4	2	0	1	0	1	k__Bacteria; p__Firmicutes; c__Clostridia; o__Clostridiales; f__Lachnospiraceae; g__[Eubacterium] ruminantium group; s__
OTU1371	8	4	12	3	16	17	11	19	12	15	4	5	4	7	8	10	11	16	10	23	8	9	24	10	8	17	28	14	10	9	2	11	6	2	3	7	8	10	8	4	8	6	k__Bacteria; p__Firmicutes; c__Clostridia; o__Clostridiales; f__Christensenellaceae; g__Christensenellaceae R-7 group; s__
OTU1232	5	5	2	9	3	6	6	4	5	5	8	6	4	4	5	9	6	5	6	9	6	7	8	2	3	7	2	5	5	2	6	5	6	5	6	5	6	2	2	6	5	4	k__Bacteria; p__Firmicutes; c__Clostridia; o__Clostridiales; f__Ruminococcaceae; g__Ruminococcaceae UCG-014; s__
OTU596	3	0	0	3	5	2	2	2	2	1	8	3	3	0	1	2	1	2	3	2	2	0	4	4	4	2	10	4	3	2	3	4	1	3	0	0	2	9	3	2	3	4	k__Bacteria; p__Bacteroidetes; c__Bacteroidia; o__Bacteroidales; f__Rikenellaceae; g__Rikenellaceae RC9 gut group; s__
OTU81	12	7	11	38	3	3	8	3	4	7	7	3	2	13	10	45	6	1	13	4	3	5	8	7	1	1	9	4	30	2	19	10	2	6	15	4	18	4	1	1	3	8	k__Bacteria; p__Proteobacteria; c__Gammaproteobacteria; o__Betaproteobacteriales; f__Neisseriaceae
OTU1272	2	2	0	0	0	2	3	0	0	1	0	0	0	1	1	1	2	1	0	0	1	0	1	0	1	0	0	1	0	1	0	0	0	1	0	1	0	0	2	2	2	0	k__Bacteria; p__Firmicutes; c__Clostridia; o__Clostridiales; f__Clostridiales vadinBB60 group; g__; s__
OTU1417	1	0	3	3	3	3	1	2	3	2	1	3	6	0	2	11	4	2	3	5	8	3	3	2	2	5	3	2	6	4	4	5	5	2	1	0	3	6	1	0	1	0	k__Bacteria; p__Firmicutes; c__Clostridia; o__Clostridiales; f__Lachnospiraceae; g__; s__
OTU1131	0	0	0	1	0	1	1	1	0	0	0	0	0	1	0	1	0	0	0	1	1	1	1	0	0	0	0	0	2	0	2	1	0	1	0	0	0	0	0	0	0	0	k__Bacteria; p__Firmicutes; c__Clostridia; o__Clostridiales; f__Ruminococcaceae; g__; s__
OTU477	5	1	0	10	4	7	4	5	1	0	0	0	3	1	0	4	0	2	1	2	2	2	4	0	2	1	2	10	5	0	18	0	0	0	5	0	6	3	3	0	1	2	k__Bacteria; p__Bacteroidetes; c__Bacteroidia; o__Bacteroidales; f__Prevotellaceae; g__Prevotella 1; s__
OTU14	13	10	11	9	13	6	6	3	23	18	13	14	3	17	10	44	19	24	9	8	21	14	10	9	10	10	1	10	70	5	7	15	8	12	25	15	30	7	25	6	10	12	k__Bacteria; p__Kiritimatiellaeota; c__Kiritimatiellae; o__WCHB1-41; f__; g__; s__
OTU1481	0	1	0	0	0	0	0	0	1	1	0	0	0	0	0	0	0	1	3	0	0	0	2	3	0	1	0	1	1	0	1	2	0	1	0	0	2	0	1	1	1	0	k__Bacteria; p__Firmicutes; c__Clostridia; o__Clostridiales; f__Ruminococcaceae; g__; s__
OTU1083	0	3	2	0	10	8	2	5	7	8	4	3	1	3	0	0	5	13	1	3	4	1	11	7	7	9	4	6	3	6	2	8	3	3	5	3	4	0	2	0	3	5	k__Bacteria; p__Lentisphaerae; c__Lentisphaeria; o__Victivallales; f__Victivallaceae; g__; s__
OTU1218	3	0	2	2	1	0	2	5	5	7	5	3	3	3	3	13	2	3	3	2	3	1	2	5	2	4	2	0	16	4	0	0	4	2	7	0	10	1	1	0	2	2	k__Bacteria; p__Firmicutes; c__Clostridia; o__Clostridiales; f__Christensenellaceae; g__Christensenellaceae R-7 group; s__
OTU266	0	0	0	2	0	0	0	0	0	0	0	0	0	0	0	0	0	2	0	0	0	0	0	0	0	0	0	0	0	0	0	0	0	0	0	0	0	0	0	0	0	0	k__Bacteria; p__Firmicutes; c__Erysipelotrichia; o__Erysipelotrichales; f__Erysipelotrichaceae; g__; s__
OTU106	2	0	0	0	3	6	4	2	3	7	0	1	0	0	0	0	13	8	0	10	5	0	0	1	7	9	6	4	1	0	0	1	0	0	3	3	3	2	0	0	1	0	k__Bacteria; p__Spirochaetes; c__Spirochaetia; o__Spirochaetales; f__Spirochaetaceae; g__Treponema 2; s__
OTU847	21	22	30	17	52	48	45	47	73	47	37	41	46	25	31	18	28	62	27	52	32	50	60	29	36	59	76	39	38	35	18	41	34	19	28	33	42	31	30	11	57	18	k__Bacteria; p__Firmicutes; c__Clostridia; o__Clostridiales; f__Ruminococcaceae; g__Ruminococcaceae UCG-010; s__
OTU279	410	302	289	191	231	265	301	295	283	235	289	359	315	314	322	82	278	245	271	245	246	219	251	302	320	319	263	286	220	274	216	238	313	294	463	278	246	325	265	461	256	236	k__Bacteria; p__Bacteroidetes; c__Bacteroidia; o__Bacteroidales; f__Prevotellaceae; g__Prevotella 1; s__
OTU1628	0	1	0	0	0	0	0	0	0	0	0	0	0	0	0	0	2	0	0	0	0	0	0	0	0	0	0	0	0	0	0	0	0	0	0	0	0	0	0	0	0	0	k__Bacteria; p__Firmicutes; c__Clostridia; o__Clostridiales; f__Peptostreptococcaceae
OTU163	1	0	0	3	0	2	2	0	1	0	0	0	0	0	0	0	0	2	0	0	1	0	3	0	3	0	0	2	0	0	0	0	1	0	1	1	1	0	3	0	0	0	k__Bacteria; p__Kiritimatiellaeota; c__Kiritimatiellae; o__WCHB1-41; f__; g__; s__
OTU1287	0	1	0	0	0	1	2	1	2	0	1	0	1	0	0	2	0	2	0	2	0	2	0	1	1	1	0	0	6	0	1	0	1	0	0	0	4	0	2	0	1	1	k__Bacteria; p__Firmicutes; c__Clostridia; o__Clostridiales; f__Ruminococcaceae; g__Ruminococcaceae UCG-014; s__
OTU1094	0	0	0	0	1	0	0	1	1	0	1	0	0	0	0	0	1	1	0	0	1	1	1	0	1	0	1	0	0	0	1	0	1	0	0	0	0	0	0	0	0	0	k__Bacteria; p__Firmicutes; c__Clostridia; o__Clostridiales; f__Ruminococcaceae; g__Ruminococcaceae UCG-010; s__
OTU1187	67	91	79	114	48	24	56	40	47	47	72	30	53	47	71	121	37	38	50	42	56	73	52	33	38	41	59	20	104	50	85	43	38	49	67	24	78	32	47	65	65	51	k__Bacteria; p__Firmicutes; c__Clostridia; o__Clostridiales; f__Ruminococcaceae; g__Ruminococcaceae UCG-014; s__
OTU402	16	16	12	12	10	11	14	9	8	8	12	9	14	18	16	6	8	9	9	8	11	11	11	7	12	10	8	9	6	9	9	17	14	11	5	10	8	7	13	13	8	8	k__Bacteria; p__Bacteroidetes; c__Bacteroidia; o__Bacteroidales; f__Prevotellaceae; g__Prevotella 1; s__
OTU375	48	46	49	43	39	44	49	56	46	34	40	52	45	50	56	26	44	47	28	35	34	45	42	43	38	46	51	46	43	47	23	32	27	27	44	45	31	29	43	45	49	31	k__Bacteria; p__Bacteroidetes; c__Bacteroidia; o__Bacteroidales; f__Prevotellaceae; g__Prevotella 1; s__
OTU503	0	0	0	0	0	0	0	0	0	0	0	0	0	0	0	0	0	0	2	0	0	0	0	0	0	0	0	0	0	0	0	0	0	0	0	0	0	0	0	0	0	0	k__Bacteria; p__Bacteroidetes; c__Bacteroidia; o__Chitinophagales; f__Chitinophagaceae; g__Ferruginibacter; s__
OTU759	0	2	0	3	0	1	0	0	1	0	2	1	2	2	4	5	2	2	2	1	2	0	1	2	2	0	0	0	5	0	0	0	3	2	3	1	2	3	0	1	0	1	k__Bacteria; p__Firmicutes; c__Negativicutes; o__Selenomonadales; f__Veillonellaceae; g__Quinella; s__
OTU1047	1	4	8	5	30	26	12	29	35	13	4	22	9	3	5	8	20	56	3	23	19	16	28	14	12	23	25	18	7	8	4	17	8	9	5	16	6	9	12	1	11	4	k__Bacteria; p__Firmicutes; c__Clostridia; o__Clostridiales; f__Family XIII; g__Family XIII UCG-001; s__
OTU378	57	51	92	56	41	43	63	36	41	44	66	45	98	78	53	62	38	42	69	61	53	123	61	50	28	43	58	50	55	39	98	58	46	88	46	47	41	61	53	14	49	74	k__Bacteria; p__Bacteroidetes; c__Bacteroidia; o__Bacteroidales; f__Prevotellaceae; g__Prevotella 1; s__
OTU562	2	0	2	0	1	1	1	1	1	1	1	0	0	0	1	0	1	0	2	2	0	1	5	1	2	2	3	0	0	0	0	0	0	1	0	1	2	0	0	1	2	2	k__Bacteria; p__Bacteroidetes; c__Bacteroidia; o__Bacteroidales; f__F082; g__; s__
OTU739	6	7	4	11	11	10	1	1	6	1	6	5	5	5	13	21	3	11	4	7	8	10	6	5	0	2	6	10	13	3	5	2	8	9	15	4	14	10	8	3	6	6	k__Bacteria; p__Firmicutes; c__Negativicutes; o__Selenomonadales; f__Veillonellaceae; g__Quinella; s__
OTU180	3	0	1	4	0	1	0	0	1	0	0	0	0	0	2	2	3	0	0	0	0	0	1	0	2	0	4	1	4	0	0	0	0	0	2	4	1	0	0	0	1	1	k__Bacteria; p__Firmicutes; c__Negativicutes; o__Selenomonadales; f__Veillonellaceae; g__Selenomonas 1; s__
OTU1399	3	1	2	1	1	1	2	0	0	1	3	3	2	0	5	10	1	0	3	0	0	2	0	1	1	1	1	0	6	2	0	3	1	1	9	1	2	1	2	0	5	0	k__Bacteria; p__Firmicutes; c__Clostridia; o__Clostridiales; f__Ruminococcaceae; g__Fastidiosipila; s__
OTU922	0	0	0	0	0	1	0	0	2	2	1	0	0	1	0	0	2	0	0	1	0	0	0	0	0	0	0	0	1	0	0	0	0	0	0	1	0	0	0	1	0	0	k__Bacteria; p__Firmicutes; c__Clostridia; o__Clostridiales; f__Ruminococcaceae; g__Ruminococcaceae UCG-010; s__
OTU1031	0	0	1	1	0	1	1	0	0	0	0	1	1	0	0	1	1	1	0	1	1	0	1	0	1	0	0	0	0	0	0	0	0	0	1	0	0	0	0	0	0	1	k__Bacteria; p__Firmicutes; c__Clostridia; o__Clostridiales; f__Christensenellaceae; g__Christensenellaceae R-7 group; s__
OTU1104	0	0	0	1	0	0	0	0	0	1	0	0	0	2	0	1	0	0	1	0	0	0	0	0	0	1	0	1	0	0	0	0	0	0	0	0	2	1	0	0	0	1	k__Bacteria; p__Firmicutes; c__Clostridia; o__Clostridiales; f__Eubacteriaceae; g__Pseudoramibacter; s__
OTU1080	2	1	1	2	1	2	2	1	1	0	0	0	1	0	1	0	1	1	4	2	3	1	2	4	4	2	1	1	2	2	0	2	0	3	0	1	2	2	5	3	1	0	k__Bacteria; p__Cyanobacteria; c__Melainabacteria; o__Gastranaerophilales; f__; g__; s__
OTU73	35	35	29	31	34	25	14	27	15	30	32	17	33	59	26	35	17	27	32	25	27	25	28	20	23	21	11	35	65	27	21	22	29	33	49	17	40	28	26	22	14	26	k__Bacteria; p__Firmicutes; c__Negativicutes; o__Selenomonadales; f__Veillonellaceae; g__; s__
OTU483	2	9	6	11	4	2	6	6	7	5	5	6	4	10	4	1	3	12	12	5	5	1	5	6	12	6	4	10	5	5	6	6	6	1	4	1	2	8	9	8	4	3	k__Bacteria; p__Bacteroidetes; c__Bacteroidia; o__Bacteroidales; f__Prevotellaceae; g__Prevotella 1; s__
OTU894	1	3	0	0	6	4	2	5	3	4	1	7	0	0	0	0	3	4	0	6	5	0	6	0	4	5	6	8	0	3	2	3	2	1	0	3	0	2	6	2	3	1	k__Bacteria; p__Firmicutes; c__Clostridia; o__Clostridiales; f__Clostridiales vadinBB60 group; g__; s__
OTU838	0	0	0	0	0	0	0	0	0	0	0	0	0	0	0	0	0	0	0	0	0	0	2	0	0	0	0	0	0	0	0	0	0	0	0	0	0	0	0	0	0	0	k__Bacteria; p__Firmicutes; c__Clostridia; o__Clostridiales; f__Clostridiales vadinBB60 group; g__; s__
OTU750	1	0	1	0	0	0	1	1	1	0	0	1	0	0	2	1	3	0	0	1	3	0	0	0	1	0	0	0	2	0	0	1	0	0	0	0	0	1	0	1	0	0	k__Bacteria; p__Firmicutes; c__Negativicutes; o__Selenomonadales; f__Veillonellaceae; g__Quinella; s__
OTU999	0	0	0	0	0	0	0	0	0	1	0	1	1	0	1	1	1	0	0	0	0	0	0	0	2	0	0	0	1	0	0	1	1	0	0	0	0	0	1	0	0	1	k__Bacteria; p__Firmicutes; c__Clostridia; o__Clostridiales; f__Christensenellaceae; g__Christensenellaceae R-7 group; s__
OTU1167	2	2	6	7	0	2	1	0	0	3	2	1	2	1	3	13	0	4	2	1	3	3	2	1	3	1	1	1	5	2	2	1	4	2	2	2	4	0	0	0	3	2	k__Bacteria; p__Firmicutes; c__Clostridia; o__Clostridiales; f__Christensenellaceae; g__Christensenellaceae R-7 group; s__
OTU915	1	1	1	0	9	5	1	6	3	1	1	2	2	0	0	0	1	2	0	2	3	3	9	1	4	4	2	3	0	1	1	3	0	0	0	3	0	4	1	0	1	0	k__Bacteria; p__Firmicutes; c__Clostridia; o__Clostridiales; f__Ruminococcaceae; g__Ruminococcaceae UCG-010; s__
OTU366	30	63	77	38	21	59	60	31	40	37	79	81	90	83	60	49	61	29	63	31	46	120	38	63	45	44	30	54	21	36	67	55	62	78	16	76	9	53	54	5	54	69	k__Bacteria; p__Bacteroidetes; c__Bacteroidia; o__Bacteroidales; f__Prevotellaceae; g__Prevotella 1; s__
OTU1106	18	9	13	19	6	4	5	2	4	4	6	8	2	14	9	58	5	5	12	9	7	6	9	4	2	2	6	3	56	3	2	7	9	5	24	5	37	6	2	4	5	4	k__Bacteria; p__Firmicutes; c__Clostridia; o__Clostridiales; f__Ruminococcaceae; g__Ruminococcus 2; s__
OTU952	0	2	0	3	6	6	2	0	4	1	0	0	0	0	0	0	1	5	0	5	1	1	1	0	6	2	2	1	3	3	1	0	2	3	5	2	9	1	0	0	3	0	k__Bacteria; p__Firmicutes; c__Clostridia; o__Clostridiales; f__Family XIII; g__[Eubacterium] nodatum group; s__
OTU326	162	144	146	140	110	132	120	132	152	119	154	129	190	132	161	151	119	144	144	144	116	186	126	123	106	128	143	107	144	117	124	146	110	132	142	104	101	112	112	81	142	125	k__Bacteria; p__Bacteroidetes; c__Bacteroidia; o__Bacteroidales; f__Rikenellaceae; g__Rikenellaceae RC9 gut group; s__
OTU1412	4	5	1	9	3	2	3	1	2	1	4	2	3	2	4	13	8	2	4	4	4	7	7	7	3	4	10	3	3	3	7	5	5	2	2	7	2	4	6	0	4	2	k__Bacteria; p__Firmicutes; c__Clostridia; o__Clostridiales; f__Lachnospiraceae; g__Moryella; s__
OTU514	0	2	3	0	6	4	1	3	2	0	4	1	0	1	1	0	1	1	3	2	0	1	4	1	10	2	5	3	0	1	2	0	2	3	0	1	1	0	0	2	2	1	k__Bacteria; p__Bacteroidetes; c__Bacteroidia; o__Bacteroidales; f__Prevotellaceae; g__Prevotella 1; s__
OTU1103	27	12	28	29	5	23	6	10	9	15	25	15	33	10	23	69	18	16	18	12	11	18	14	9	10	11	17	5	68	14	18	16	8	5	36	14	28	27	14	20	16	12	k__Bacteria; p__Patescibacteria; c__Saccharimonadia; o__Saccharimonadales; f__Saccharimonadaceae; g__Candidatus Saccharimonas; s__
OTU910	5	6	6	1	8	11	6	12	27	8	7	13	7	9	8	22	7	22	13	5	11	9	6	8	11	12	2	10	22	12	5	7	5	4	10	8	16	10	9	1	15	7	k__Bacteria; p__Firmicutes; c__Clostridia; o__Clostridiales; f__Christensenellaceae; g__Christensenellaceae R-7 group; s__
OTU238	1	1	8	6	2	2	0	1	0	1	3	0	1	1	2	19	1	0	0	1	1	5	1	0	2	1	0	0	10	3	0	1	1	1	4	2	6	1	1	2	1	1	k__Bacteria; p__Tenericutes; c__Mollicutes; o__Mollicutes RF39; f__; g__; s__
OTU1053	18	9	17	27	15	21	12	19	13	14	19	18	9	11	17	48	19	14	11	15	10	39	14	22	12	11	12	8	29	9	13	8	18	14	18	26	43	8	19	2	14	11	k__Bacteria; p__Firmicutes; c__Clostridia; o__Clostridiales; f__Christensenellaceae; g__Christensenellaceae R-7 group; s__
OTU1508	0	0	0	2	2	1	2	1	0	0	0	1	1	0	1	0	1	0	2	0	0	0	1	0	0	1	2	2	1	1	2	1	0	0	1	1	0	0	0	2	0	1	k__Bacteria; p__Firmicutes; c__Clostridia; o__Clostridiales; f__Lachnospiraceae
OTU1205	3	8	6	5	6	12	7	8	9	15	9	11	5	6	2	16	8	17	7	8	6	12	14	7	8	10	17	11	16	4	4	8	6	10	4	10	1	5	10	0	11	4	k__Bacteria; p__Firmicutes; c__Clostridia; o__Clostridiales; f__Family XIII; g__Anaerovorax; s__
OTU2	2	2	8	17	1	8	4	1	0	0	3	3	7	9	5	4	1	2	9	2	3	10	0	6	1	2	1	2	3	4	7	3	3	7	1	3	1	0	1	5	1	8	k__Bacteria; p__Proteobacteria; c__Deltaproteobacteria; o__Bradymonadales; f__; g__; s__
OTU317	0	1	1	0	2	0	3	1	3	2	1	1	1	0	0	1	1	4	1	1	1	1	0	1	0	4	4	2	2	0	1	2	0	2	0	2	1	0	2	0	2	1	k__Bacteria; p__Bacteroidetes; c__Bacteroidia; o__Bacteroidales; f__Rikenellaceae; g__Rikenellaceae RC9 gut group; s__
OTU545	1	2	2	1	1	2	1	2	1	0	1	2	1	0	2	0	0	2	2	0	5	4	0	0	0	1	0	0	1	1	0	1	3	5	2	0	0	1	3	0	1	2	k__Bacteria; p__Bacteroidetes; c__Bacteroidia; o__Bacteroidales; f__Rikenellaceae; g__Rikenellaceae RC9 gut group; s__
OTU151	0	0	0	0	1	0	1	1	1	0	0	0	0	0	1	1	1	1	0	0	0	1	4	0	0	0	0	1	0	0	1	1	0	1	0	0	0	1	0	0	1	0	k__Bacteria; p__Firmicutes; c__Erysipelotrichia; o__Erysipelotrichales; f__Erysipelotrichaceae; g__[Anaerorhabdus] furcosa group; s__
OTU1132	0	0	0	2	0	2	1	0	0	1	2	2	1	0	1	2	0	0	0	2	2	3	1	1	1	3	3	1	1	2	0	0	2	2	0	1	3	1	1	0	0	1	k__Bacteria; p__Firmicutes; c__Clostridia; o__Clostridiales; f__Christensenellaceae; g__Christensenellaceae R-7 group; s__
OTU1201	6	6	11	19	9	12	3	11	9	13	10	10	4	7	9	26	5	6	9	3	11	5	6	6	11	6	9	14	8	5	4	8	4	7	9	6	14	5	3	2	7	6	k__Bacteria; p__Firmicutes; c__Clostridia; o__Clostridiales; f__Lachnospiraceae; g__Shuttleworthia; s__
OTU102	1	5	4	2	6	7	7	2	5	4	7	1	5	3	2	0	5	0	1	4	2	3	4	7	6	7	6	4	0	5	12	3	2	4	3	4	4	5	4	1	10	4	k__Bacteria; p__Spirochaetes; c__Spirochaetia; o__Spirochaetales; f__Spirochaetaceae; g__Sediminispirochaeta; s__
OTU1359	26	33	37	33	19	29	18	23	22	29	19	25	36	18	36	73	25	22	26	23	16	39	36	26	15	29	24	30	39	30	22	34	22	25	21	30	36	27	28	1	29	24	k__Bacteria; p__Firmicutes; c__Clostridia; o__Clostridiales; f__Lachnospiraceae; g__Lachnospiraceae UCG-008; s__
OTU1143	0	0	0	0	3	0	0	1	0	0	0	0	0	1	0	0	0	1	0	2	0	0	1	0	0	1	1	1	1	1	0	0	0	0	0	0	0	0	1	0	0	0	k__Bacteria; p__Firmicutes; c__Clostridia; o__Clostridiales; f__Ruminococcaceae; g__; s__
OTU20	6	3	4	4	12	6	2	9	8	14	2	3	0	5	7	26	8	17	5	13	20	9	8	5	7	4	2	5	24	4	3	8	2	2	2	10	14	1	6	0	5	2	k__Bacteria; p__Kiritimatiellaeota; c__Kiritimatiellae; o__WCHB1-41; f__; g__; s__
OTU1258	1	0	1	1	3	1	0	1	1	0	0	0	0	0	4	2	0	0	1	1	0	1	1	2	0	2	3	0	1	1	1	2	0	0	3	0	3	0	1	0	0	1	k__Bacteria; p__Firmicutes; c__Clostridia; o__Clostridiales; f__Family XIII; g__Mogibacterium; s__
OTU637	24	12	12	31	11	7	6	14	8	12	7	13	11	12	7	9	8	12	12	8	13	6	7	9	9	6	20	11	16	6	20	13	8	17	27	11	11	9	12	26	5	10	Unassigned
OTU889	2	0	2	0	10	6	3	1	5	3	1	6	5	0	4	2	4	4	5	5	6	5	3	3	5	4	7	3	0	5	5	4	9	3	0	3	2	5	4	0	3	2	k__Bacteria; p__Firmicutes; c__Clostridia; o__Clostridiales; f__Ruminococcaceae; g__Ruminococcaceae UCG-010; s__
OTU484	0	0	0	0	0	0	0	0	0	0	1	0	0	0	1	0	0	0	0	0	0	0	0	0	0	0	0	0	1	0	0	0	0	0	0	0	0	0	0	0	0	0	k__Bacteria; p__Bacteroidetes; c__Bacteroidia; o__Bacteroidales; f__PeH15; g__; s__
OTU531	0	1	1	2	0	0	2	4	0	2	0	4	0	1	0	0	0	0	2	3	0	1	1	0	0	1	1	1	1	0	0	0	2	1	0	3	1	0	1	0	0	0	k__Bacteria; p__Bacteroidetes; c__Bacteroidia; o__Bacteroidales; f__p-251-o5; g__; s__
OTU1554	0	0	0	0	0	0	0	1	1	0	0	0	0	0	0	2	0	1	0	1	0	0	1	0	0	0	0	0	0	0	0	1	0	0	0	1	0	0	0	0	0	0	k__Bacteria; p__Firmicutes; c__Clostridia; o__Clostridiales; f__Lachnospiraceae; g__Marvinbryantia; s__
OTU850	5	13	12	10	8	13	5	6	11	13	11	15	40	13	8	10	4	13	9	11	11	33	17	12	7	10	6	8	7	13	8	14	8	31	1	15	7	12	7	1	18	20	k__Bacteria; p__Firmicutes; c__Clostridia; o__Clostridiales; f__Christensenellaceae; g__; s__
OTU100	1	0	0	0	9	7	7	6	7	13	0	9	0	0	0	0	11	6	0	4	8	0	2	0	10	5	8	2	0	4	0	5	9	0	0	8	1	8	5	0	2	0	k__Bacteria; p__Spirochaetes; c__Spirochaetia; o__Spirochaetales; f__Spirochaetaceae; g__Treponema 2; s__Treponema sp. OC1
OTU1513	0	1	0	0	1	0	0	0	0	0	0	2	1	2	0	2	1	0	0	0	0	4	1	0	0	1	1	0	1	0	0	0	0	1	2	1	1	0	0	0	1	1	k__Bacteria; p__Firmicutes; c__Clostridia; o__Clostridiales; f__Lachnospiraceae; g__GCA-900066575; s__
OTU482	2	0	4	2	0	0	0	0	0	0	1	0	0	0	0	3	0	0	0	0	0	1	0	0	0	0	0	0	7	0	0	0	0	2	3	0	0	0	0	0	0	0	k__Bacteria; p__Bacteroidetes; c__Bacteroidia; o__Bacteroidales; f__Prevotellaceae; g__Prevotella 7; s__
OTU490	189	124	115	29	391	279	282	326	246	262	177	164	111	164	176	16	182	198	144	293	241	92	333	146	251	229	296	227	28	232	127	257	183	164	156	167	109	206	173	210	211	120	k__Bacteria; p__Bacteroidetes; c__Bacteroidia; o__Bacteroidales; f__F082; g__; s__
OTU313	71	34	32	63	78	92	51	89	63	69	47	54	30	39	39	63	51	95	35	70	57	42	94	33	66	66	83	84	69	36	38	49	39	24	74	55	67	36	34	26	35	28	k__Bacteria; p__Bacteroidetes; c__Bacteroidia; o__Bacteroidales; f__Prevotellaceae; g__Prevotella 1; s__
OTU157	4	0	1	3	1	0	0	0	0	0	0	0	0	2	0	7	0	0	0	0	0	0	1	1	1	0	0	1	9	0	0	0	0	0	0	0	5	0	1	0	0	0	k__Bacteria; p__Firmicutes; c__Negativicutes; o__Selenomonadales; f__Veillonellaceae; g__; s__
OTU1392	0	2	8	6	4	4	3	4	3	5	7	5	7	2	2	14	9	4	5	5	6	5	7	2	3	2	4	3	7	0	1	4	4	4	3	7	8	5	7	0	1	1	k__Bacteria; p__Firmicutes; c__Clostridia; o__Clostridiales; f__Lachnospiraceae; g__Lachnoclostridium 1; s__
OTU813	0	0	1	1	27	39	12	17	17	20	0	8	1	0	1	0	9	33	0	15	8	2	21	3	17	21	9	29	0	3	2	15	7	0	1	14	1	7	2	0	4	1	k__Bacteria; p__Tenericutes; c__Mollicutes; o__Anaeroplasmatales; f__Anaeroplasmataceae; g__Anaeroplasma; s__
OTU994	0	0	0	0	4	0	0	1	2	1	0	0	0	0	0	0	2	1	0	1	0	1	0	0	3	4	1	2	1	1	0	1	0	0	0	2	0	3	0	0	0	0	k__Bacteria; p__Firmicutes; c__Clostridia; o__Clostridiales; f__Christensenellaceae; g__Christensenellaceae R-7 group; s__
OTU1240	11	9	5	8	3	4	2	2	4	6	7	6	10	1	7	22	4	0	3	4	3	8	8	4	1	5	6	2	14	8	4	7	5	10	11	5	7	5	5	6	6	5	k__Bacteria; p__Firmicutes; c__Clostridia; o__Clostridiales; f__Ruminococcaceae; g__Ruminococcaceae UCG-014; s__
OTU528	0	0	0	0	0	0	0	0	0	0	0	0	0	0	0	0	0	0	0	0	0	0	0	0	0	1	0	0	0	0	0	0	0	0	0	2	0	0	0	0	0	0	k__Bacteria; p__Bacteroidetes; c__Bacteroidia; o__Bacteroidales; f__Bacteroidales BS11 gut group; g__; s__
OTU967	0	0	0	0	1	0	0	0	0	0	1	0	0	0	2	0	2	1	0	0	0	0	1	1	2	0	1	0	0	0	0	0	0	0	0	0	0	0	0	2	0	0	k__Bacteria; p__Firmicutes; c__Clostridia; o__Clostridiales; f__Ruminococcaceae; g__[Eubacterium] coprostanoligenes group; s__
OTU91	8	4	2	3	0	7	2	11	7	7	4	3	5	6	3	14	4	5	2	9	8	1	4	3	6	2	4	6	13	4	3	12	5	2	10	7	7	9	2	3	2	2	k__Bacteria; p__Firmicutes; c__Negativicutes; o__Selenomonadales; f__Veillonellaceae; g__; s__
OTU664	2	1	1	4	0	0	1	0	0	0	2	0	1	1	0	1	0	1	2	0	1	2	1	1	0	1	0	1	3	1	2	1	1	2	2	1	2	0	0	0	1	2	k__Bacteria; p__Bacteroidetes; c__Bacteroidia; o__Bacteroidales; f__Prevotellaceae; g__Prevotellaceae UCG-001; s__
OTU817	0	1	2	7	0	2	2	0	0	0	1	1	1	2	1	3	1	0	1	0	0	1	0	0	0	0	0	0	7	0	0	0	1	0	3	1	6	0	0	0	1	2	k__Bacteria; p__Actinobacteria; c__Actinobacteria; o__Micrococcales; f__Micrococcaceae; g__Kocuria
OTU1425	1	0	0	0	7	2	0	3	3	2	1	2	0	0	1	0	1	2	1	6	2	1	9	2	2	2	5	1	0	2	1	2	0	0	0	0	0	0	0	0	0	0	k__Bacteria; p__Firmicutes; c__Clostridia; o__Clostridiales; f__Ruminococcaceae; g__[Eubacterium] coprostanoligenes group; s__
OTU269	3	1	0	0	0	0	0	0	0	0	0	0	0	0	1	0	1	0	0	0	0	3	0	0	0	0	0	0	1	0	1	0	1	0	1	0	2	0	0	0	0	1	k__Bacteria; p__Firmicutes; c__Erysipelotrichia; o__Erysipelotrichales; f__Erysipelotrichaceae; g__Erysipelotrichaceae UCG-004; s__
OTU754	3	3	1	2	2	6	0	0	1	1	0	5	3	2	5	10	1	4	2	3	1	0	1	1	0	0	2	1	3	2	1	0	2	3	2	0	3	0	2	2	7	1	k__Bacteria; p__Firmicutes; c__Negativicutes; o__Selenomonadales; f__Veillonellaceae; g__Quinella; s__
OTU1565	0	0	0	0	1	0	1	1	0	0	1	1	2	0	0	0	0	2	1	2	2	0	1	1	0	0	1	0	1	0	0	1	1	1	1	0	2	0	0	0	0	0	k__Bacteria; p__Firmicutes; c__Clostridia; o__Clostridiales; f__Lachnospiraceae
OTU37	1	1	1	2	14	7	7	4	8	7	1	3	2	0	2	1	3	7	1	9	6	0	5	2	11	4	16	9	5	2	1	7	2	0	3	6	1	0	1	0	1	1	k__Bacteria; p__Spirochaetes; c__Spirochaetia; o__Spirochaetales; f__Spirochaetaceae; g__Treponema 2; s__
OTU1396	14	33	36	37	34	32	23	41	31	25	31	33	31	27	30	21	26	29	28	33	26	50	51	26	29	37	50	27	25	21	14	23	21	16	17	21	25	22	15	3	35	15	k__Bacteria; p__Firmicutes; c__Clostridia; o__Clostridiales; f__Ruminococcaceae; g__[Eubacterium] coprostanoligenes group; s__
OTU1542	1	0	0	0	0	0	0	0	0	1	0	0	0	1	0	0	1	0	0	0	0	0	0	0	0	0	0	0	1	0	0	0	0	2	0	0	0	0	0	0	0	0	k__Bacteria; p__Proteobacteria; c__Alphaproteobacteria; o__Rhizobiales; f__Beijerinckiaceae; g__Bosea; s__
OTU139	0	0	0	0	0	0	0	0	0	0	0	0	0	0	0	0	0	0	0	0	0	0	0	0	0	0	0	0	0	1	0	0	0	0	1	0	0	0	0	0	0	0	Unassigned
OTU890	9	9	3	4	19	9	8	7	7	6	17	5	9	19	3	0	9	7	11	6	5	5	4	4	2	5	6	15	5	7	5	3	5	20	24	11	14	7	6	1	2	5	k__Bacteria; p__Firmicutes; c__Clostridia; o__Clostridiales; f__Ruminococcaceae; g__Ruminococcaceae UCG-010; s__
OTU1084	0	2	1	1	0	0	0	0	3	1	1	3	0	1	2	8	2	1	7	0	0	2	2	1	0	1	1	1	4	1	0	0	0	1	2	0	5	1	0	0	1	2	k__Bacteria; p__Patescibacteria; c__Saccharimonadia; o__Saccharimonadales; f__Saccharimonadaceae; g__; s__
OTU942	1	1	0	0	0	1	3	0	1	0	0	0	1	0	0	0	0	0	0	0	0	0	0	1	0	0	0	0	1	0	0	0	1	1	0	0	0	0	1	0	1	0	k__Bacteria; p__Firmicutes; c__Clostridia; o__Clostridiales; f__Christensenellaceae; g__Christensenellaceae R-7 group; s__
OTU769	3	3	5	5	5	2	0	0	4	0	2	1	3	8	6	8	2	1	2	2	0	3	4	4	3	4	1	2	9	1	1	0	2	7	4	2	3	2	1	0	2	3	k__Bacteria; p__Firmicutes; c__Clostridia; o__Clostridiales; f__Lachnospiraceae; g__Lachnospiraceae NK3A20 group; s__
OTU698	3	1	4	1	1	2	2	3	4	0	4	3	0	3	1	2	3	2	2	2	0	2	3	0	5	1	1	3	1	5	0	2	1	1	1	0	1	4	2	1	1	3	k__Bacteria; p__Bacteroidetes; c__Bacteroidia; o__Bacteroidales; f__Prevotellaceae; g__Prevotella 1; s__
OTU1109	35	6	11	35	3	5	4	6	4	6	7	4	6	13	14	23	4	3	3	2	5	7	2	5	3	4	3	6	20	4	16	3	3	6	21	2	31	3	6	14	8	13	k__Bacteria; p__Firmicutes; c__Clostridia; o__Clostridiales; f__Ruminococcaceae; g__Ruminococcaceae UCG-014; s__
OTU1336	0	0	0	1	0	0	0	0	1	1	2	0	0	1	3	1	2	0	0	0	0	0	0	0	0	0	2	1	0	0	1	1	0	0	0	0	1	1	0	0	1	0	k__Bacteria; p__Chloroflexi; c__Anaerolineae; o__Anaerolineales; f__Anaerolineaceae; g__Flexilinea; s__
OTU224	0	2	1	3	1	3	1	3	3	0	2	1	2	1	4	1	1	4	1	1	0	2	6	1	5	5	3	4	4	0	3	1	0	1	5	1	1	5	1	6	1	4	k__Bacteria; p__Firmicutes; c__Negativicutes; o__Selenomonadales; f__Veillonellaceae; g__Selenomonas 1; s__Selenomonas ruminantium AB3002
OTU371	3	4	7	12	21	41	37	19	24	11	11	23	28	13	6	4	25	24	8	36	15	29	28	11	16	10	47	20	2	15	29	23	12	10	2	24	2	12	17	1	15	17	k__Bacteria; p__Bacteroidetes; c__Bacteroidia; o__Bacteroidales; f__Prevotellaceae; g__Prevotella 1; s__
OTU533	2	3	3	2	0	4	2	1	4	1	3	3	2	3	3	3	2	3	2	4	2	2	2	2	3	3	4	0	1	1	1	1	0	1	0	2	4	3	3	3	1	1	k__Bacteria; p__Bacteroidetes; c__Bacteroidia; o__Bacteroidales; f__Prevotellaceae; g__Prevotella 1; s__
OTU1146	18	14	11	13	43	39	24	31	37	32	26	28	12	17	10	42	27	29	8	31	44	38	42	23	19	24	40	34	39	13	8	38	17	25	14	21	26	21	33	1	21	16	k__Bacteria; p__Firmicutes; c__Clostridia; o__Clostridiales; f__Ruminococcaceae; g__Ruminococcaceae UCG-010; s__
OTU1462	2	2	1	3	0	0	1	0	0	0	2	0	0	1	1	2	0	0	0	0	0	0	0	0	0	1	0	0	0	0	0	0	0	0	6	0	4	0	0	1	0	0	k__Bacteria; p__Firmicutes; c__Clostridia; o__Clostridiales; f__Lachnospiraceae; g__Lachnospiraceae NK3A20 group; s__
OTU749	1	1	1	1	0	0	0	0	0	0	1	0	0	4	0	0	0	1	0	0	0	0	0	0	0	1	0	0	2	0	0	0	1	0	1	0	1	0	0	0	1	0	k__Bacteria; p__Firmicutes; c__Clostridia; o__Clostridiales; f__Lachnospiraceae; g__Butyrivibrio 2; s__
OTU1032	0	0	0	2	0	0	0	0	0	1	0	0	0	0	0	0	0	0	0	0	0	0	0	0	2	0	3	1	0	0	0	0	0	0	0	0	0	0	0	0	0	0	k__Bacteria; p__Firmicutes; c__Clostridia; o__Clostridiales; f__Lachnospiraceae; g__; s__
OTU239	4	7	4	0	6	5	6	5	3	3	5	9	1	7	1	2	3	7	4	3	4	1	6	4	7	4	6	2	7	5	10	4	3	2	6	2	5	2	4	3	10	1	k__Bacteria; p__Firmicutes; c__Erysipelotrichia; o__Erysipelotrichales; f__Erysipelotrichaceae; g__Erysipelotrichaceae UCG-004; s__
OTU716	0	0	0	1	2	0	0	1	1	1	0	0	0	0	2	0	0	2	1	0	0	0	1	1	0	0	2	0	2	0	0	0	0	0	0	0	1	1	1	0	0	0	k__Bacteria; p__Bacteroidetes; c__Bacteroidia; o__Bacteroidales; f__Rikenellaceae; g__Rikenellaceae RC9 gut group; s__
OTU900	2	7	11	7	0	0	0	1	0	1	10	1	4	2	9	0	1	0	17	0	0	9	0	4	1	0	0	1	1	0	0	2	2	4	1	0	0	1	2	0	2	4	k__Bacteria; p__Firmicutes; c__Clostridia; o__Clostridiales; f__Ruminococcaceae; g__Ruminococcus 2; s__
OTU1583	0	0	0	0	0	0	0	0	0	0	0	0	0	0	0	0	0	0	0	0	0	0	2	0	0	0	0	0	0	0	0	0	0	0	0	0	0	0	0	0	0	0	Unassigned
OTU752	14	18	22	31	10	8	7	9	12	15	11	6	17	31	19	72	5	24	25	10	10	16	9	17	12	8	19	14	111	14	13	8	9	27	24	11	67	11	10	0	16	10	k__Bacteria; p__Firmicutes; c__Clostridia; o__Clostridiales; f__Lachnospiraceae; g__Lachnospiraceae NK3A20 group; s__
OTU932	2	0	2	0	1	3	0	0	1	2	1	0	1	0	0	3	0	4	0	2	0	1	1	0	0	0	0	2	3	0	0	0	1	0	0	0	3	0	0	1	1	0	k__Bacteria; p__Firmicutes; c__Clostridia; o__Clostridiales; f__Ruminococcaceae; g__Ruminococcaceae UCG-010; s__
OTU413	38	46	54	54	41	44	53	39	53	38	57	43	81	43	55	31	41	26	67	46	40	102	53	53	43	57	69	59	25	46	73	41	51	80	20	45	12	53	37	4	38	58	k__Bacteria; p__Bacteroidetes; c__Bacteroidia; o__Bacteroidales; f__Rikenellaceae; g__Rikenellaceae RC9 gut group; s__
OTU622	11	12	11	11	33	26	19	22	19	22	17	27	19	13	17	14	18	24	14	25	20	25	26	12	30	27	17	27	7	23	9	24	20	19	10	14	8	18	17	0	19	9	k__Bacteria; p__Bacteroidetes; c__Bacteroidia; o__Bacteroidales; f__Prevotellaceae; g__Prevotellaceae UCG-001; s__
OTU1273	1	0	1	1	0	2	0	0	0	0	0	1	1	0	0	2	2	0	1	2	3	2	1	0	2	1	0	1	0	1	0	0	1	3	1	0	0	1	0	0	1	2	k__Bacteria; p__Firmicutes; c__Clostridia; o__Clostridiales; f__Defluviitaleaceae; g__Defluviitaleaceae UCG-011; s__
OTU657	2	3	4	1	3	8	9	3	6	5	6	6	8	5	6	0	6	8	1	6	5	15	4	5	4	6	5	8	3	0	7	8	4	4	4	5	0	3	5	0	11	5	k__Bacteria; p__Bacteroidetes; c__Bacteroidia; o__Bacteroidales; f__Muribaculaceae; g__; s__
OTU422	15	9	9	16	37	17	26	24	19	21	10	24	12	5	8	2	18	30	10	32	26	17	31	12	21	23	25	28	3	24	33	36	24	10	4	27	2	23	20	5	22	16	k__Bacteria; p__Bacteroidetes; c__Bacteroidia; o__Bacteroidales; f__Bacteroidales BS11 gut group; g__; s__
OTU1570	0	0	0	0	0	1	0	0	0	0	0	1	1	2	0	0	0	0	0	0	0	2	0	0	0	2	0	1	1	0	0	3	0	0	0	0	0	0	0	0	0	0	k__Bacteria; p__Firmicutes; c__Clostridia; o__Clostridiales; f__Lachnospiraceae; g__Blautia; s__
OTU450	13	2	3	8	38	12	1	2	10	3	3	2	1	6	2	6	2	12	2	6	1	1	14	1	7	5	31	14	17	2	2	1	1	0	10	2	4	0	0	1	0	1	k__Bacteria; p__Bacteroidetes; c__Bacteroidia; o__Bacteroidales; f__Prevotellaceae; g__Prevotella 1; s__
OTU241	9	3	9	4	5	2	4	5	3	4	5	7	4	2	3	5	3	4	1	3	10	1	4	2	2	3	6	2	6	2	0	7	8	4	6	4	5	5	3	2	5	4	k__Bacteria; p__Firmicutes; c__Erysipelotrichia; o__Erysipelotrichales; f__Erysipelotrichaceae; g__Erysipelotrichaceae UCG-004; s__
OTU1468	0	2	3	3	1	0	1	2	4	0	3	0	0	2	1	5	3	2	2	3	4	0	0	3	0	1	1	1	1	1	0	0	0	0	1	2	6	0	2	1	2	0	k__Bacteria; p__Firmicutes; c__Clostridia; o__Clostridiales; f__Lachnospiraceae; g__Blautia; s__
OTU1127	0	2	0	0	0	2	0	1	1	3	1	0	0	0	0	3	2	1	0	0	4	0	0	2	0	2	0	1	2	1	0	3	0	1	1	0	0	0	0	0	0	0	k__Bacteria; p__Firmicutes; c__Clostridia; o__Clostridiales; f__Ruminococcaceae; g__; s__
OTU953	2	0	0	0	4	2	1	5	1	5	1	3	0	1	1	2	3	5	0	2	2	2	3	0	3	1	6	2	2	2	0	3	1	0	1	2	4	2	0	0	1	0	k__Bacteria; p__Proteobacteria; c__Deltaproteobacteria; o__SAR324 clade(Marine group B); f__; g__; s__
OTU1591	1	1	2	1	4	2	2	1	3	0	1	1	0	1	3	2	2	1	2	0	2	0	0	3	3	2	0	0	4	0	1	1	0	0	1	1	0	0	0	5	2	0	k__Bacteria; p__Firmicutes; c__Clostridia; o__Clostridiales; f__Family XIII; g__[Eubacterium] nodatum group; s__
OTU679	1	1	0	1	2	2	2	4	0	1	0	2	2	1	1	0	0	0	1	1	0	0	3	1	3	1	0	1	0	0	1	2	0	2	0	2	1	4	0	0	1	1	k__Bacteria; p__Bacteroidetes; c__Bacteroidia; o__Bacteroidales; f__Bacteroidales RF16 group; g__; s__
OTU1070	2	4	0	1	9	5	7	6	16	14	4	10	4	1	3	4	9	10	2	7	12	5	8	5	9	11	12	8	3	5	10	5	5	5	2	13	2	8	1	1	5	2	k__Bacteria; p__Firmicutes; c__Clostridia; o__Clostridiales; f__Ruminococcaceae; g__Ruminococcaceae UCG-010; s__
OTU426	1	1	2	3	3	0	4	4	2	1	3	5	6	1	2	1	0	5	1	3	3	2	1	3	6	2	3	3	0	6	3	4	3	2	0	2	0	4	2	3	3	4	k__Bacteria; p__Bacteroidetes; c__Bacteroidia; o__Bacteroidales; f__Prevotellaceae; g__Prevotella 1; s__
OTU1580	0	0	0	4	0	0	0	0	0	0	1	0	0	1	2	2	0	0	1	0	0	0	0	1	0	0	0	0	0	0	1	1	0	0	1	0	0	0	0	0	0	1	k__Bacteria; p__Firmicutes; c__Clostridia; o__Clostridiales; f__Lachnospiraceae; g__Acetitomaculum; s__
OTU819	1	0	0	4	0	0	0	0	0	0	0	0	0	0	0	3	0	0	1	0	0	0	0	0	0	0	0	0	2	0	1	0	0	0	2	0	5	0	0	0	0	0	k__Bacteria; p__Actinobacteria; c__Actinobacteria; o__Actinomycetales; f__Actinomycetaceae; g__Arcanobacterium; s__
OTU310	2975	3051	3174	1650	2224	2189	2544	2445	2336	2093	2932	2586	2766	2616	3025	310	2204	2226	2785	2258	2141	2306	2257	2648	2312	2711	2156	1983	943	2633	2151	2388	2162	2601	2352	2079	1626	2291	2382	3608	2732	2528	k__Bacteria; p__Bacteroidetes; c__Bacteroidia; o__Bacteroidales; f__Prevotellaceae; g__Prevotella 1; s__
OTU1051	16	15	21	11	10	10	10	19	8	7	8	12	16	10	17	38	8	11	14	10	10	20	6	9	5	17	10	5	32	7	7	16	20	17	17	6	20	16	9	5	18	5	k__Bacteria; p__Firmicutes; c__Clostridia; o__Clostridiales; f__Ruminococcaceae; g__Ruminococcaceae UCG-014; s__
OTU1491	0	0	1	1	1	4	0	1	0	0	0	0	0	0	1	1	0	0	0	1	0	1	0	1	1	0	1	0	0	1	1	0	0	1	0	0	2	0	2	0	2	1	k__Bacteria; p__Firmicutes; c__Clostridia; o__Clostridiales; f__Lachnospiraceae; g__Acetitomaculum; s__
OTU428	4	5	7	4	7	9	2	5	8	11	2	9	8	4	4	5	3	6	5	8	6	13	7	5	6	5	7	5	13	5	2	5	8	2	10	3	4	3	5	2	5	4	k__Bacteria; p__Bacteroidetes; c__Bacteroidia; o__Bacteroidales; f__Prevotellaceae; g__Prevotella 1; s__
OTU806	5	5	5	6	6	0	3	5	2	4	2	1	10	8	12	13	2	3	8	2	2	5	1	6	3	5	4	1	16	7	7	4	3	6	6	4	16	7	3	0	6	10	k__Bacteria; p__Actinobacteria; c__Coriobacteriia; o__Coriobacteriales; f__Atopobiaceae; g__Coriobacteriaceae UCG-002; s__
OTU418	8	7	7	14	2	2	5	2	4	2	12	4	9	8	9	33	3	2	6	3	2	11	1	6	1	3	0	4	43	3	3	2	2	9	22	3	24	3	2	1	1	8	k__Bacteria; p__Bacteroidetes; c__Bacteroidia; o__Bacteroidales; f__Dysgonomonadaceae; g__Petrimonas; s__
OTU230	8	14	10	0	8	6	9	7	14	15	17	7	7	13	6	1	12	11	7	11	13	3	10	11	6	7	8	7	8	12	9	14	8	9	10	10	9	9	8	8	10	6	k__Bacteria; p__Firmicutes; c__Erysipelotrichia; o__Erysipelotrichales; f__Erysipelotrichaceae; g__Erysipelotrichaceae UCG-004; s__
OTU1403	1	0	0	1	4	1	0	0	0	2	0	0	0	0	0	3	0	0	0	2	0	0	3	0	0	0	0	1	2	0	1	0	0	0	3	0	2	0	0	0	0	0	k__Bacteria; p__Firmicutes; c__Clostridia; o__Clostridiales; f__Lachnospiraceae; g__Lachnospiraceae AC2044 group; s__
OTU727	2	0	1	0	8	5	2	9	2	5	1	0	2	5	0	0	6	2	2	4	4	2	4	1	3	2	1	6	1	2	8	6	0	0	0	9	1	3	2	0	3	5	k__Bacteria; p__Bacteroidetes; c__Bacteroidia; o__Bacteroidales; f__Marinifilaceae; g__; s__
OTU125	6	1	0	1	3	3	4	4	10	5	0	3	1	1	0	0	8	1	0	2	4	0	4	1	11	8	2	12	3	0	2	1	1	0	5	2	2	3	3	0	1	0	k__Bacteria; p__Spirochaetes; c__Spirochaetia; o__Spirochaetales; f__Spirochaetaceae; g__Treponema 2; s__
OTU205	0	1	1	0	0	0	0	0	0	0	2	0	1	0	1	1	0	0	0	0	0	0	0	0	1	0	0	0	0	0	0	0	1	0	0	1	1	0	0	0	0	0	k__Bacteria; p__Tenericutes; c__Mollicutes; o__Mollicutes RF39; f__; g__; s__
OTU720	0	3	2	2	12	6	19	22	11	7	4	6	2	1	2	0	11	5	4	7	13	4	7	11	6	8	2	6	0	4	16	11	13	3	0	10	0	7	2	0	3	3	k__Bacteria; p__Fibrobacteres; c__Fibrobacteria; o__Fibrobacterales; f__Fibrobacteraceae; g__Fibrobacter
OTU656	6	7	6	9	4	6	7	8	8	9	10	12	29	6	10	3	10	7	7	7	8	17	7	7	5	9	11	11	1	7	5	11	7	13	1	11	0	10	11	1	9	8	k__Bacteria; p__Bacteroidetes; c__Bacteroidia; o__Bacteroidales; f__Prevotellaceae; g__Prevotella 1; s__
OTU620	42	64	47	77	65	52	78	39	65	38	77	36	69	65	70	5	48	53	66	62	61	71	52	38	36	36	97	49	13	42	103	68	54	76	31	72	27	63	81	122	49	63	k__Bacteria; p__Bacteroidetes; c__Bacteroidia; o__Bacteroidales; f__Prevotellaceae; g__Prevotellaceae UCG-003; s__
OTU549	3	2	1	1	1	0	0	0	0	0	0	0	0	1	1	1	0	0	0	0	1	0	0	0	0	0	0	0	4	0	0	0	0	0	2	0	2	0	0	0	0	0	k__Bacteria; p__Bacteroidetes; c__Bacteroidia; o__Bacteroidales; f__Rikenellaceae; g__Rikenellaceae RC9 gut group; s__
OTU131	2	0	0	4	2	1	1	0	0	0	1	0	1	1	2	0	2	1	1	0	1	1	0	0	0	2	0	1	0	0	1	1	1	1	1	0	2	0	1	0	0	0	k__Bacteria; p__Firmicutes; c__Negativicutes; o__Selenomonadales; f__Veillonellaceae; g__Selenomonas 1; s__Selenomonas ruminantium AB3002
OTU1330	3	0	1	2	0	1	1	1	0	0	0	0	0	0	0	0	0	0	0	0	0	0	0	0	0	0	0	0	0	0	0	0	0	0	0	0	0	0	0	0	0	0	k__Bacteria; p__Firmicutes; c__Clostridia; o__Clostridiales; f__Ruminococcaceae; g__Ruminococcaceae UCG-014; s__
OTU554	1	12	9	11	3	3	2	2	5	5	12	5	12	9	5	1	4	4	8	4	1	5	0	7	1	6	3	3	3	4	9	4	4	9	3	3	1	5	7	6	9	4	k__Bacteria; p__Bacteroidetes; c__Bacteroidia; o__Bacteroidales; f__Prevotellaceae; g__Prevotellaceae UCG-001; s__
OTU607	1	2	0	0	0	0	0	0	0	0	0	0	0	0	0	0	0	1	0	0	0	1	0	0	1	2	0	0	0	0	0	0	3	0	0	1	0	0	0	3	0	0	k__Bacteria; p__Bacteroidetes; c__Bacteroidia; o__Bacteroidales; f__Prevotellaceae; g__Prevotella 1; s__
OTU1538	0	2	0	2	2	0	0	1	1	1	0	0	0	1	1	0	0	0	1	1	2	1	3	0	0	1	1	1	0	2	0	0	0	0	0	2	2	0	0	0	0	1	k__Bacteria; p__Firmicutes; c__Clostridia; o__Clostridiales; f__Ruminococcaceae; g__[Eubacterium] coprostanoligenes group; s__
OTU663	2	1	6	0	5	1	2	3	1	1	3	2	2	4	0	0	2	2	2	2	6	5	2	2	6	5	1	3	0	2	1	0	1	2	0	1	0	3	5	0	2	5	k__Bacteria; p__Bacteroidetes; c__Bacteroidia; o__Bacteroidales; f__Prevotellaceae; g__Prevotellaceae UCG-004; s__
OTU666	7	3	3	2	3	4	4	1	3	3	4	5	2	3	2	2	4	1	7	2	4	1	3	3	2	2	4	1	2	3	2	3	2	6	4	0	7	0	2	2	3	1	k__Bacteria; p__Bacteroidetes; c__Bacteroidia; o__Bacteroidales; f__Prevotellaceae; g__Prevotellaceae UCG-001; s__
OTU1321	0	2	1	1	0	0	1	1	1	1	2	0	0	1	0	0	1	0	2	0	1	3	0	3	3	0	3	0	0	1	0	0	1	0	0	0	0	1	0	0	0	1	k__Bacteria; p__Firmicutes; c__Clostridia; o__Clostridiales; f__Defluviitaleaceae; g__Defluviitaleaceae UCG-011; s__
OTU42	5	15	7	8	8	11	9	10	7	9	14	9	9	11	13	2	14	6	23	4	15	3	13	18	16	13	2	9	2	11	24	3	32	11	6	22	6	17	15	9	16	11	k__Bacteria; p__Proteobacteria; c__Gammaproteobacteria; o__Aeromonadales; f__Succinivibrionaceae; g__Ruminobacter; s__
OTU1212	3	2	0	18	15	9	6	2	5	10	2	5	1	1	4	0	8	8	3	3	6	0	6	3	4	8	6	8	0	1	7	3	2	1	2	5	0	4	1	2	2	2	k__Bacteria; p__Cyanobacteria; c__Melainabacteria; o__Gastranaerophilales; f__; g__; s__
OTU120	6	19	1	6	40	27	22	21	27	27	10	29	6	15	10	5	25	31	15	28	25	9	28	23	22	29	14	44	3	12	2	14	18	15	4	23	3	7	21	5	10	19	k__Bacteria; p__Kiritimatiellaeota; c__Kiritimatiellae; o__WCHB1-41; f__; g__; s__
OTU618	162	132	141	184	145	164	191	194	136	169	161	175	183	122	180	299	136	177	131	163	152	207	206	169	164	154	185	164	157	174	179	230	127	146	91	136	141	149	159	136	154	103	k__Bacteria; p__Bacteroidetes; c__Bacteroidia; o__Bacteroidales; f__Muribaculaceae; g__; s__
OTU1242	17	8	18	15	4	8	10	8	11	10	11	6	7	24	10	47	6	12	12	5	13	24	9	16	5	8	11	11	41	10	11	6	5	13	15	6	28	10	8	2	11	12	k__Bacteria; p__Firmicutes; c__Clostridia; o__Clostridiales; f__Christensenellaceae; g__Christensenellaceae R-7 group; s__
OTU129	3	1	4	1	1	2	4	6	1	5	3	2	3	6	4	0	6	1	3	3	1	2	1	2	5	2	4	1	1	3	3	4	3	1	7	2	3	3	1	7	1	3	k__Bacteria; p__Firmicutes; c__Erysipelotrichia; o__Erysipelotrichales; f__Erysipelotrichaceae; g__Erysipelotrichaceae UCG-004; s__
OTU853	5	3	1	2	62	40	9	22	36	51	2	5	1	6	5	8	10	63	2	41	18	1	54	2	31	35	54	32	5	3	1	11	6	2	9	5	3	3	1	4	5	4	k__Bacteria; p__Lentisphaerae; c__Lentisphaeria; o__Victivallales; f__vadinBE97; g__; s__
OTU1107	3	1	1	2	5	3	2	1	4	3	1	2	0	0	0	4	2	3	3	0	5	2	4	4	3	1	3	2	4	1	0	3	1	0	2	0	3	1	0	1	0	0	k__Bacteria; p__Lentisphaerae; c__Lentisphaeria; o__Victivallales; f__Victivallaceae; g__; s__
OTU1608	0	0	0	0	0	0	1	0	0	0	0	1	0	0	0	0	0	2	0	0	0	0	0	0	1	0	0	0	0	0	0	0	0	0	1	0	2	0	0	0	0	0	k__Bacteria; p__Actinobacteria; c__Coriobacteriia; o__Coriobacteriales; f__Eggerthellaceae; g__DNF00809; s__
OTU1256	0	0	0	0	0	1	0	0	0	0	0	0	0	0	0	0	1	0	0	0	0	0	0	0	0	0	0	0	0	0	0	2	0	0	0	0	0	0	0	0	1	0	k__Bacteria; p__Firmicutes; c__Clostridia; o__Clostridiales; f__Family XIII; g__[Eubacterium] nodatum group
OTU1247	5	3	5	14	5	2	7	4	4	5	1	5	4	5	2	6	3	3	1	5	4	2	7	3	4	1	1	3	5	3	5	3	2	8	4	4	5	4	3	4	6	1	k__Bacteria; p__Firmicutes; c__Clostridia; o__Clostridiales; f__Ruminococcaceae; g__Ruminococcaceae UCG-014; s__
OTU1117	0	0	0	0	0	0	0	0	1	0	1	0	0	0	2	1	1	0	0	0	0	2	1	2	2	0	0	1	0	1	0	0	0	1	0	0	2	0	0	0	0	0	k__Bacteria; p__Firmicutes; c__Clostridia; o__Clostridiales; f__Ruminococcaceae; g__[Eubacterium] coprostanoligenes group; s__
OTU835	11	5	3	5	4	2	0	3	2	2	2	3	1	6	4	3	5	3	6	4	2	2	2	1	2	2	3	3	6	2	3	1	3	2	10	2	6	2	3	2	7	2	k__Bacteria; p__Firmicutes; c__Clostridia; o__Clostridiales; f__Clostridiales vadinBB60 group; g__; s__
OTU111	13	8	3	4	11	21	1	5	6	0	5	4	8	6	3	0	1	8	6	0	1	3	3	1	1	0	6	11	0	1	8	5	4	4	11	3	1	2	2	5	4	3	k__Bacteria; p__Firmicutes; c__Erysipelotrichia; o__Erysipelotrichales; f__Erysipelotrichaceae; g__Erysipelotrichaceae UCG-004; s__
OTU259	0	0	0	1	0	0	0	0	0	0	0	0	0	0	0	0	2	0	0	0	0	0	0	0	0	0	1	0	0	0	0	0	0	0	0	0	0	0	0	0	0	0	k__Bacteria; p__Tenericutes; c__Mollicutes; o__Mollicutes RF39; f__; g__; s__
OTU341	1265	953	1005	695	841	890	962	902	932	877	974	969	1078	985	961	211	838	860	891	904	868	873	888	986	962	1129	739	869	526	1091	708	925	781	832	1370	950	809	911	908	1384	1073	830	k__Bacteria; p__Bacteroidetes; c__Bacteroidia; o__Bacteroidales; f__Prevotellaceae; g__Prevotella 1; s__
OTU147	1	1	0	1	1	0	0	0	0	2	0	0	1	1	0	1	1	0	1	0	0	0	0	0	1	0	0	2	3	0	0	1	0	0	2	0	0	0	0	1	0	0	k__Bacteria; p__Proteobacteria; c__Deltaproteobacteria; o__Desulfovibrionales; f__Desulfovibrionaceae; g__Desulfovibrio; s__
OTU1373	1	3	0	10	2	2	2	2	6	5	0	0	0	2	1	4	1	1	1	3	9	1	4	2	6	8	2	5	3	2	4	1	2	2	4	8	1	4	5	0	2	6	k__Bacteria; p__Proteobacteria; c__Alphaproteobacteria; o__Rhodospirillales; f__; g__; s__
OTU1602	2	0	1	2	0	0	0	0	0	1	1	0	1	1	0	9	1	0	1	0	0	2	0	0	0	2	0	2	7	1	1	1	0	1	5	1	12	2	2	0	1	1	k__Bacteria; p__Firmicutes; c__Clostridia; o__Clostridiales; f__Family XI; g__W5053; s__
OTU1555	0	0	0	0	0	0	0	0	0	2	0	0	0	0	0	0	0	0	0	0	0	0	0	0	1	0	0	0	0	0	0	0	0	0	0	0	0	0	0	0	0	0	k__Bacteria; p__Firmicutes; c__Clostridia; o__Clostridiales; f__Defluviitaleaceae; g__Defluviitaleaceae UCG-011; s__
OTU1495	1	0	0	0	0	0	1	1	0	1	0	2	1	0	0	1	0	1	0	2	0	1	3	0	1	2	1	2	0	0	0	0	1	0	0	0	0	0	0	0	1	0	k__Bacteria; p__Firmicutes; c__Clostridia; o__Clostridiales; f__Lachnospiraceae; g__Acetitomaculum; s__
OTU276	18	22	39	29	58	51	30	73	86	126	30	51	21	25	49	91	69	88	20	53	92	33	42	31	80	45	22	50	58	31	40	94	36	56	40	42	35	28	54	2	32	19	k__Bacteria; p__Planctomycetes; c__Planctomycetacia; o__Pirellulales; f__Pirellulaceae; g__p-1088-a5 gut group; s__
OTU1430	4	1	4	3	2	2	1	5	1	5	2	2	2	2	5	20	0	0	2	2	2	1	2	3	1	1	5	1	7	0	1	3	1	1	1	2	5	3	0	1	1	2	k__Bacteria; p__Firmicutes; c__Clostridia; o__Clostridiales; f__Lachnospiraceae; g__Lachnospiraceae UCG-002; s__
OTU1259	7	3	8	7	7	7	4	9	9	5	2	8	8	5	8	16	4	6	3	5	7	10	3	4	2	4	5	4	17	2	3	4	2	4	9	1	2	4	2	3	1	1	k__Bacteria; p__Firmicutes; c__Clostridia; o__Clostridiales; f__Ruminococcaceae; g__Ruminococcaceae UCG-014; s__
OTU1129	3	2	0	1	2	8	7	8	6	6	1	4	0	1	0	1	5	10	1	7	7	4	6	2	8	7	4	6	3	2	0	5	3	4	1	6	1	2	5	2	4	4	k__Bacteria; p__Lentisphaerae; c__Lentisphaeria; o__Victivallales; f__Victivallaceae; g__; s__
OTU150	2	0	0	3	0	0	0	0	0	1	1	0	0	2	0	2	0	1	0	1	0	1	0	0	0	1	1	2	3	0	0	0	0	0	6	0	3	0	0	0	1	0	Unassigned
OTU1408	3	4	1	4	1	2	5	0	0	2	3	4	1	0	1	0	6	3	3	1	3	3	6	2	0	4	9	0	2	3	7	5	9	2	0	4	3	3	6	3	3	3	k__Bacteria; p__Cyanobacteria; c__Melainabacteria; o__Gastranaerophilales; f__; g__; s__
OTU337	23	23	20	29	20	28	18	14	19	19	19	21	40	31	25	17	21	22	19	23	23	53	19	30	19	24	32	26	14	13	25	22	23	36	10	26	13	27	32	2	23	27	k__Bacteria; p__Bacteroidetes; c__Bacteroidia; o__Bacteroidales; f__Rikenellaceae; g__Rikenellaceae RC9 gut group; s__
OTU629	31	52	70	28	44	49	39	27	32	36	53	37	77	64	63	16	45	44	61	46	37	100	47	53	47	38	43	32	7	31	51	58	34	74	13	56	4	39	49	2	45	44	k__Bacteria; p__Bacteroidetes; c__Bacteroidia; o__Bacteroidales; f__Prevotellaceae; g__Prevotella 1; s__
OTU1444	0	0	0	2	0	0	0	0	0	0	2	0	0	0	0	2	0	1	0	0	0	0	0	0	0	1	1	0	0	1	0	0	0	0	0	0	1	0	0	0	0	0	k__Bacteria; p__Firmicutes; c__Clostridia; o__Clostridiales; f__Lachnospiraceae; g__Lachnospiraceae ND3007 group; s__
OTU768	7	8	9	13	0	1	1	1	3	2	8	1	11	8	7	27	3	2	11	1	3	3	0	5	3	0	1	2	27	0	3	5	0	6	1	3	10	1	2	0	3	3	k__Bacteria; p__Firmicutes; c__Clostridia; o__Clostridiales; f__Lachnospiraceae; g__Lachnospiraceae NK3A20 group; s__
OTU1211	11	6	10	15	5	7	14	9	5	7	19	8	15	9	12	38	5	9	15	5	4	22	8	4	11	6	10	11	9	3	15	10	6	15	9	6	13	7	8	5	8	12	k__Bacteria; p__Firmicutes; c__Clostridia; o__Clostridiales; f__Ruminococcaceae; g__Ruminococcaceae UCG-014; s__
OTU641	22	13	14	12	18	24	27	24	26	27	15	20	11	15	10	4	31	20	8	23	25	7	21	12	15	22	21	26	7	12	27	16	14	21	15	16	13	14	14	17	17	13	k__Bacteria; p__Bacteroidetes; c__Bacteroidia; o__Bacteroidales; f__Prevotellaceae; g__Prevotellaceae UCG-003; s__
OTU896	7	5	3	2	13	10	1	2	4	1	5	1	2	1	3	2	0	17	4	3	3	3	6	3	7	2	6	4	6	1	2	4	4	0	6	0	2	0	4	2	2	1	k__Bacteria; p__Firmicutes; c__Clostridia; o__Clostridiales; f__Ruminococcaceae; g__Ruminococcaceae UCG-013; s__
OTU1614	0	0	1	0	0	0	0	0	0	0	2	0	0	1	0	1	0	0	0	0	0	1	0	0	1	0	0	0	0	0	0	0	0	0	0	0	1	2	0	0	0	1	k__Bacteria; p__Firmicutes; c__Clostridia; o__Clostridiales; f__Peptostreptococcaceae; g__Peptostreptococcus; s__
OTU215	0	0	0	0	0	1	0	0	0	0	0	0	0	0	0	0	0	0	0	0	0	0	0	0	0	0	0	0	0	0	0	1	0	1	0	1	0	0	0	0	0	0	k__Bacteria; p__Proteobacteria; c__Deltaproteobacteria; o__Desulfovibrionales; f__Desulfovibrionaceae; g__Mailhella; s__
OTU1291	2	1	1	0	0	2	1	1	0	1	3	0	1	2	3	0	0	1	0	2	2	2	1	1	0	2	2	1	2	0	3	0	1	2	1	0	2	1	1	2	1	0	k__Bacteria; p__Cyanobacteria; c__Melainabacteria; o__Gastranaerophilales; f__; g__; s__
OTU860	18	11	21	20	23	12	6	12	16	8	27	24	13	11	29	41	13	28	13	13	13	25	16	14	3	12	20	6	30	17	0	7	21	15	4	8	18	16	9	2	16	8	k__Bacteria; p__Firmicutes; c__Clostridia; o__Clostridiales; f__Ruminococcaceae; g__Ruminococcaceae NK4A214 group; s__
OTU753	5	8	8	6	6	4	4	4	3	4	4	1	3	5	4	10	3	4	5	6	7	3	6	0	3	4	3	1	6	2	2	2	3	4	10	3	7	2	4	2	4	1	k__Bacteria; p__Firmicutes; c__Negativicutes; o__Selenomonadales; f__Veillonellaceae; g__Quinella; s__
OTU89	3	2	1	3	1	1	3	5	1	14	0	7	2	4	3	7	6	13	1	6	10	0	8	3	4	1	0	5	9	3	0	2	4	1	2	2	4	2	4	1	0	1	k__Bacteria; p__Kiritimatiellaeota; c__Kiritimatiellae; o__WCHB1-41; f__; g__; s__
OTU546	1	1	0	0	3	0	2	3	3	1	2	1	1	0	1	0	1	4	1	2	1	0	6	1	1	3	2	1	1	1	2	0	1	2	0	0	0	4	0	2	3	0	k__Bacteria; p__Bacteroidetes; c__Bacteroidia; o__Bacteroidales; f__F082; g__; s__
OTU153	1	1	2	9	0	0	0	0	0	1	0	0	0	4	1	0	2	1	1	0	3	0	0	1	0	0	0	0	3	1	1	1	2	1	1	3	1	0	0	0	0	1	k__Bacteria; p__Kiritimatiellaeota; c__Kiritimatiellae; o__WCHB1-41; f__; g__; s__
OTU621	44	37	22	42	4	3	11	11	10	7	27	17	29	27	28	15	9	8	42	5	11	12	6	18	4	5	8	2	46	17	21	19	15	22	45	3	38	14	16	35	19	20	k__Bacteria; p__Bacteroidetes; c__Bacteroidia; o__Bacteroidales; f__Bacteroidales RF16 group; g__; s__
OTU1611	0	0	0	0	1	1	0	0	0	0	0	0	1	0	0	0	0	1	0	1	0	0	1	0	0	0	1	0	0	0	1	0	1	0	0	0	0	0	1	1	0	0	k__Bacteria; p__Actinobacteria; c__Coriobacteriia; o__Coriobacteriales; f__Eggerthellaceae; g__Gordonibacter; s__
OTU581	10	6	7	7	17	4	7	12	5	7	6	11	8	6	6	1	5	10	8	3	2	3	9	9	7	12	13	5	3	11	3	5	10	7	6	4	2	6	9	10	7	10	k__Bacteria; p__Bacteroidetes; c__Bacteroidia; o__Bacteroidales; f__Prevotellaceae; g__Prevotella 1; s__
OTU950	119	133	151	202	102	135	104	144	165	149	119	106	170	123	166	430	166	133	121	116	130	195	154	160	125	176	174	80	379	147	103	141	115	137	168	121	330	77	152	14	125	100	k__Bacteria; p__Firmicutes; c__Clostridia; o__Clostridiales; f__Christensenellaceae; g__Christensenellaceae R-7 group; s__
OTU1445	0	0	0	2	3	5	2	2	1	1	1	1	0	0	0	3	2	1	0	0	1	0	2	1	5	2	4	5	1	0	0	3	1	0	1	2	1	2	0	0	1	1	k__Bacteria; p__Firmicutes; c__Clostridia; o__Clostridiales; f__Lachnospiraceae; g__Lachnospiraceae AC2044 group; s__
OTU1378	0	0	3	3	3	3	4	1	0	0	2	7	1	0	0	3	8	1	3	1	2	1	0	1	1	0	1	4	0	1	4	4	0	3	0	1	1	3	2	0	0	6	k__Bacteria; p__Firmicutes; c__Clostridia; o__Clostridiales; f__Ruminococcaceae; g__Ruminococcaceae NK4A214 group; s__
OTU1120	0	0	0	2	0	1	0	0	1	0	1	0	1	1	0	1	0	0	2	0	0	0	0	1	1	1	0	0	1	0	3	0	1	0	0	2	1	0	1	0	0	1	k__Bacteria; p__Firmicutes; c__Clostridia; o__Clostridiales; f__Christensenellaceae; g__Christensenellaceae R-7 group; s__
OTU1128	1	1	1	10	5	1	1	1	2	0	0	3	0	1	2	2	1	2	1	1	0	0	2	1	3	0	3	6	1	0	0	1	0	0	0	3	0	0	0	1	0	0	k__Bacteria; p__Firmicutes; c__Clostridia; o__Clostridiales; f__Ruminococcaceae; g__Ruminococcaceae UCG-002; s__
OTU1213	3	6	4	5	12	3	6	9	7	8	7	8	8	8	3	14	3	10	3	3	4	11	7	4	3	2	7	8	6	4	3	7	9	3	2	10	12	5	4	0	8	6	k__Bacteria; p__Firmicutes; c__Clostridia; o__Clostridiales; f__Family XIII; g__Anaerovorax; s__
OTU1145	0	0	0	0	0	0	0	0	0	0	0	1	0	0	0	0	0	0	1	0	0	0	0	0	0	0	0	0	1	0	0	0	0	0	0	0	2	0	0	0	0	0	k__Bacteria; p__Firmicutes; c__Clostridia; o__Clostridiales; f__Family XIII; g__[Eubacterium] nodatum group; s__
OTU195	1	0	0	3	0	0	0	0	0	0	0	0	0	0	0	0	0	0	0	0	0	0	0	0	0	0	0	0	1	0	0	0	0	0	0	0	1	0	0	0	0	0	k__Bacteria; p__Firmicutes; c__Bacilli; o__Lactobacillales; f__Carnobacteriaceae; g__Alloiococcus
OTU1035	63	62	51	56	58	62	24	40	47	42	50	47	62	58	69	72	38	63	38	24	34	37	46	29	31	20	31	55	72	32	13	20	40	41	49	24	40	40	45	47	31	28	k__Bacteria; p__Synergistetes; c__Synergistia; o__Synergistales; f__Synergistaceae; g__Fretibacterium; s__
OTU172	0	0	1	1	0	5	2	1	2	2	1	3	2	2	1	10	1	1	1	5	1	2	3	2	4	2	1	0	8	2	2	3	5	0	2	0	3	4	1	0	1	1	k__Bacteria; p__Tenericutes; c__Mollicutes; o__Mollicutes RF39; f__; g__; s__
OTU1110	0	1	1	0	0	0	0	0	0	0	0	0	0	0	1	1	0	0	2	0	0	0	1	1	0	0	0	0	0	1	0	0	0	0	0	0	0	0	0	0	1	0	k__Bacteria; p__Firmicutes; c__Clostridia; o__Clostridiales; f__Ruminococcaceae; g__[Eubacterium] coprostanoligenes group; s__
OTU563	1	0	0	1	0	0	0	0	0	0	0	0	0	0	2	1	0	0	0	0	0	1	0	1	0	0	0	1	1	0	0	0	0	0	0	0	0	0	0	0	0	0	k__Bacteria; p__Bacteroidetes; c__Bacteroidia; o__Bacteroidales; f__Prevotellaceae
OTU1261	1	0	6	1	5	5	1	7	2	6	1	6	3	3	2	2	3	3	2	3	2	5	3	3	2	2	5	3	3	2	0	2	4	2	0	4	1	3	3	1	2	3	k__Bacteria; p__Firmicutes; c__Clostridia; o__Clostridiales; f__Lachnospiraceae; g__Lachnospiraceae UCG-006; s__
OTU1303	0	3	0	0	0	1	2	3	1	3	3	1	1	4	2	5	2	1	3	1	1	2	0	2	1	0	1	1	4	0	1	0	1	0	0	0	1	1	1	0	0	0	k__Bacteria; p__Firmicutes; c__Clostridia; o__Clostridiales; f__Defluviitaleaceae; g__Defluviitaleaceae UCG-011; s__
OTU795	1	1	0	1	0	0	0	0	0	0	0	0	0	0	0	0	0	0	1	0	0	0	0	0	0	0	0	0	1	0	0	0	0	0	2	0	4	0	0	0	0	0	k__Bacteria; p__Actinobacteria; c__Actinobacteria; o__Micrococcales; f__Micrococcaceae; g__Nesterenkonia
OTU417	23	19	25	15	13	7	11	20	12	12	13	17	18	24	31	6	11	12	22	10	9	13	12	8	11	18	10	10	11	16	14	9	14	17	19	9	16	8	11	22	11	22	k__Bacteria; p__Bacteroidetes; c__Bacteroidia; o__Bacteroidales; f__Prevotellaceae; g__Prevotella 1; s__
OTU33	2	1	1	6	0	0	1	0	1	2	1	0	0	0	0	0	0	0	0	0	0	0	3	0	0	0	3	1	3	0	4	0	0	0	0	0	0	0	0	0	0	0	k__Bacteria; p__Proteobacteria; c__Gammaproteobacteria; o__Pseudomonadales; f__Moraxellaceae; g__Acinetobacter; s__
OTU427	4	3	5	3	10	13	19	11	12	6	10	8	14	4	3	1	13	16	7	9	11	9	16	7	17	11	12	10	2	5	6	5	4	4	1	9	3	12	4	2	8	4	k__Bacteria; p__Bacteroidetes; c__Bacteroidia; o__Bacteroidales; f__; g__; s__
OTU430	3	0	1	1	6	6	2	0	8	4	1	4	2	0	1	1	3	6	0	2	4	2	3	2	2	8	6	3	1	4	2	5	1	3	3	6	0	5	1	0	4	2	k__Bacteria; p__Bacteroidetes; c__Bacteroidia; o__Bacteroidales; f__Bacteroidetes BD2-2; g__; s__
OTU1639	2	2	1	41	3	7	3	1	16	2	5	1	0	1	5	11	2	9	1	4	1	2	7	1	4	14	9	3	5	1	2	1	6	3	2	3	50	0	3	0	4	3	Unassigned
OTU832	0	0	0	1	0	0	0	0	1	0	0	0	2	0	0	1	0	0	0	0	0	0	1	0	0	1	0	0	0	0	0	0	0	0	0	0	0	0	0	1	0	0	k__Bacteria; p__Actinobacteria; c__Nitriliruptoria; o__Nitriliruptorales; f__Nitriliruptoraceae
OTU577	0	1	0	0	0	0	1	0	0	0	0	0	0	0	0	0	1	0	1	0	0	0	0	0	1	0	2	0	0	0	1	0	0	0	0	0	0	0	0	0	0	1	k__Bacteria; p__Bacteroidetes; c__Bacteroidia; o__Bacteroidales; f__Prevotellaceae; g__Prevotella 1; s__
OTU1518	0	0	1	2	2	3	0	0	2	0	0	0	0	0	1	0	0	2	0	0	0	1	0	0	1	0	1	0	0	0	0	0	0	0	0	0	0	0	0	0	0	0	k__Bacteria; p__Firmicutes; c__Clostridia; o__Clostridiales; f__Ruminococcaceae; g__CAG-352; s__
OTU567	1	3	3	2	0	0	1	1	0	0	1	1	0	0	2	0	0	0	1	1	0	3	0	0	0	0	1	1	0	1	2	0	2	0	0	1	0	0	1	0	0	2	k__Bacteria; p__Bacteroidetes; c__Bacteroidia; o__Bacteroidales; f__Prevotellaceae; g__Prevotella 1; s__
OTU646	4	8	5	11	4	8	7	4	1	3	5	7	10	8	5	0	7	4	6	8	6	2	5	3	5	8	3	6	4	10	4	6	11	6	8	7	9	10	9	11	5	6	k__Bacteria; p__Bacteroidetes; c__Bacteroidia; o__Bacteroidales; f__Prevotellaceae; g__Alloprevotella; s__
OTU186	0	0	0	1	0	0	0	0	0	0	2	0	0	1	0	1	0	0	0	0	0	0	0	0	0	0	0	0	0	0	0	0	0	0	1	0	0	0	0	0	0	0	k__Bacteria; p__Tenericutes; c__Mollicutes; o__Acholeplasmatales; f__Acholeplasmataceae; g__Acholeplasma
OTU1512	0	2	0	0	0	0	1	0	1	0	0	1	0	0	0	0	1	0	0	1	1	1	0	0	0	0	0	0	0	0	0	1	0	0	1	0	0	0	0	0	0	0	k__Bacteria; p__Firmicutes; c__Clostridia; o__Clostridiales; f__Ruminococcaceae; g__; s__
OTU792	0	0	0	0	0	0	0	1	0	0	0	0	0	0	0	0	0	0	0	0	0	0	0	0	2	0	2	0	0	0	0	0	0	0	0	0	0	0	0	0	0	0	Unassigned
OTU381	19	17	21	28	25	15	30	23	26	24	27	21	34	24	25	55	35	17	21	27	26	49	26	8	13	22	22	31	11	11	20	33	20	42	8	30	16	20	26	1	16	28	k__Bacteria; p__Bacteroidetes; c__Bacteroidia; o__Bacteroidales; f__Prevotellaceae; g__Prevotellaceae NK3B31 group; s__
OTU250	1	0	3	3	0	0	0	0	0	0	1	1	1	1	1	12	0	1	0	0	1	0	0	1	1	0	0	0	8	0	2	1	0	1	0	0	5	0	1	0	1	0	k__Bacteria; p__Firmicutes; c__Erysipelotrichia; o__Erysipelotrichales; f__Erysipelotrichaceae; g__Erysipelotrichaceae UCG-010; s__
OTU38	265	429	423	221	327	491	296	398	300	399	447	269	654	538	274	289	311	323	393	398	300	645	403	368	410	347	353	424	321	397	379	413	326	272	227	288	160	352	263	254	336	319	k__Bacteria; p__Firmicutes; c__Negativicutes; o__Selenomonadales; f__Acidaminococcaceae; g__Succiniclasticum; s__
OTU1588	0	0	0	0	0	0	0	0	1	0	0	0	0	0	0	0	0	0	0	0	0	0	0	0	0	0	2	0	0	0	0	0	0	0	0	0	0	0	0	0	0	0	k__Bacteria; p__Firmicutes; c__Clostridia; o__Clostridiales; f__Lachnospiraceae; g__Lachnospiraceae NK3A20 group; s__
OTU1304	0	0	0	0	1	0	0	0	0	0	0	0	0	0	0	0	0	0	0	0	0	0	0	0	0	0	0	0	0	0	0	0	0	0	0	0	0	0	0	0	0	0	k__Bacteria; p__Firmicutes; c__Clostridia; o__Clostridiales; f__Lachnospiraceae; g__Tyzzerella 3; s__
OTU502	3	5	9	3	7	4	3	3	2	2	1	2	0	3	5	1	6	6	9	2	3	7	5	3	4	3	8	3	0	4	4	3	1	2	1	2	3	2	4	6	0	5	k__Bacteria; p__Bacteroidetes; c__Bacteroidia; o__Bacteroidales; f__Prevotellaceae; g__Prevotella 1; s__
OTU513	0	0	0	0	0	0	0	0	0	0	0	0	0	0	0	0	1	0	0	0	0	0	0	0	0	0	0	2	0	0	0	0	0	0	0	0	0	0	0	0	0	1	Unassigned
OTU1059	18	6	6	12	0	0	1	0	0	0	5	0	3	2	0	34	1	0	5	0	0	1	1	2	0	0	0	1	38	1	3	0	0	0	16	0	21	2	0	0	2	0	k__Bacteria; p__Patescibacteria; c__Saccharimonadia; o__Saccharimonadales; f__; g__; s__
OTU1465	0	0	3	1	0	0	1	0	0	0	0	0	0	2	0	2	1	1	0	0	1	0	1	0	0	1	0	0	0	0	1	0	0	0	0	1	3	0	0	0	0	0	k__Bacteria; p__Proteobacteria; c__Alphaproteobacteria; o__Rhodobacterales; f__Rhodobacteraceae; g__Rhodobaculum; s__
OTU12	1	1	0	4	7	9	3	4	3	1	0	0	1	1	1	1	1	0	1	3	0	0	0	3	2	1	6	2	0	2	7	4	2	2	0	1	0	3	2	1	2	0	k__Bacteria; p__Proteobacteria; c__Deltaproteobacteria; o__Bradymonadales; f__; g__; s__
OTU1219	3	3	3	1	1	2	5	6	5	3	5	4	4	1	4	10	1	3	7	7	1	11	1	5	6	6	3	4	6	4	1	6	3	9	3	8	8	5	7	1	2	4	k__Bacteria; p__Firmicutes; c__Clostridia; o__Clostridiales; f__Defluviitaleaceae; g__Defluviitaleaceae UCG-011; s__
OTU824	1	23	44	51	37	16	11	14	26	18	21	20	43	27	40	5	30	19	19	27	17	31	30	16	7	7	6	10	8	12	19	31	21	42	4	25	4	36	24	11	20	30	k__Bacteria; p__Firmicutes; c__Clostridia; o__Clostridiales; f__Ruminococcaceae; g__Ruminococcus 2; s__
OTU980	0	0	0	0	5	2	0	1	9	0	0	1	0	0	1	1	0	5	0	1	2	0	4	0	1	4	2	5	1	1	1	0	0	0	1	0	0	0	1	0	1	0	k__Bacteria; p__Firmicutes; c__Clostridia; o__Clostridiales; f__Ruminococcaceae; g__Ruminococcaceae UCG-010; s__
OTU785	1	3	1	3	16	19	8	16	24	24	1	6	4	2	1	8	21	16	2	21	9	11	21	3	18	23	15	23	5	8	13	27	6	5	8	26	5	7	3	1	4	6	k__Bacteria; p__Firmicutes; c__Clostridia; o__Clostridiales; f__Lachnospiraceae; g__Butyrivibrio 2; s__
OTU1556	0	1	0	0	2	1	0	2	2	1	0	2	1	0	0	1	1	0	0	4	0	3	1	0	0	3	2	3	0	0	0	5	1	0	0	0	0	1	0	0	0	1	k__Bacteria; p__Firmicutes; c__Clostridia; o__Clostridiales; f__Ruminococcaceae; g__Ruminococcaceae UCG-010; s__
OTU1138	0	0	0	1	4	4	1	2	2	0	0	0	1	0	0	2	0	0	0	1	1	1	2	0	4	0	7	2	0	0	0	0	1	3	1	1	0	1	0	0	0	0	k__Bacteria; p__Firmicutes; c__Clostridia; o__Clostridiales; f__Family XIII; g__Anaerovorax; s__
OTU1113	0	0	0	0	0	0	0	0	0	0	0	0	2	0	0	1	0	0	0	0	0	0	0	0	0	0	0	0	1	0	0	1	0	0	1	0	0	0	0	0	0	0	k__Bacteria; p__Synergistetes; c__Synergistia; o__Synergistales; f__Synergistaceae; g__Fretibacterium; s__
OTU234	5	2	1	1	7	9	3	3	2	6	2	1	6	7	3	0	5	5	2	0	1	0	1	1	0	4	7	1	0	1	6	2	7	2	4	5	2	7	3	4	1	1	k__Bacteria; p__Firmicutes; c__Erysipelotrichia; o__Erysipelotrichales; f__Erysipelotrichaceae; g__Erysipelotrichaceae UCG-004; s__
OTU1191	45	60	69	27	21	35	24	30	32	21	60	63	58	49	63	123	39	55	59	27	40	51	38	47	24	24	12	23	101	37	0	49	35	46	15	40	61	36	47	19	42	26	k__Bacteria; p__Firmicutes; c__Clostridia; o__Clostridiales; f__Ruminococcaceae; g__Ruminococcaceae UCG-001; s__
OTU479	0	0	2	0	7	6	2	4	3	3	1	2	0	3	1	0	4	5	0	4	3	1	6	2	7	7	6	7	0	1	5	6	5	1	0	2	0	4	2	2	1	6	k__Bacteria; p__Bacteroidetes; c__Bacteroidia; o__Bacteroidales; f__Rikenellaceae; g__Rikenellaceae RC9 gut group; s__
OTU551	2	0	0	4	3	3	2	2	3	0	1	5	0	0	1	0	3	1	0	1	0	2	2	0	2	2	5	1	0	0	1	0	0	0	1	0	1	0	0	0	0	1	k__Bacteria; p__Bacteroidetes; c__Bacteroidia; o__Bacteroidales; f__Prevotellaceae; g__Prevotella 1; s__
OTU574	0	1	0	0	0	1	0	0	1	0	0	1	0	0	0	0	1	0	1	0	0	2	0	0	0	0	0	0	0	0	0	0	0	0	0	1	0	0	0	1	0	0	k__Bacteria; p__Bacteroidetes; c__Bacteroidia; o__Bacteroidales; f__Prevotellaceae; g__Prevotella 1; s__
OTU617	3	2	3	10	37	40	57	47	65	83	6	56	3	1	2	0	132	41	3	56	66	3	22	31	84	75	20	46	1	33	17	54	53	5	1	124	2	41	16	5	33	4	k__Bacteria; p__Bacteroidetes; c__Bacteroidia; o__Bacteroidales; f__Prevotellaceae; g__Prevotellaceae UCG-001; s__
OTU879	41	8	7	29	0	0	3	2	0	0	8	0	2	9	8	11	0	0	4	1	1	2	1	1	0	2	1	1	4	0	3	0	1	2	37	1	21	1	4	4	1	3	k__Bacteria; p__Firmicutes; c__Clostridia; o__Clostridiales; f__Ruminococcaceae; g__Ruminococcaceae UCG-014; s__
OTU334	147	82	119	106	93	131	122	107	129	94	91	125	94	88	117	37	113	99	98	113	113	116	117	89	113	132	122	114	45	73	108	98	104	94	125	121	62	95	91	76	115	71	k__Bacteria; p__Bacteroidetes; c__Bacteroidia; o__Bacteroidales; f__Prevotellaceae; g__Prevotella 1; s__
OTU152	2	0	0	0	0	1	1	0	0	1	0	0	0	1	0	5	0	0	0	0	0	0	0	2	0	0	0	1	1	0	0	0	0	0	1	0	4	0	0	0	2	1	k__Bacteria; p__Tenericutes; c__Mollicutes; o__Mollicutes RF39; f__; g__; s__
OTU766	1	0	0	0	1	0	0	0	0	0	1	1	1	1	0	0	1	0	0	1	0	0	1	0	0	0	0	0	0	0	1	0	1	1	0	0	1	1	2	0	0	1	k__Bacteria; p__Tenericutes; c__Mollicutes; o__Acholeplasmatales; f__Acholeplasmataceae; g__Acholeplasma; s__
OTU88	2	6	4	6	8	7	5	4	10	11	4	9	0	11	4	7	11	15	4	13	12	0	11	10	16	7	2	13	16	3	3	3	5	5	10	5	4	3	8	3	8	2	k__Bacteria; p__Kiritimatiellaeota; c__Kiritimatiellae; o__WCHB1-41; f__; g__; s__
OTU406	3	3	4	9	19	12	31	12	10	15	2	5	8	3	5	0	14	10	0	19	8	3	14	6	8	16	17	17	2	17	21	11	12	5	3	16	1	14	10	2	5	11	k__Bacteria; p__Bacteroidetes; c__Bacteroidia; o__Bacteroidales; f__Bacteroidales BS11 gut group; g__; s__
OTU1	1	0	0	7	6	6	5	4	6	1	5	1	1	1	1	0	3	0	1	6	1	1	3	5	7	4	11	8	1	2	9	2	13	6	1	9	0	2	5	0	3	0	k__Bacteria; p__Proteobacteria; c__Deltaproteobacteria; o__Bradymonadales; f__; g__; s__
OTU998	7	1	6	4	7	7	6	1	5	0	3	3	4	1	2	1	5	1	2	6	10	2	7	1	2	0	10	5	3	1	2	1	5	4	1	4	0	9	4	7	0	2	k__Bacteria; p__Firmicutes; c__Clostridia; o__Clostridiales; f__Ruminococcaceae; g__Ruminococcaceae NK4A214 group; s__
OTU229	1	6	7	10	9	7	5	10	7	3	4	4	10	5	5	7	6	4	5	8	10	12	4	3	6	1	9	8	6	6	8	3	6	5	1	6	3	5	4	1	6	4	k__Bacteria; p__Firmicutes; c__Erysipelotrichia; o__Erysipelotrichales; f__Erysipelotrichaceae; g__[Anaerorhabdus] furcosa group; s__
OTU1613	3	2	2	9	8	14	4	6	12	8	3	3	4	2	1	7	14	11	2	7	12	8	19	0	12	2	15	15	8	2	3	6	0	3	5	8	5	1	0	1	7	3	k__Bacteria; p__Firmicutes; c__Clostridia; o__Clostridiales; f__Lachnospiraceae; g__Lachnospiraceae NK3A20 group; s__
OTU1644	0	2	1	2	1	1	0	1	7	0	0	0	0	1	0	1	0	0	0	0	0	2	4	1	1	2	4	2	1	0	0	0	1	0	1	0	6	1	1	0	0	1	Unassigned
OTU197	0	0	1	6	0	1	2	0	0	0	0	0	1	0	1	3	0	0	1	0	1	0	0	0	0	0	0	0	0	0	1	1	0	0	1	0	3	0	0	0	0	0	k__Bacteria; p__Firmicutes; c__Negativicutes; o__Selenomonadales; f__Veillonellaceae; g__Megasphaera; s__
OTU917	3	2	4	3	2	1	3	3	3	2	2	0	4	2	3	5	0	5	1	6	1	4	1	0	1	4	4	1	6	1	3	1	1	4	0	1	5	4	2	0	1	0	k__Bacteria; p__Firmicutes; c__Clostridia; o__Clostridiales; f__Ruminococcaceae; g__Ruminococcaceae NK4A214 group; s__
OTU645	6	4	3	8	6	1	4	7	7	4	2	3	6	4	8	19	3	2	3	3	2	2	2	3	3	5	4	3	9	8	5	5	8	9	6	5	10	2	9	0	9	3	k__Bacteria; p__Firmicutes; c__Erysipelotrichia; o__Erysipelotrichales; f__Erysipelotrichaceae; g__Solobacterium; s__
OTU460	12	11	12	5	22	20	30	25	25	27	20	28	29	24	16	3	21	22	21	26	26	14	31	24	32	22	26	20	8	17	31	25	25	21	14	27	7	26	21	41	23	24	k__Bacteria; p__Bacteroidetes; c__Bacteroidia; o__Bacteroidales; f__Prevotellaceae; g__Prevotella 1; s__
OTU442	3	2	3	3	7	4	0	5	6	3	4	7	4	1	4	5	5	8	1	4	2	5	6	2	5	8	5	4	7	2	2	4	2	3	2	5	4	3	5	0	6	2	k__Bacteria; p__Bacteroidetes; c__Bacteroidia; o__Bacteroidales; f__Rikenellaceae; g__U29-B03; s__
OTU154	6	2	2	4	0	0	0	0	0	0	0	0	0	0	0	6	0	0	0	0	0	0	0	0	0	1	0	0	2	0	0	0	0	0	2	0	3	0	0	0	1	0	k__Bacteria; p__Proteobacteria; c__Gammaproteobacteria; o__Xanthomonadales; f__Xanthomonadaceae; g__; s__
OTU1192	35	12	20	27	15	18	5	9	11	6	22	2	7	10	20	82	9	15	16	4	7	9	6	9	3	8	6	9	62	4	3	10	4	3	20	10	36	8	8	14	10	13	k__Bacteria; p__Firmicutes; c__Clostridia; o__Clostridiales; f__Ruminococcaceae; g__Ruminococcus 2; s__
OTU160	6	5	4	7	6	9	4	3	5	6	8	1	8	5	1	1	12	5	6	3	4	5	6	4	5	8	13	10	6	2	2	5	4	1	7	3	7	7	6	8	3	7	k__Bacteria; p__Firmicutes; c__Negativicutes; o__Selenomonadales; f__Veillonellaceae; g__Selenomonas 1; s__
OTU945	0	0	0	1	0	0	0	1	1	0	1	0	1	1	0	0	0	0	0	2	1	1	0	0	0	0	0	0	2	0	0	0	0	0	1	1	0	0	0	0	1	1	k__Bacteria; p__Firmicutes; c__Clostridia; o__Clostridiales; f__Ruminococcaceae; g__; s__
OTU901	0	2	2	1	7	6	5	2	7	3	1	1	3	1	3	7	5	2	1	6	2	4	1	1	5	6	6	1	5	1	3	2	2	2	1	3	2	3	6	0	4	1	k__Bacteria; p__Firmicutes; c__Clostridia; o__Clostridiales; f__Christensenellaceae; g__Christensenellaceae R-7 group; s__
OTU908	9	10	6	4	9	1	2	2	9	16	3	6	3	3	8	1	7	2	4	4	7	3	4	4	4	11	7	3	0	5	5	6	5	3	3	7	2	12	4	3	6	7	k__Bacteria; p__Firmicutes; c__Clostridia; o__Clostridiales; f__Clostridiales vadinBB60 group; g__; s__
OTU218	2	1	3	3	1	4	2	0	0	0	0	1	2	3	0	3	1	3	0	2	0	0	1	1	0	0	3	0	0	0	1	2	1	0	4	4	1	3	2	0	1	2	k__Bacteria; p__Firmicutes; c__Negativicutes; o__Selenomonadales; f__Veillonellaceae; g__Selenomonas 1; s__
OTU1394	2	1	4	2	7	4	1	3	4	3	1	3	1	0	2	4	1	5	0	1	2	1	6	6	2	1	4	3	3	3	0	3	0	4	0	2	2	3	1	0	3	1	k__Bacteria; p__Firmicutes; c__Clostridia; o__Clostridiales; f__Lachnospiraceae; g__Acetitomaculum; s__
OTU1057	0	1	0	5	7	1	1	6	1	1	1	4	0	1	1	1	3	1	1	7	0	1	5	2	1	2	7	3	0	0	2	1	3	2	0	0	2	2	4	3	5	3	k__Bacteria; p__Synergistetes; c__Synergistia; o__Synergistales; f__Synergistaceae; g__Fretibacterium; s__
OTU445	2	2	5	1	0	1	4	2	1	0	1	0	4	3	2	1	2	2	4	1	0	1	1	0	0	3	1	1	3	2	2	3	4	2	2	3	1	2	3	0	2	3	k__Bacteria; p__Bacteroidetes; c__Bacteroidia; o__Bacteroidales; f__Prevotellaceae; g__Prevotella 1; s__
OTU97	2	5	0	1	14	8	5	11	7	11	3	6	1	0	4	3	3	17	2	12	7	1	15	5	13	8	21	15	3	3	4	7	7	6	0	6	4	7	7	0	6	6	k__Bacteria; p__Spirochaetes; c__Spirochaetia; o__Spirochaetales; f__Spirochaetaceae; g__Treponema 2; s__
OTU143	1	0	3	5	0	0	2	0	0	1	1	0	0	1	4	11	0	0	1	0	0	5	0	1	0	1	0	0	7	0	0	0	0	1	5	0	5	1	0	0	0	1	k__Bacteria; p__Firmicutes; c__Bacilli; o__Lactobacillales; f__Aerococcaceae; g__Facklamia
OTU804	6	2	1	3	1	1	0	1	0	0	2	1	0	0	2	5	1	0	1	0	0	0	0	1	1	0	0	0	13	1	0	0	1	3	6	1	8	1	1	1	0	0	k__Bacteria; p__Actinobacteria; c__Actinobacteria; o__Bifidobacteriales; f__Bifidobacteriaceae; g__Bifidobacterium
OTU718	155	104	89	19	220	222	165	229	190	238	118	121	44	137	99	13	168	173	100	214	179	73	293	109	181	171	218	167	35	164	88	192	131	107	117	126	78	140	119	168	149	81	k__Bacteria; p__Bacteroidetes; c__Bacteroidia; o__Bacteroidales; f__F082; g__; s__
OTU474	697	731	735	480	494	471	625	576	499	505	697	638	841	670	814	80	504	505	704	506	518	530	488	687	537	578	553	463	252	632	547	540	541	669	587	511	379	663	641	932	705	605	k__Bacteria; p__Bacteroidetes; c__Bacteroidia; o__Bacteroidales; f__Prevotellaceae; g__Prevotella 1; s__
OTU612	3	3	2	0	2	4	2	0	1	1	1	2	0	0	3	0	0	0	1	3	0	2	1	1	0	0	0	1	1	1	0	2	1	3	1	1	4	0	3	1	0	6	k__Bacteria; p__Bacteroidetes; c__Bacteroidia; o__Bacteroidales; f__Prevotellaceae; g__Prevotella 1; s__
OTU1453	1	0	0	0	0	0	0	0	0	0	1	0	0	0	0	0	0	0	0	0	0	0	0	1	1	0	0	0	2	0	0	0	1	0	0	0	0	0	0	0	0	0	k__Bacteria; p__Firmicutes; c__Clostridia; o__Clostridiales; f__Lachnospiraceae; g__Lachnospiraceae UCG-002; s__
OTU462	0	3	3	3	2	8	3	2	7	2	3	1	2	5	3	1	7	3	3	8	1	5	1	3	2	5	3	4	1	4	6	3	3	4	2	6	2	5	3	2	1	4	k__Bacteria; p__Bacteroidetes; c__Bacteroidia; o__Bacteroidales; f__Prevotellaceae; g__Prevotellaceae UCG-004; s__
OTU1018	0	0	0	1	1	0	2	0	0	0	0	0	0	0	0	0	0	0	0	0	0	0	0	0	1	0	0	0	0	0	0	0	0	0	0	0	0	0	0	2	0	0	k__Bacteria; p__Firmicutes; c__Clostridia; o__Clostridiales; f__Ruminococcaceae; g__Ruminococcaceae UCG-010; s__
OTU946	1	0	1	1	3	2	0	0	2	1	2	1	1	2	1	2	2	1	0	2	2	0	1	1	1	2	1	2	3	4	1	1	1	0	2	0	2	2	0	0	1	1	k__Bacteria; p__Firmicutes; c__Clostridia; o__Clostridiales; f__Christensenellaceae; g__Christensenellaceae R-7 group; s__
OTU288	8	17	11	6	152	56	62	48	62	73	16	43	11	19	11	0	80	71	19	88	87	10	62	25	39	42	152	108	2	40	29	63	55	23	9	79	10	72	27	10	30	33	k__Bacteria; p__Proteobacteria; c__Deltaproteobacteria; o__Oligoflexales; f__0319-6G20; g__; s__
OTU39	0	0	1	1	1	2	4	5	2	2	0	1	0	0	0	2	2	4	0	2	1	0	7	1	0	0	14	3	1	0	1	5	0	0	2	3	0	3	0	0	0	0	k__Bacteria; p__Spirochaetes; c__Spirochaetia; o__Spirochaetales; f__Spirochaetaceae; g__Treponema 2; s__
OTU635	5	12	17	10	10	10	6	10	8	6	17	10	12	12	19	22	7	6	14	10	15	15	8	14	17	7	5	14	10	12	10	10	7	10	8	13	15	8	7	2	7	6	k__Bacteria; p__Bacteroidetes; c__Bacteroidia; o__Bacteroidales; f__Muribaculaceae; g__; s__
OTU263	0	0	0	0	0	0	0	0	0	0	0	0	0	0	0	0	0	0	0	0	0	0	0	0	0	0	0	2	0	0	0	0	0	0	0	0	1	0	0	0	0	0	k__Bacteria; p__Firmicutes; c__Erysipelotrichia; o__Erysipelotrichales; f__Erysipelotrichaceae; g__; s__
OTU473	0	0	4	0	0	0	0	2	0	0	0	0	0	0	1	1	0	2	1	0	1	1	0	0	0	0	0	1	1	0	2	0	1	0	0	0	1	2	0	0	0	0	k__Bacteria; p__Bacteroidetes; c__Bacteroidia; o__Bacteroidales; f__Muribaculaceae; g__; s__
OTU1354	1	3	1	1	7	16	4	8	10	14	1	7	3	0	3	4	11	10	2	7	3	8	9	0	8	5	13	16	4	7	4	9	3	2	6	13	2	3	3	0	2	5	k__Bacteria; p__Firmicutes; c__Clostridia; o__Clostridiales; f__Lachnospiraceae; g__Lachnospiraceae NK4A136 group; s__
OTU469	0	0	5	1	1	0	1	0	0	2	0	0	5	2	1	0	0	1	3	0	0	0	0	0	0	0	0	0	0	3	1	0	1	1	0	1	0	2	0	1	1	1	k__Bacteria; p__Bacteroidetes; c__Bacteroidia; o__Bacteroidales; f__Prevotellaceae; g__Prevotella 1; s__
OTU408	8	5	9	4	7	5	27	10	8	22	7	17	13	3	5	5	24	5	4	26	14	15	21	16	13	20	14	7	4	10	21	31	8	16	8	8	5	14	15	1	6	12	k__Bacteria; p__Bacteroidetes; c__Bacteroidia; o__Bacteroidales; f__F082; g__; s__
OTU386	8	6	10	1	7	12	20	12	17	18	10	20	10	4	10	7	13	2	7	23	26	12	20	7	23	18	30	10	4	7	17	28	12	14	2	14	5	8	8	0	16	6	k__Bacteria; p__Bacteroidetes; c__Bacteroidia; o__Bacteroidales; f__F082; g__; s__
OTU114	0	4	2	2	10	6	14	1	8	1	2	5	0	4	1	2	2	10	2	3	8	2	5	4	1	3	3	3	3	6	2	3	6	4	0	7	1	1	3	0	1	3	k__Bacteria; p__Kiritimatiellaeota; c__Kiritimatiellae; o__WCHB1-41; f__; g__; s__
OTU449	7	3	4	6	3	4	6	0	5	5	1	4	6	7	6	1	2	4	4	1	7	13	9	4	4	3	3	3	1	4	4	6	6	6	2	3	2	3	8	0	4	2	k__Bacteria; p__Bacteroidetes; c__Bacteroidia; o__Bacteroidales; f__Rikenellaceae; g__Rikenellaceae RC9 gut group; s__
OTU1208	16	15	23	9	5	11	9	13	7	11	18	15	17	11	14	58	10	6	18	8	11	33	15	14	10	13	6	17	48	7	12	9	8	18	22	6	51	20	11	4	8	11	k__Bacteria; p__Firmicutes; c__Clostridia; o__Clostridiales; f__Ruminococcaceae; g__[Eubacterium] coprostanoligenes group; s__
OTU1401	0	0	3	1	1	2	1	0	0	0	2	2	0	0	2	2	1	2	0	0	0	3	1	2	0	0	0	0	2	1	0	0	0	1	0	1	2	0	2	0	2	0	k__Bacteria; p__Firmicutes; c__Clostridia; o__Clostridiales; f__Lachnospiraceae; g__Syntrophococcus; s__
OTU1391	2	0	0	0	3	4	3	4	7	6	0	0	0	1	1	2	2	8	2	8	3	0	11	1	4	0	6	5	1	1	1	3	0	1	1	3	0	0	2	0	2	0	k__Bacteria; p__Firmicutes; c__Clostridia; o__Clostridiales; f__Lachnospiraceae; g__Lachnospiraceae FCS020 group; s__
OTU185	1	0	0	0	3	0	1	0	1	0	1	1	0	1	0	1	0	0	1	0	1	0	0	0	0	1	0	1	0	0	0	1	0	2	0	0	0	0	1	0	0	0	k__Bacteria; p__Kiritimatiellaeota; c__Kiritimatiellae; o__WCHB1-41; f__; g__; s__
OTU1093	6	0	5	4	0	0	0	0	1	0	3	1	1	2	1	10	0	1	1	1	0	1	1	3	0	2	1	0	15	0	0	1	0	2	7	0	6	0	1	0	1	0	k__Bacteria; p__Patescibacteria; c__Saccharimonadia; o__Saccharimonadales; f__Saccharimonadaceae; g__; s__
OTU90	3	7	4	6	14	8	2	3	8	9	2	10	3	1	4	0	3	15	2	12	12	1	15	5	9	10	1	12	1	6	1	2	7	1	0	3	0	4	13	1	1	3	k__Bacteria; p__Kiritimatiellaeota; c__Kiritimatiellae; o__WCHB1-41; f__; g__; s__
OTU875	10	8	9	18	24	24	9	15	19	17	8	21	20	7	15	27	26	13	8	21	19	18	15	23	20	20	19	11	16	14	5	11	16	8	6	27	4	15	20	2	15	11	k__Bacteria; p__Firmicutes; c__Clostridia; o__Clostridiales; f__Christensenellaceae; g__Christensenellaceae R-7 group; s__
OTU662	0	2	0	2	2	0	4	2	1	2	4	3	3	2	1	0	2	3	1	3	2	0	1	0	3	1	3	2	0	2	3	4	2	5	0	0	0	3	1	1	0	0	k__Bacteria; p__Bacteroidetes; c__Bacteroidia; o__Bacteroidales; f__Prevotellaceae; g__Prevotella 1; s__
OTU253	9	7	7	0	4	4	3	2	3	12	5	3	1	11	5	2	5	2	7	2	4	0	4	5	1	0	2	3	8	6	6	5	5	3	9	2	3	4	7	3	1	2	k__Bacteria; p__Firmicutes; c__Erysipelotrichia; o__Erysipelotrichales; f__Erysipelotrichaceae; g__Erysipelotrichaceae UCG-004; s__
OTU864	10	13	17	20	17	12	7	19	10	18	12	16	17	9	25	38	12	20	12	12	10	12	8	15	16	14	25	12	31	24	8	20	15	17	8	9	15	13	16	1	16	8	k__Bacteria; p__Firmicutes; c__Clostridia; o__Clostridiales; f__Ruminococcaceae; g__Ruminococcaceae NK4A214 group; s__
OTU110	6	1	2	10	10	12	8	3	5	9	6	13	4	4	0	0	7	8	10	3	5	0	5	10	11	20	6	15	2	7	23	5	18	5	1	15	0	10	6	4	3	11	k__Bacteria; p__Proteobacteria; c__Gammaproteobacteria; o__Aeromonadales; f__Succinivibrionaceae; g__Ruminobacter; s__
OTU1193	5	1	3	2	15	13	9	11	19	15	0	14	2	8	3	6	8	17	2	16	23	1	23	7	16	18	19	15	4	8	2	12	11	5	1	6	2	2	5	6	5	2	k__Bacteria; p__Lentisphaerae; c__Lentisphaeria; o__Victivallales; f__Victivallaceae; g__; s__
OTU1641	0	0	0	0	0	0	0	0	0	0	0	0	0	0	0	0	0	0	0	0	0	0	0	0	0	0	0	0	2	0	0	0	0	0	0	0	0	0	0	0	0	0	Unassigned
OTU1345	0	1	2	0	120	50	13	26	45	20	1	6	1	3	3	0	19	74	0	59	15	5	46	6	23	17	34	66	0	1	2	29	10	2	0	13	1	6	4	3	3	0	k__Bacteria; p__Firmicutes; c__Clostridia; o__Clostridiales; f__Ruminococcaceae; g__Ruminococcaceae UCG-010; s__
OTU124	5	4	1	7	14	9	8	4	4	8	2	5	0	4	0	1	4	23	4	9	2	2	13	5	5	6	6	14	3	4	0	9	13	1	4	5	3	2	3	1	2	3	k__Bacteria; p__Kiritimatiellaeota; c__Kiritimatiellae; o__WCHB1-41; f__; g__; s__
OTU1190	5	7	8	5	18	15	6	12	20	14	7	22	7	8	12	18	14	17	7	12	17	18	16	7	13	17	12	19	13	9	10	17	5	11	4	12	5	7	7	0	10	3	k__Bacteria; p__Firmicutes; c__Clostridia; o__Clostridiales; f__Family XIII; g__Anaerovorax; s__
OTU929	0	2	1	1	1	3	3	1	1	3	2	4	1	0	7	4	4	2	4	0	2	2	2	2	3	2	1	1	3	1	1	3	0	1	0	1	2	1	2	0	1	1	k__Bacteria; p__Firmicutes; c__Clostridia; o__Clostridiales; f__Christensenellaceae; g__Christensenellaceae R-7 group; s__
OTU1003	0	0	0	2	0	1	0	1	0	1	0	0	0	0	1	3	0	0	0	1	1	0	0	0	0	0	0	0	2	0	0	0	0	0	0	0	1	1	0	0	1	2	k__Bacteria; p__Firmicutes; c__Clostridia; o__Clostridiales; f__Ruminococcaceae; g__[Eubacterium] coprostanoligenes group; s__
OTU966	0	1	0	0	2	0	1	1	1	0	1	0	0	0	0	1	0	0	1	0	0	0	0	0	1	0	21	6	0	0	14	0	0	1	2	0	0	0	0	1	0	0	k__Bacteria; p__Firmicutes; c__Clostridia; o__Clostridiales; f__Ruminococcaceae; g__Ruminococcaceae UCG-013; s__
OTU771	50	12	16	49	160	189	104	137	123	326	12	91	23	15	17	88	158	140	16	193	125	77	136	40	181	167	181	237	92	54	142	137	58	27	71	172	71	48	38	5	84	24	k__Bacteria; p__Firmicutes; c__Clostridia; o__Clostridiales; f__Lachnospiraceae; g__Butyrivibrio 2; s__
OTU1144	0	1	0	0	0	0	0	0	0	0	0	0	0	0	0	0	0	0	1	0	0	0	0	0	1	0	5	1	0	0	1	0	0	1	0	0	0	0	0	0	0	1	k__Bacteria; p__Firmicutes; c__Clostridia; o__Clostridiales; f__Ruminococcaceae; g__Ruminococcaceae UCG-002; s__
OTU1428	0	2	0	3	11	15	9	8	6	14	5	3	0	1	5	10	8	2	5	7	6	10	10	5	0	9	12	22	5	5	5	7	2	11	6	4	7	2	1	1	3	2	k__Bacteria; p__Firmicutes; c__Clostridia; o__Clostridiales; f__Ruminococcaceae; g__Papillibacter; s__
OTU1230	3	4	3	2	1	1	3	2	3	4	5	2	3	1	2	21	1	0	3	1	1	4	4	0	3	2	2	1	11	0	0	2	1	1	2	2	9	2	4	0	1	1	k__Bacteria; p__Firmicutes; c__Clostridia; o__Clostridiales; f__Ruminococcaceae; g__Ruminococcaceae UCG-014; s__
OTU184	0	1	1	6	1	0	1	0	0	1	0	1	0	1	0	2	2	1	0	0	0	0	0	0	1	1	1	1	1	1	0	0	0	0	0	0	2	0	0	1	0	1	k__Bacteria; p__Kiritimatiellaeota; c__Kiritimatiellae; o__WCHB1-41; f__; g__; s__
OTU687	0	0	1	0	0	2	1	2	3	1	2	5	1	3	2	0	2	1	3	2	2	0	1	3	3	6	3	1	0	3	3	4	4	2	1	1	0	3	2	3	2	5	k__Bacteria; p__Bacteroidetes; c__Bacteroidia; o__Bacteroidales; f__Bacteroidales RF16 group; g__; s__
OTU1530	0	0	0	0	2	0	0	0	1	0	0	0	0	0	0	0	0	0	0	0	0	2	0	0	0	0	0	0	1	0	0	0	0	0	0	0	0	0	0	0	0	0	k__Bacteria; p__Firmicutes; c__Clostridia; o__Clostridiales; f__Ruminococcaceae; g__Ruminococcaceae UCG-010; s__
OTU589	0	0	0	0	0	0	0	0	0	0	0	0	0	0	0	0	1	2	0	0	0	0	0	1	1	0	0	0	0	0	1	0	0	0	1	0	0	0	0	0	0	0	k__Bacteria; p__Bacteroidetes; c__Bacteroidia; o__Bacteroidales; f__Rikenellaceae; g__Rikenellaceae RC9 gut group; s__
OTU1095	0	2	0	1	2	1	3	1	0	1	0	4	2	0	0	2	1	0	1	3	2	1	0	0	0	2	0	0	3	0	0	0	3	0	1	0	1	0	0	0	0	0	k__Bacteria; p__Firmicutes; c__Clostridia; o__Clostridiales; f__Lachnospiraceae; g__Coprococcus 1; s__
OTU158	2	2	0	0	1	0	1	1	0	1	1	0	2	0	0	1	0	0	1	1	0	0	2	0	0	0	0	0	0	1	0	3	0	2	0	1	1	2	0	0	1	0	k__Bacteria; p__Tenericutes; c__Mollicutes; o__Mollicutes RF39; f__; g__; s__
OTU296	8	3	4	7	23	8	3	17	16	18	2	6	1	1	5	13	14	12	2	11	13	5	6	6	7	9	2	6	13	5	8	9	7	4	3	8	7	5	8	0	2	4	k__Bacteria; p__Planctomycetes; c__Planctomycetacia; o__Pirellulales; f__Pirellulaceae; g__p-1088-a5 gut group; s__
OTU168	1	0	0	2	0	0	0	0	0	0	2	0	0	0	0	5	2	0	2	0	0	2	0	1	0	0	0	0	2	0	0	0	0	0	1	0	0	0	0	0	0	0	k__Bacteria; p__Tenericutes; c__Mollicutes; o__Mollicutes RF39; f__; g__; s__
OTU619	1	5	6	2	34	35	20	39	39	36	4	18	11	3	2	0	25	47	2	39	32	3	33	14	28	52	16	33	1	21	12	41	14	5	4	16	5	18	25	6	8	3	k__Bacteria; p__Bacteroidetes; c__Bacteroidia; o__Bacteroidales; f__Rikenellaceae; g__Rikenellaceae RC9 gut group; s__
OTU347	66	54	36	65	50	59	52	53	39	52	24	61	42	37	45	11	58	56	46	51	65	34	59	44	58	43	50	60	39	44	32	42	43	41	75	62	56	41	47	43	35	30	k__Bacteria; p__Bacteroidetes; c__Bacteroidia; o__Bacteroidales; f__Prevotellaceae; g__Prevotella 1; s__
OTU708	0	0	0	0	0	0	0	0	1	0	1	1	0	0	0	0	0	0	2	1	0	0	0	0	0	0	1	0	1	2	0	0	0	1	0	0	0	0	0	0	0	1	k__Bacteria; p__Bacteroidetes; c__Bacteroidia; o__Bacteroidales; f__Bacteroidales RF16 group; g__; s__
OTU920	1	0	2	2	0	2	5	2	1	1	2	2	1	3	0	3	0	4	1	1	2	1	3	0	1	1	3	3	1	0	0	3	0	1	0	1	3	0	1	0	0	0	k__Bacteria; p__Firmicutes; c__Clostridia; o__Clostridiales; f__Ruminococcaceae
OTU1021	11	7	5	15	12	17	7	6	8	9	12	4	14	3	13	19	12	7	8	10	11	20	9	11	5	13	13	17	14	14	7	9	5	4	7	9	10	7	8	0	13	4	k__Bacteria; p__Firmicutes; c__Clostridia; o__Clostridiales; f__Ruminococcaceae; g__Ruminococcaceae UCG-005; s__
OTU1125	5	6	5	25	5	3	9	8	3	5	6	7	3	0	8	2	10	10	3	4	6	0	10	5	7	8	12	9	3	5	3	9	7	3	1	10	2	5	3	8	4	2	k__Bacteria; p__Firmicutes; c__Clostridia; o__Clostridiales; f__Ruminococcaceae; g__Ruminococcaceae UCG-002; s__
OTU1034	35	26	32	14	18	27	19	23	29	29	23	24	36	38	24	75	20	32	16	18	39	27	24	26	29	24	18	20	95	34	29	21	15	19	46	23	40	19	16	28	27	16	k__Bacteria; p__Patescibacteria; c__Saccharimonadia; o__Saccharimonadales; f__Saccharimonadaceae; g__Candidatus Saccharimonas; s__
OTU580	0	0	0	0	0	1	0	0	0	0	2	3	0	0	1	0	2	2	0	1	1	0	0	1	0	1	2	1	1	0	0	0	1	0	1	1	0	1	0	2	0	0	k__Bacteria; p__Bacteroidetes; c__Bacteroidia; o__Bacteroidales; f__Prevotellaceae; g__Prevotella 1; s__
OTU713	0	1	0	0	1	4	0	0	4	1	0	0	0	1	0	1	1	1	0	2	1	0	2	1	1	0	1	0	4	1	1	0	0	0	1	0	1	0	0	2	1	1	k__Bacteria; p__Firmicutes; c__Negativicutes; o__Selenomonadales; f__Veillonellaceae; g__Veillonellaceae UCG-001; s__
OTU454	2	3	5	5	1	5	1	7	2	1	2	5	5	0	4	0	4	6	1	9	3	8	3	5	4	8	3	7	0	3	8	5	6	6	1	1	2	3	1	2	3	2	k__Bacteria; p__Bacteroidetes; c__Bacteroidia; o__Bacteroidales; f__Muribaculaceae; g__; s__
OTU1308	0	0	0	0	2	0	0	0	1	0	0	0	1	1	1	3	0	0	0	0	0	0	2	0	2	0	0	1	3	2	0	0	0	0	0	0	4	1	0	0	0	0	k__Bacteria; p__Actinobacteria; c__Coriobacteriia; o__Coriobacteriales; f__Eggerthellaceae
OTU897	1	1	6	1	6	6	3	6	8	3	1	3	5	2	7	9	2	13	6	1	6	7	1	2	7	2	2	5	11	4	4	3	2	7	0	1	6	3	7	0	3	2	k__Bacteria; p__Firmicutes; c__Clostridia; o__Clostridiales; f__Christensenellaceae; g__Christensenellaceae R-7 group; s__
OTU638	36	20	22	30	12	5	16	15	10	16	20	13	15	21	21	23	14	9	20	11	15	25	17	11	14	9	19	6	28	16	10	17	18	17	37	10	26	10	13	17	13	9	k__Bacteria; p__Bacteroidetes; c__Bacteroidia; o__Bacteroidales; f__Prevotellaceae; g__Prevotellaceae UCG-001; s__
OTU1375	2	4	3	2	9	7	7	0	7	4	2	0	2	5	3	7	6	4	6	8	6	5	1	5	10	5	9	17	6	3	4	2	7	3	2	6	5	5	3	1	3	6	k__Bacteria; p__Firmicutes; c__Clostridia; o__Clostridiales; f__Lachnospiraceae; g__Oribacterium; s__
OTU1364	4	4	5	8	1	3	3	4	6	1	10	5	6	1	12	3	3	8	3	1	5	4	6	4	4	2	4	2	3	8	2	3	9	2	1	2	4	5	4	0	5	3	k__Bacteria; p__Firmicutes; c__Clostridia; o__Clostridiales; f__Defluviitaleaceae; g__Defluviitaleaceae UCG-011; s__
OTU1159	0	0	0	0	1	0	0	0	0	1	0	0	0	0	1	0	0	0	0	0	2	0	0	0	0	0	0	0	1	0	0	0	0	0	0	0	0	0	0	0	0	0	k__Bacteria; p__Firmicutes; c__Clostridia; o__Clostridiales; f__Ruminococcaceae; g__Ruminococcaceae UCG-013; s__
OTU1062	15	16	10	43	34	19	20	15	18	8	21	12	6	14	14	3	10	13	11	31	15	7	26	13	23	24	63	33	2	15	26	14	15	9	6	16	6	12	13	41	18	17	k__Bacteria; p__Firmicutes; c__Clostridia; o__Clostridiales; f__Ruminococcaceae; g__Ruminococcaceae UCG-002; s__
OTU845	12	10	16	10	7	15	17	24	13	5	21	14	22	5	21	54	8	14	8	9	8	28	10	15	10	17	15	3	27	8	8	11	3	7	6	12	18	6	5	0	22	8	k__Bacteria; p__Firmicutes; c__Clostridia; o__Clostridiales; f__Christensenellaceae; g__Christensenellaceae R-7 group; s__
OTU569	1	2	1	0	0	0	0	2	1	1	2	2	2	2	2	1	0	0	2	0	0	2	0	0	1	1	3	0	0	1	1	1	0	0	1	0	0	0	0	0	0	0	k__Bacteria; p__Bacteroidetes; c__Bacteroidia; o__Bacteroidales; f__Prevotellaceae; g__Prevotella 1; s__
OTU1457	2	1	0	0	0	0	0	1	0	0	0	0	0	0	1	4	0	0	1	0	0	1	0	0	0	1	0	1	4	0	0	0	0	0	1	1	2	0	0	0	0	0	k__Bacteria; p__Firmicutes; c__Clostridia; o__Clostridiales; f__Lachnospiraceae; g__[Eubacterium] ruminantium group; s__
OTU1365	1	0	4	4	4	12	3	4	1	9	0	4	3	3	3	5	3	1	1	3	4	4	14	1	1	8	14	10	5	4	9	9	5	4	1	3	7	0	0	2	2	2	k__Bacteria; p__Firmicutes; c__Clostridia; o__Clostridiales; f__Ruminococcaceae; g__; s__
OTU741	21	14	5	7	8	10	12	15	16	6	14	4	12	7	15	28	11	13	10	16	13	5	16	13	12	13	6	8	40	8	5	12	6	7	19	8	19	8	13	6	11	6	k__Bacteria; p__Firmicutes; c__Negativicutes; o__Selenomonadales; f__Veillonellaceae; g__Quinella; s__
OTU1494	1	0	1	0	2	0	0	0	0	0	0	0	4	2	5	1	0	0	0	0	2	1	0	1	2	1	0	0	1	1	1	2	0	3	1	2	1	1	0	0	5	1	k__Bacteria; p__Firmicutes; c__Clostridia; o__Clostridiales; f__Lachnospiraceae; g__Acetitomaculum; s__
OTU648	3	1	1	1	5	8	4	8	10	5	7	4	5	4	3	0	3	9	6	14	8	1	8	6	0	12	8	8	0	1	3	3	3	5	0	7	3	4	5	0	2	1	k__Bacteria; p__Bacteroidetes; c__Bacteroidia; o__Bacteroidales; f__Rikenellaceae; g__Rikenellaceae RC9 gut group; s__
OTU905	4	0	2	1	1	2	1	3	2	6	3	1	3	0	1	4	2	3	1	0	3	3	3	0	1	0	3	1	2	0	2	1	1	0	0	5	3	0	1	0	0	0	k__Bacteria; p__Firmicutes; c__Clostridia; o__Clostridiales; f__Christensenellaceae; g__Christensenellaceae R-7 group; s__
OTU1427	0	0	0	0	1	3	0	0	1	1	0	0	1	0	0	0	0	2	0	0	0	0	0	1	0	0	0	0	0	0	0	1	0	0	0	0	0	0	0	0	0	0	k__Bacteria; p__Actinobacteria; c__Coriobacteriia; o__Coriobacteriales; f__Eggerthellaceae; g__DNF00809; s__
OTU425	1	4	5	1	3	6	9	4	4	2	1	0	4	1	0	0	8	3	1	3	4	3	8	5	4	3	7	7	1	3	3	6	2	5	2	6	0	7	7	0	2	2	k__Bacteria; p__Bacteroidetes; c__Bacteroidia; o__Bacteroidales; f__Rikenellaceae; g__Rikenellaceae RC9 gut group; s__
OTU1009	2	0	0	0	0	1	2	1	1	0	3	0	1	0	1	1	1	1	2	1	0	0	2	0	0	0	0	0	0	1	2	0	2	0	0	1	2	0	1	0	0	2	Unassigned
OTU865	16	6	19	21	16	13	6	10	15	3	9	6	3	12	22	43	11	6	9	6	4	10	6	12	10	11	10	2	25	7	2	3	3	6	4	10	24	13	4	1	13	3	k__Bacteria; p__Firmicutes; c__Clostridia; o__Clostridiales; f__Ruminococcaceae; g__Ruminococcaceae UCG-005; s__
OTU293	30	30	27	29	28	55	49	42	9	26	38	47	28	52	28	12	38	30	51	30	38	92	45	23	30	32	37	33	17	36	44	33	22	67	24	25	16	19	41	6	27	45	k__Bacteria; p__Bacteroidetes; c__Bacteroidia; o__Bacteroidales; f__F082; g__; s__
OTU814	0	0	0	1	0	1	0	1	0	1	0	0	1	1	1	0	1	0	0	1	0	0	0	0	0	0	0	0	4	0	0	0	1	0	0	0	2	1	1	0	0	0	k__Bacteria; p__Actinobacteria; c__Actinobacteria; o__Actinomycetales; f__Actinomycetaceae; g__Trueperella; s__
OTU898	2	0	11	12	3	6	9	2	13	4	4	2	2	2	6	18	6	4	3	3	3	12	4	7	8	7	13	7	10	5	4	2	7	6	3	3	9	4	4	1	5	1	k__Bacteria; p__Firmicutes; c__Clostridia; o__Clostridiales; f__Christensenellaceae; g__Christensenellaceae R-7 group; s__
OTU919	0	0	0	0	4	1	1	2	2	1	0	2	1	0	1	0	4	2	1	3	1	3	4	1	1	1	3	1	2	0	0	3	3	2	0	2	1	0	2	0	1	0	k__Bacteria; p__Firmicutes; c__Clostridia; o__Clostridiales; f__Ruminococcaceae; g__Ruminococcaceae UCG-010; s__
OTU84	8	6	6	8	4	5	2	1	1	0	5	1	23	11	13	7	4	4	6	9	3	16	4	4	1	4	10	3	32	23	6	9	1	7	30	1	20	3	9	7	9	10	k__Bacteria; p__Firmicutes; c__Bacilli; o__Lactobacillales; f__Streptococcaceae; g__Streptococcus
OTU49	3	1	6	4	11	5	17	9	4	7	4	2	4	3	7	2	7	9	5	12	7	10	10	11	3	5	10	16	2	7	3	4	7	9	7	20	2	14	10	1	7	11	k__Bacteria; p__Spirochaetes; c__Spirochaetia; o__Spirochaetales; f__Spirochaetaceae; g__Sediminispirochaeta; s__
OTU1043	1	4	12	2	9	12	6	9	9	8	3	6	7	4	16	20	7	11	6	6	14	11	11	5	15	19	8	14	9	6	4	12	12	16	7	7	2	8	5	0	5	4	k__Bacteria; p__Firmicutes; c__Clostridia; o__Clostridiales; f__Ruminococcaceae; g__[Eubacterium] coprostanoligenes group; s__
OTU855	37	7	7	43	22	13	10	25	13	14	16	14	8	26	11	13	10	8	13	21	17	2	15	10	14	14	25	12	24	13	28	9	11	10	50	18	27	17	10	28	13	15	k__Bacteria; p__Firmicutes; c__Clostridia; o__Clostridiales; f__Ruminococcaceae; g__[Eubacterium] coprostanoligenes group; s__
OTU344	105	130	130	73	263	212	178	187	179	237	134	106	99	167	138	39	155	224	175	196	168	120	204	105	193	140	161	241	70	119	202	154	151	167	94	150	71	143	125	244	110	183	k__Bacteria; p__Bacteroidetes; c__Bacteroidia; o__Bacteroidales; f__Prevotellaceae; g__Prevotella 1; s__
OTU1102	6	3	0	2	1	0	1	0	1	3	0	1	2	0	0	0	0	2	2	1	5	1	2	0	1	0	2	2	2	1	2	0	1	0	4	1	4	1	2	1	5	2	k__Bacteria; p__Cyanobacteria; c__Melainabacteria; o__Gastranaerophilales; f__; g__; s__
OTU498	1	1	0	0	0	1	0	1	0	1	1	0	1	2	0	0	0	0	0	0	0	0	0	0	0	0	2	0	1	0	0	1	0	0	0	1	0	0	0	0	1	0	k__Bacteria; p__Bacteroidetes; c__Bacteroidia; o__Bacteroidales; f__Rikenellaceae; g__Rikenellaceae RC9 gut group; s__
OTU1409	0	0	3	1	6	1	1	4	2	2	3	1	1	3	4	10	1	5	5	2	2	3	1	1	4	3	3	1	2	1	3	1	1	3	3	5	1	3	2	0	4	2	k__Bacteria; p__Firmicutes; c__Clostridia; o__Clostridiales; f__Lachnospiraceae; g__Acetitomaculum; s__
OTU794	0	1	2	2	0	0	0	0	0	0	1	0	3	2	2	8	0	1	2	0	0	2	0	0	1	0	0	1	7	0	0	0	2	1	4	1	7	1	1	0	0	5	k__Bacteria; p__Actinobacteria; c__Actinobacteria; o__Actinomycetales; f__Actinomycetaceae; g__Flaviflexus
OTU384	83	140	104	101	111	86	55	57	88	86	134	29	40	161	117	65	45	56	149	84	51	20	55	26	58	46	113	124	86	33	398	54	33	84	71	67	57	35	39	309	20	200	k__Bacteria; p__Bacteroidetes; c__Bacteroidia; o__Bacteroidales; f__Prevotellaceae; g__Prevotellaceae UCG-001; s__
OTU655	17	11	10	30	7	12	7	8	11	7	11	9	8	20	9	6	7	7	8	9	13	7	9	5	9	10	4	8	8	11	19	9	7	12	20	5	9	6	9	19	7	13	k__Bacteria; p__Bacteroidetes; c__Bacteroidia; o__Bacteroidales; f__Prevotellaceae; g__Prevotellaceae UCG-001; s__
OTU1603	0	1	0	2	0	0	0	1	1	1	1	0	1	0	0	4	0	1	0	0	0	0	1	0	1	0	0	0	2	0	0	0	0	0	1	0	1	0	0	0	0	2	k__Bacteria; p__Firmicutes; c__Clostridia; o__Clostridiales; f__Family XII; g__Guggenheimella; s__
OTU1327	8	9	24	5	6	4	5	9	4	8	15	6	6	13	16	28	3	14	8	9	5	14	10	8	8	6	14	7	22	10	7	4	4	7	7	7	18	7	6	0	9	4	k__Bacteria; p__Firmicutes; c__Clostridia; o__Clostridiales; f__Lachnospiraceae; g__Coprococcus 1; s__
OTU1119	10	1	10	6	4	4	5	7	5	10	7	6	2	2	8	15	3	4	5	7	5	14	2	10	7	7	5	4	15	7	4	10	3	10	7	5	8	5	10	1	10	2	k__Bacteria; p__Firmicutes; c__Clostridia; o__Clostridiales; f__Christensenellaceae; g__Christensenellaceae R-7 group; s__
OTU394	17	23	37	31	3	12	10	8	1	7	15	18	20	16	25	80	6	5	13	7	12	19	7	13	2	3	2	8	43	6	16	7	11	15	16	6	13	11	5	0	10	11	k__Bacteria; p__Bacteroidetes; c__Bacteroidia; o__Bacteroidales; f__Prevotellaceae; g__Prevotellaceae NK3B31 group; s__
OTU1038	0	0	0	0	0	0	0	0	0	0	0	0	0	0	0	0	0	0	0	0	0	0	0	1	0	0	2	0	0	0	0	0	0	0	0	0	0	0	0	0	0	0	k__Bacteria; p__Firmicutes; c__Clostridia; o__Clostridiales; f__Ruminococcaceae; g__Ruminococcaceae NK4A214 group; s__
OTU1503	0	1	0	1	0	0	1	1	2	0	0	0	0	0	0	1	4	1	0	0	1	2	0	0	0	1	2	1	2	0	0	1	1	0	0	0	1	0	0	0	0	1	k__Bacteria; p__Firmicutes; c__Clostridia; o__Clostridiales; f__Ruminococcaceae; g__; s__
OTU435	0	1	5	5	3	2	2	0	8	2	4	2	4	1	2	1	3	5	4	3	1	1	1	0	3	4	1	0	0	0	3	3	3	3	0	2	3	6	3	0	3	7	k__Bacteria; p__Bacteroidetes; c__Bacteroidia; o__Bacteroidales; f__Rikenellaceae; g__Rikenellaceae RC9 gut group; s__
OTU1492	2	2	1	1	0	2	1	1	3	1	2	0	2	2	1	9	2	2	0	1	1	1	2	3	2	0	1	1	6	1	1	4	0	2	2	1	3	3	0	2	3	0	k__Bacteria; p__Firmicutes; c__Clostridia; o__Clostridiales; f__Ruminococcaceae; g__Ruminococcaceae UCG-014; s__
OTU815	0	1	2	9	1	2	0	1	1	1	2	0	1	3	2	11	4	1	1	1	3	2	0	0	1	1	0	0	5	1	2	0	4	1	2	0	9	4	0	0	1	2	k__Bacteria; p__Actinobacteria; c__Actinobacteria; o__Micrococcales; f__Microbacteriaceae
OTU1546	0	1	0	1	1	1	0	1	0	0	2	0	3	0	0	1	0	0	1	2	0	1	0	0	0	0	1	0	1	0	1	0	0	1	1	0	1	0	0	0	0	1	k__Bacteria; p__Firmicutes; c__Clostridia; o__Clostridiales; f__Lachnospiraceae
OTU1116	1	0	0	4	1	1	0	1	2	0	0	0	0	0	0	0	0	0	1	0	1	0	2	1	0	0	3	3	0	1	3	1	0	2	0	0	0	0	0	2	0	0	k__Bacteria; p__Firmicutes; c__Clostridia; o__Clostridiales; f__Ruminococcaceae; g__Ruminococcaceae UCG-002; s__
OTU101	2	2	4	2	4	13	3	10	9	9	4	2	2	2	5	0	5	5	3	7	4	2	8	1	12	12	3	12	3	1	2	1	5	2	3	7	2	1	4	3	3	9	k__Bacteria; p__Spirochaetes; c__Spirochaetia; o__Spirochaetales; f__Spirochaetaceae; g__Treponema 2; s__
OTU1397	3	2	6	2	1	1	1	4	2	5	5	0	7	4	14	7	1	6	4	0	1	5	2	3	2	2	3	2	5	4	4	1	2	4	2	1	10	3	3	0	4	2	k__Bacteria; p__Firmicutes; c__Clostridia; o__Clostridiales; f__Lachnospiraceae; g__Syntrophococcus; s__
OTU858	11	4	9	19	14	12	10	21	12	20	6	8	12	7	10	37	14	14	11	14	24	10	20	5	9	7	13	12	18	8	14	13	4	11	12	9	24	8	9	4	4	3	k__Bacteria; p__Firmicutes; c__Clostridia; o__Clostridiales; f__Ruminococcaceae; g__; s__
OTU1632	1	5	3	0	3	3	0	1	3	0	3	1	3	0	7	3	0	4	2	3	1	0	2	1	3	0	2	0	3	0	1	1	3	2	0	0	1	2	2	1	3	0	k__Bacteria; p__Firmicutes; c__Clostridia; o__Clostridiales; f__Ruminococcaceae; g__[Eubacterium] coprostanoligenes group; s__
OTU303	2	9	9	8	2	4	4	2	3	3	4	3	12	7	7	0	6	5	4	3	4	14	6	5	1	2	2	4	0	3	28	3	4	13	0	5	1	3	7	2	2	8	k__Bacteria; p__Bacteroidetes; c__Bacteroidia; o__Bacteroidales; f__F082; g__; s__
OTU56	25	24	14	11	18	20	23	27	17	25	34	20	20	16	15	12	18	23	28	28	18	13	21	24	25	24	27	22	31	17	16	34	18	22	35	18	28	24	15	29	21	17	k__Bacteria; p__Firmicutes; c__Erysipelotrichia; o__Erysipelotrichales; f__Erysipelotrichaceae; g__Erysipelotrichaceae UCG-004; s__
OTU206	2	0	2	2	1	0	0	0	1	0	0	0	0	0	0	0	0	0	0	0	0	0	0	0	0	0	0	0	1	0	0	0	0	0	0	0	1	0	0	0	0	0	k__Bacteria; p__Proteobacteria; c__Gammaproteobacteria; o__Alteromonadales; f__Idiomarinaceae; g__Aliidiomarina
OTU601	12	14	19	16	17	18	14	14	13	10	8	11	6	10	11	5	12	9	10	14	15	24	13	15	11	17	16	13	10	12	7	11	5	11	20	15	12	5	6	12	10	17	k__Bacteria; p__Bacteroidetes; c__Bacteroidia; o__Bacteroidales; f__Prevotellaceae; g__Prevotella 1; s__
OTU772	7	6	6	1	6	3	1	1	2	0	4	4	10	4	3	7	5	7	10	3	3	5	4	3	1	0	3	7	9	5	1	0	4	1	2	0	3	3	3	7	5	1	k__Bacteria; p__Firmicutes; c__Negativicutes; o__Selenomonadales; f__Veillonellaceae; g__Quinella; s__
OTU1585	1	0	1	1	0	0	0	2	2	0	1	0	1	0	1	1	0	0	0	0	1	0	2	1	0	0	0	0	2	2	0	0	0	0	0	1	0	2	1	0	0	0	k__Bacteria; p__Firmicutes; c__Clostridia; o__Clostridiales; f__Lachnospiraceae; g__Marvinbryantia; s__
OTU1202	10	3	15	11	4	10	7	10	7	5	12	12	10	3	15	44	4	8	8	7	1	11	5	6	2	12	10	5	22	3	6	5	4	5	10	6	18	6	5	0	3	4	k__Bacteria; p__Firmicutes; c__Clostridia; o__Clostridiales; f__Christensenellaceae; g__Christensenellaceae R-7 group; s__
OTU192	1	22	13	10	2	2	20	3	7	2	22	15	46	13	19	0	7	4	28	3	13	5	1	60	5	9	1	7	1	11	84	2	55	66	2	23	0	67	43	73	18	65	k__Bacteria; p__Proteobacteria; c__Gammaproteobacteria; o__Aeromonadales; f__Succinivibrionaceae; g__Succinivibrionaceae UCG-002; s__
OTU353	31	47	36	50	39	53	70	57	55	47	54	66	54	49	49	5	52	51	52	48	68	31	47	54	72	43	52	39	10	50	62	53	59	46	37	47	12	30	58	69	47	52	k__Bacteria; p__Bacteroidetes; c__Bacteroidia; o__Bacteroidales; f__Prevotellaceae; g__Prevotella 1; s__
OTU1610	0	1	1	0	4	2	0	0	3	0	1	0	0	0	2	1	0	2	0	0	0	0	2	3	3	2	4	0	0	1	0	2	0	0	1	0	1	0	1	0	0	0	k__Bacteria; p__Actinobacteria; c__Coriobacteriia; o__Coriobacteriales; f__Eggerthellaceae; g__DNF00809; s__
OTU1574	0	0	1	0	6	2	0	6	6	3	0	1	1	1	0	0	2	6	0	4	1	1	2	1	0	1	5	6	0	0	0	0	0	0	2	1	1	1	0	0	0	0	k__Bacteria; p__Firmicutes; c__Clostridia; o__Clostridiales; f__Ruminococcaceae; g__Ruminiclostridium 6; s__
OTU1577	0	1	0	0	1	0	0	1	0	1	0	0	0	0	0	1	0	0	0	1	0	0	1	1	0	1	0	0	0	0	0	0	2	1	0	0	0	0	1	0	0	0	k__Bacteria; p__Firmicutes; c__Clostridia; o__Clostridiales; f__Ruminococcaceae; g__; s__
OTU717	2	4	3	3	0	2	1	3	0	5	4	0	2	4	3	0	7	2	8	2	0	2	5	2	1	3	0	3	1	1	2	1	1	0	1	1	3	0	1	3	4	5	k__Bacteria; p__Bacteroidetes; c__Bacteroidia; o__Bacteroidales; f__Bacteroidales RF16 group; g__; s__
OTU1189	3	13	21	10	28	15	22	24	25	26	10	28	23	4	18	43	22	28	17	14	21	27	20	17	9	23	27	25	21	32	13	21	18	20	9	22	15	23	20	1	20	10	k__Bacteria; p__Firmicutes; c__Clostridia; o__Clostridiales; f__Lachnospiraceae; g__Lachnospiraceae UCG-006; s__
OTU112	11	7	4	10	0	0	2	1	0	0	2	0	3	5	4	8	1	3	3	1	1	2	1	2	2	1	2	1	13	0	1	2	3	0	5	0	8	2	0	0	2	1	k__Bacteria; p__Proteobacteria; c__Gammaproteobacteria; o__Oceanospirillales; f__Halomonadaceae; g__Halomonas; s__
OTU711	1	1	2	2	0	1	2	0	0	1	2	2	4	3	4	3	2	1	2	0	0	3	3	1	1	0	0	4	0	1	1	2	0	1	0	2	0	2	0	0	1	0	k__Bacteria; p__Bacteroidetes; c__Bacteroidia; o__Bacteroidales; f__Muribaculaceae; g__; s__
OTU1277	0	0	0	0	0	0	0	2	1	2	0	0	0	0	0	0	0	3	0	3	0	0	0	0	0	0	2	0	0	0	0	0	0	0	0	2	1	2	2	0	2	0	k__Bacteria; p__Firmicutes; c__Clostridia; o__Clostridiales; f__Ruminococcaceae; g__; s__
OTU1527	3	3	2	1	1	5	1	0	0	1	0	0	1	2	0	8	1	1	2	2	0	0	3	0	0	0	2	4	4	0	0	0	0	0	3	0	4	0	0	0	0	0	k__Bacteria; p__Firmicutes; c__Clostridia; o__Clostridiales; f__Lachnospiraceae; g__[Eubacterium] ruminantium group; s__
OTU958	54	97	65	50	277	284	145	270	210	258	83	131	72	61	73	29	183	306	70	251	182	55	266	105	221	203	384	275	37	141	78	183	97	69	69	147	58	103	132	117	105	70	k__Bacteria; p__Firmicutes; c__Clostridia; o__Clostridiales; f__Ruminococcaceae; g__Ruminococcaceae UCG-002; s__
OTU1297	1	2	0	2	0	1	1	1	2	2	2	1	2	1	2	4	2	1	3	3	1	1	4	0	2	1	0	0	4	5	4	4	1	2	2	1	2	5	5	4	0	1	k__Bacteria; p__Firmicutes; c__Clostridia; o__Clostridiales; f__Ruminococcaceae; g__Ruminococcaceae UCG-014; s__
OTU689	34	106	97	93	84	136	111	87	79	106	116	120	341	135	91	27	145	124	162	141	90	255	134	85	97	72	265	208	23	78	264	101	123	167	19	124	30	266	154	17	113	166	k__Bacteria; p__Bacteroidetes; c__Bacteroidia; o__Bacteroidales; f__Muribaculaceae; g__; s__
OTU68	31	15	11	16	17	8	11	9	9	10	10	19	2	12	11	5	10	19	9	13	20	2	13	10	13	13	3	15	22	15	7	8	15	18	24	12	10	6	7	21	9	19	k__Bacteria; p__Kiritimatiellaeota; c__Kiritimatiellae; o__WCHB1-41; f__; g__; s__
OTU30	3	3	0	2	12	15	6	13	14	10	0	9	0	0	0	2	19	10	1	6	6	0	11	0	25	12	28	17	3	4	3	11	7	0	4	10	7	8	2	0	6	0	k__Bacteria; p__Spirochaetes; c__Spirochaetia; o__Spirochaetales; f__Spirochaetaceae; g__Treponema 2; s__
OTU683	0	1	1	2	1	0	0	0	0	0	1	0	1	0	1	5	1	1	0	2	0	1	0	0	0	0	1	0	2	1	0	0	0	0	1	0	9	1	1	0	1	0	k__Bacteria; p__Firmicutes; c__Erysipelotrichia; o__Erysipelotrichales; f__Erysipelotrichaceae; g__Solobacterium; s__
OTU588	0	0	0	0	1	0	0	0	0	0	0	0	0	0	0	0	0	0	0	0	0	0	0	0	0	0	1	0	0	1	0	0	2	0	0	0	0	0	0	0	0	0	k__Bacteria; p__Bacteroidetes; c__Bacteroidia; o__Bacteroidales; f__Rikenellaceae; g__Rikenellaceae RC9 gut group; s__
OTU323	14	13	16	11	44	33	26	34	32	27	20	19	20	25	19	12	28	52	25	49	29	16	46	13	24	27	20	46	11	13	17	18	12	24	14	22	13	17	25	17	21	10	k__Bacteria; p__Bacteroidetes; c__Bacteroidia; o__Bacteroidales; f__F082; g__; s__
OTU591	62	69	92	81	54	78	64	58	38	74	98	75	109	105	84	147	76	67	92	77	70	143	82	68	74	67	56	85	95	71	82	69	64	101	38	74	94	66	67	7	86	79	k__Bacteria; p__Bacteroidetes; c__Bacteroidia; o__Bacteroidales; f__Muribaculaceae; g__; s__
OTU690	0	2	1	4	0	1	0	0	1	1	0	0	0	0	3	3	1	1	2	1	0	3	1	3	0	1	1	0	1	1	2	0	3	0	0	1	2	1	1	0	0	3	k__Bacteria; p__Firmicutes; c__Erysipelotrichia; o__Erysipelotrichales; f__Erysipelotrichaceae; g__Erysipelotrichaceae UCG-009; s__
OTU987	0	0	0	0	1	0	0	0	3	0	0	1	0	0	0	0	0	0	0	0	0	0	0	0	0	1	1	0	0	0	0	1	1	1	0	0	0	0	0	0	0	0	k__Bacteria; p__Firmicutes; c__Clostridia; o__Clostridiales; f__Ruminococcaceae; g__Ruminococcaceae UCG-004; s__
OTU1073	5	1	3	3	3	1	0	1	0	0	3	0	0	1	2	13	0	1	1	1	0	3	0	4	0	0	1	1	7	3	1	3	1	1	6	0	5	2	3	2	1	0	k__Bacteria; p__Patescibacteria; c__Saccharimonadia; o__Saccharimonadales; f__Saccharimonadaceae; g__Candidatus Saccharimonas; s__
OTU388	3	15	11	3	17	16	17	23	10	14	26	30	16	22	12	4	15	12	19	10	21	21	15	14	15	9	1	30	1	17	28	21	17	14	4	13	2	18	14	17	5	29	k__Bacteria; p__Bacteroidetes; c__Bacteroidia; o__Bacteroidales; f__F082; g__; s__
OTU70	7	5	11	8	31	18	17	18	20	17	18	7	9	18	13	2	14	27	9	21	9	12	24	13	13	20	18	12	1	10	17	13	8	8	10	3	6	7	5	10	17	9	k__Bacteria; p__Proteobacteria; c__Gammaproteobacteria; o__Coxiellales; f__Coxiellaceae; g__Coxiella; s__
OTU1606	0	0	0	1	0	1	0	1	0	1	0	3	0	0	0	0	3	0	0	0	0	0	0	0	0	0	1	0	0	0	2	0	3	0	0	0	0	0	1	0	0	2	k__Bacteria; p__Firmicutes; c__Clostridia; o__Clostridiales; f__Ruminococcaceae; g__Hydrogenoanaerobacterium; s__
OTU1474	1	0	0	0	0	0	0	0	0	0	0	0	0	2	0	0	0	0	0	0	1	0	0	0	0	0	0	0	0	0	1	0	0	1	0	0	0	0	0	1	0	0	k__Bacteria; p__Proteobacteria; c__Alphaproteobacteria; o__Reyranellales; f__Reyranellaceae; g__Reyranella; s__
OTU702	3	3	1	2	8	4	5	2	6	3	2	4	2	9	3	2	2	7	0	10	3	3	4	3	3	2	6	5	0	1	6	0	3	3	3	0	2	2	1	7	1	3	k__Bacteria; p__Bacteroidetes; c__Bacteroidia; o__Bacteroidales; f__Prevotellaceae; g__Prevotellaceae UCG-003; s__
OTU874	49	27	32	71	32	19	22	29	27	36	38	38	34	23	38	81	29	25	30	18	43	34	18	48	35	26	35	12	56	34	22	38	25	19	28	30	49	30	43	4	31	25	k__Bacteria; p__Firmicutes; c__Clostridia; o__Clostridiales; f__Ruminococcaceae; g__Ruminococcaceae NK4A214 group; s__
OTU1217	1	2	0	3	6	4	5	3	0	1	1	4	0	0	1	1	5	3	4	4	1	3	6	3	2	0	4	1	1	0	2	1	1	1	3	3	2	3	1	1	1	1	k__Bacteria; p__Proteobacteria; c__Alphaproteobacteria; o__Paracaedibacterales; f__Paracaedibacteraceae; g__; s__
OTU891	2	4	3	2	3	0	0	3	4	0	2	1	2	3	3	0	2	0	0	2	2	1	2	2	2	2	3	3	0	0	0	0	0	2	6	3	3	1	0	1	1	3	k__Bacteria; p__Firmicutes; c__Clostridia; o__Clostridiales; f__Clostridiales vadinBB60 group; g__; s__
OTU746	96	102	84	93	50	41	22	15	42	55	45	37	45	64	88	240	64	50	71	29	68	42	30	54	30	31	32	61	255	57	27	7	84	42	132	76	138	92	69	21	49	74	k__Bacteria; p__Firmicutes; c__Negativicutes; o__Selenomonadales; f__Veillonellaceae; g__Quinella; s__
OTU535	0	0	0	0	0	1	0	0	0	3	1	0	1	1	0	0	2	0	0	0	0	1	1	1	3	1	1	0	0	1	0	0	0	1	0	1	0	2	0	0	1	0	k__Bacteria; p__Bacteroidetes; c__Bacteroidia; o__Bacteroidales; f__Rikenellaceae; g__Rikenellaceae RC9 gut group; s__
OTU1246	0	0	0	0	1	1	0	1	0	0	0	1	0	0	0	0	1	0	0	0	0	0	3	1	0	1	0	1	1	0	0	1	0	0	1	0	2	0	0	0	1	0	k__Bacteria; p__Firmicutes; c__Clostridia; o__Clostridiales; f__Family XIII; g__[Eubacterium] nodatum group; s__
OTU1560	0	0	0	0	0	0	0	1	1	2	0	1	0	2	0	0	0	0	0	1	0	0	0	1	0	1	0	1	0	1	0	0	1	0	0	0	0	0	0	1	0	0	k__Bacteria; p__Proteobacteria; c__Alphaproteobacteria; o__Rhodospirillales; f__; g__; s__
OTU1630	0	0	0	0	0	0	0	0	0	0	0	0	0	0	0	0	0	0	0	0	0	0	0	0	0	0	0	0	0	0	2	0	0	0	0	0	0	0	0	0	0	0	k__Bacteria; p__Firmicutes; c__Clostridia; o__Clostridiales; f__Christensenellaceae; g__Christensenellaceae R-7 group; s__
OTU1015	0	0	1	2	1	1	0	1	4	2	2	0	2	4	1	4	0	0	1	1	0	3	2	2	2	0	1	1	4	0	0	3	1	1	1	1	2	0	2	0	1	0	k__Bacteria; p__Firmicutes; c__Clostridia; o__Clostridiales; f__Christensenellaceae; g__Christensenellaceae R-7 group; s__
OTU414	12	12	5	2	5	3	2	1	2	7	10	0	5	9	8	13	2	4	6	5	4	4	3	1	1	1	2	1	13	3	3	2	6	2	29	1	21	0	1	5	5	6	k__Bacteria; p__Bacteroidetes; c__Bacteroidia; o__Bacteroidales; f__Bacteroidales UCG-001; g__; s__
OTU680	2	0	1	0	0	1	1	0	0	0	1	0	0	3	1	1	0	0	1	0	0	2	0	0	0	0	0	1	6	0	0	0	0	0	0	0	1	0	0	0	1	1	k__Bacteria; p__Firmicutes; c__Erysipelotrichia; o__Erysipelotrichales; f__Erysipelotrichaceae; g__Solobacterium; s__
OTU1432	0	0	1	1	0	0	1	2	3	0	0	1	1	1	1	0	2	0	1	2	3	1	1	0	2	1	0	0	0	1	2	4	3	1	0	2	0	1	0	1	1	3	k__Bacteria; p__Firmicutes; c__Clostridia; o__Clostridiales; f__Ruminococcaceae; g__Ruminococcus 2; s__
OTU939	3	0	1	5	0	0	0	0	0	0	3	0	0	0	0	5	0	0	2	0	0	1	0	0	0	0	0	0	5	0	2	0	1	1	11	0	2	0	0	0	0	1	k__Bacteria; p__Firmicutes; c__Clostridia; o__Clostridiales; f__Christensenellaceae; g__Christensenellaceae R-7 group; s__
OTU262	0	0	0	0	0	0	0	0	1	0	0	0	1	0	0	0	0	0	0	0	0	0	0	0	0	2	0	0	0	0	3	2	0	0	0	0	1	1	0	0	0	0	k__Bacteria; p__Firmicutes; c__Erysipelotrichia; o__Erysipelotrichales; f__Erysipelotrichaceae; g__; s__
OTU499	0	0	3	1	1	0	3	2	2	2	2	2	0	2	1	1	3	1	2	0	0	0	2	0	1	2	1	2	3	1	1	2	2	1	1	1	1	0	1	2	1	1	k__Bacteria; p__Bacteroidetes; c__Bacteroidia; o__Bacteroidales; f__Rikenellaceae; g__Rikenellaceae RC9 gut group; s__
OTU991	0	0	0	0	1	2	0	1	1	0	0	0	2	1	0	0	0	1	0	1	0	0	0	0	1	2	0	0	0	0	0	1	0	0	0	1	0	0	0	0	0	0	k__Bacteria; p__Firmicutes; c__Clostridia; o__Clostridiales; f__Christensenellaceae; g__; s__
OTU95	23	7	6	15	12	2	9	5	11	13	10	9	3	11	11	9	17	16	8	5	18	4	6	4	5	7	0	16	24	5	0	7	14	5	21	12	10	2	10	5	4	13	k__Bacteria; p__Kiritimatiellaeota; c__Kiritimatiellae; o__WCHB1-41; f__; g__; s__
OTU639	1	26	38	2	8	12	10	23	7	11	24	8	21	21	28	6	15	17	30	16	19	40	8	18	16	10	7	8	1	17	21	22	16	30	3	19	6	10	18	1	13	15	k__Bacteria; p__Bacteroidetes; c__Bacteroidia; o__Bacteroidales; f__p-251-o5; g__; s__
OTU1517	0	0	0	0	1	0	0	0	1	0	1	0	0	1	0	0	0	0	0	0	0	0	0	1	0	0	1	0	0	0	0	0	0	0	2	0	0	0	0	0	0	2	k__Bacteria; p__Firmicutes; c__Clostridia; o__Clostridiales; f__Lachnospiraceae; g__Syntrophococcus; s__
OTU391	11	39	22	15	42	38	46	58	38	43	29	20	26	32	45	1	22	30	25	40	34	15	37	29	43	53	18	32	1	49	29	44	23	25	6	17	10	33	31	27	55	16	k__Bacteria; p__Bacteroidetes; c__Bacteroidia; o__Bacteroidales; f__Prevotellaceae; g__Prevotella 1; s__
OTU399	178	130	152	160	58	65	118	111	104	106	107	135	140	126	161	37	81	79	122	102	110	116	89	114	96	118	73	51	65	101	97	126	100	150	165	84	115	105	110	181	123	98	k__Bacteria; p__Bacteroidetes; c__Bacteroidia; o__Bacteroidales; f__Prevotellaceae; g__Prevotella 1; s__
OTU471	0	1	0	1	4	0	1	0	1	0	2	1	2	3	0	0	1	3	0	4	0	3	2	1	0	4	3	1	0	0	1	2	0	1	2	1	0	2	2	1	0	1	k__Bacteria; p__Bacteroidetes; c__Bacteroidia; o__Bacteroidales; f__Prevotellaceae; g__Prevotella 1; s__
OTU257	2	0	0	3	4	4	2	3	3	3	2	2	2	1	1	1	3	3	3	2	2	2	5	0	5	0	0	3	0	5	3	1	0	1	2	1	0	0	4	0	2	1	k__Bacteria; p__Tenericutes; c__Mollicutes; o__Mycoplasmatales; f__Mycoplasmataceae; g__Mycoplasma; s__
OTU1090	2	5	2	2	3	6	0	3	5	2	3	1	2	0	2	4	3	4	0	1	2	2	3	0	1	0	0	1	7	0	0	3	0	0	7	0	1	1	0	2	2	0	k__Bacteria; p__Patescibacteria; c__Saccharimonadia; o__Saccharimonadales; f__Saccharimonadaceae; g__Candidatus Saccharimonas; s__
OTU43	0	0	0	0	2	3	1	3	3	2	0	2	0	0	0	0	5	2	0	3	1	0	4	1	4	8	5	4	1	2	2	2	1	1	1	6	0	0	2	0	0	0	k__Bacteria; p__Spirochaetes; c__Spirochaetia; o__Spirochaetales; f__Spirochaetaceae; g__Treponema 2; s__
OTU212	4	4	7	0	14	32	10	20	14	14	1	9	8	2	0	4	15	27	0	28	15	4	23	5	10	11	22	47	15	10	17	10	5	3	9	16	7	10	6	4	13	4	k__Bacteria; p__Firmicutes; c__Negativicutes; o__Selenomonadales; f__Veillonellaceae; g__Schwartzia; s__
OTU1500	0	0	1	0	2	1	0	0	1	2	0	1	1	0	0	0	0	1	0	0	1	1	0	1	3	2	1	0	0	2	0	2	3	1	0	0	0	3	1	0	2	0	k__Bacteria; p__Firmicutes; c__Clostridia; o__Clostridiales; f__Lachnospiraceae; g__Lachnospiraceae FE2018 group
OTU1026	0	0	1	1	1	1	0	1	0	0	1	0	0	0	2	0	0	0	0	0	0	0	0	1	0	0	0	1	2	0	0	1	0	0	0	0	0	0	0	0	0	0	k__Bacteria; p__Firmicutes; c__Clostridia; o__Clostridiales; f__Ruminococcaceae; g__Ruminococcaceae NK4A214 group; s__
OTU1449	1	0	3	2	0	0	0	0	1	0	0	0	0	7	0	3	0	0	1	0	1	1	0	0	1	0	0	1	8	0	0	2	1	2	6	0	5	0	0	1	0	0	k__Bacteria; p__Proteobacteria; c__Alphaproteobacteria; o__Rhodobacterales; f__Rhodobacteraceae; g__Roseibaca
OTU360	30	33	47	45	20	26	30	24	17	28	41	36	48	22	42	75	26	22	31	24	22	54	23	41	26	24	15	27	26	38	21	18	27	41	17	26	21	28	25	2	21	27	k__Bacteria; p__Bacteroidetes; c__Bacteroidia; o__Bacteroidales; f__Prevotellaceae; g__Prevotellaceae NK3B31 group; s__
OTU407	26	19	15	2	31	13	20	23	9	16	22	14	11	16	12	9	16	18	15	16	16	13	32	17	14	15	8	34	19	17	13	23	18	21	17	12	9	14	24	23	15	13	k__Bacteria; p__Bacteroidetes; c__Bacteroidia; o__Bacteroidales; f__F082; g__; s__
OTU1239	5	7	5	8	4	2	2	0	1	5	7	3	3	8	15	0	1	3	3	2	5	6	5	7	1	1	0	3	2	8	0	2	7	3	3	1	6	5	3	0	7	3	k__Bacteria; p__Firmicutes; c__Clostridia; o__Clostridiales; f__Ruminococcaceae; g__Ruminococcus 2; s__
OTU113	1	0	2	2	6	4	5	3	4	7	2	7	1	3	0	1	6	3	4	6	10	4	1	2	1	4	1	5	3	2	1	3	4	2	3	4	4	4	3	2	3	4	k__Bacteria; p__Kiritimatiellaeota; c__Kiritimatiellae; o__WCHB1-41; f__; g__; s__
OTU1519	0	0	0	0	2	2	2	2	2	2	0	0	0	0	0	1	0	0	0	1	0	0	3	0	0	2	4	5	2	0	1	2	1	0	0	0	0	0	0	0	0	0	k__Bacteria; p__Firmicutes; c__Clostridia; o__Clostridiales; f__Lachnospiraceae; g__; s__
OTU559	4	2	7	2	1	7	4	5	6	5	3	5	3	3	7	5	7	2	5	2	5	2	2	1	6	2	0	5	5	9	2	4	6	5	0	3	1	4	3	4	5	3	k__Bacteria; p__Bacteroidetes; c__Bacteroidia; o__Bacteroidales; f__F082; g__; s__
OTU1255	1	2	4	2	0	0	0	5	1	1	1	0	2	0	1	2	1	2	0	3	2	3	0	0	1	0	1	1	2	1	1	2	3	1	2	0	4	2	1	0	3	0	k__Bacteria; p__Firmicutes; c__Clostridia; o__Clostridiales; f__Ruminococcaceae; g__Ruminococcaceae UCG-014; s__
OTU24	0	0	0	0	28	19	10	15	18	29	0	15	1	0	0	0	15	25	0	21	14	0	25	3	22	15	27	33	0	6	0	10	4	0	1	30	0	5	2	0	3	1	k__Bacteria; p__Spirochaetes; c__Spirochaetia; o__Spirochaetales; f__Spirochaetaceae; g__Treponema 2; s__
OTU931	2	2	2	3	2	3	1	0	2	2	0	0	0	2	6	3	2	1	1	1	2	2	4	1	0	1	1	0	2	1	2	1	0	2	5	0	0	3	1	0	2	0	k__Bacteria; p__Firmicutes; c__Clostridia; o__Clostridiales; f__Ruminococcaceae; g__; s__
OTU351	75	43	58	6	67	71	71	76	43	64	76	80	54	81	70	27	69	82	49	68	57	56	64	68	58	47	55	61	37	53	49	61	61	64	69	40	69	64	43	83	66	46	k__Bacteria; p__Bacteroidetes; c__Bacteroidia; o__Bacteroidales; f__F082; g__; s__
OTU758	6	9	7	11	5	5	2	4	8	4	6	2	11	5	10	21	7	5	14	2	7	5	5	7	0	4	3	5	21	5	6	1	5	9	12	2	8	6	4	4	1	3	k__Bacteria; p__Firmicutes; c__Negativicutes; o__Selenomonadales; f__Veillonellaceae; g__Quinella; s__
OTU1082	1	2	2	2	1	2	2	1	1	1	0	1	1	1	1	1	0	2	1	2	0	1	4	0	0	1	1	2	1	0	1	0	0	2	0	1	1	2	1	3	1	0	k__Bacteria; p__Synergistetes; c__Synergistia; o__Synergistales; f__Synergistaceae; g__Fretibacterium; s__
OTU1454	1	0	3	0	5	7	0	0	1	3	2	3	0	1	1	2	5	4	0	3	0	1	1	0	0	0	7	3	3	0	0	1	2	0	2	0	6	1	0	0	3	0	k__Bacteria; p__Firmicutes; c__Clostridia; o__Clostridiales; f__Lachnospiraceae; g__Lachnospiraceae XPB1014 group; s__
OTU285	0	0	0	1	1	0	2	1	0	2	0	0	0	0	0	1	0	2	0	0	0	0	0	0	0	0	0	0	0	0	0	0	0	0	0	0	0	1	0	0	1	0	k__Bacteria; p__Planctomycetes; c__Planctomycetacia; o__Pirellulales; f__Pirellulaceae; g__p-1088-a5 gut group; s__
OTU888	4	5	10	3	1	4	3	6	3	5	7	3	5	8	3	22	2	1	5	6	1	10	3	3	1	4	2	4	5	3	2	7	5	6	5	5	3	2	5	0	2	8	k__Bacteria; p__Firmicutes; c__Clostridia; o__Clostridiales; f__Ruminococcaceae; g__Ruminococcaceae UCG-005; s__
OTU1526	0	0	0	0	0	0	0	0	0	0	0	0	0	0	0	0	0	0	0	0	0	0	0	0	0	0	1	2	0	0	0	0	0	0	0	0	0	0	0	0	0	0	k__Bacteria; p__Firmicutes; c__Clostridia; o__Clostridiales; f__Ruminococcaceae; g__Ruminococcaceae UCG-013; s__
OTU857	17	11	15	25	11	14	8	12	24	19	24	13	8	14	17	22	5	17	5	18	8	13	19	9	11	15	16	10	37	12	7	4	3	8	31	6	24	4	4	15	12	4	k__Bacteria; p__Firmicutes; c__Clostridia; o__Clostridiales; f__Ruminococcaceae; g__Ruminococcaceae UCG-010; s__
OTU1629	4	3	2	2	2	1	0	0	2	4	2	0	4	5	2	5	1	1	4	0	0	4	0	0	1	2	4	0	5	0	4	2	0	1	5	1	6	2	0	2	1	0	k__Bacteria; p__Firmicutes; c__Clostridia; o__Clostridiales; f__Ruminococcaceae; g__Ruminococcaceae UCG-014; s__
OTU1224	5	3	5	6	2	0	1	2	2	1	5	2	1	3	3	7	2	1	4	2	2	4	0	1	3	3	3	2	8	0	0	2	1	2	3	0	3	2	3	0	2	1	k__Bacteria; p__Firmicutes; c__Clostridia; o__Clostridiales; f__Ruminococcaceae; g__[Eubacterium] coprostanoligenes group; s__
OTU1243	47	50	69	83	17	26	29	28	23	31	79	46	66	52	69	187	30	34	67	26	24	72	24	42	29	25	37	25	128	43	52	28	35	46	48	40	112	43	27	10	50	43	k__Bacteria; p__Firmicutes; c__Clostridia; o__Clostridiales; f__Ruminococcaceae; g__Ruminococcaceae UCG-014; s__
OTU1178	0	0	0	0	0	2	0	0	0	0	0	1	0	0	1	0	0	0	2	1	0	0	0	0	0	0	2	0	0	0	0	0	1	1	0	0	0	0	0	0	0	0	k__Bacteria; p__Firmicutes; c__Clostridia; o__Clostridiales; f__Ruminococcaceae; g__Ruminococcaceae UCG-002; s__
OTU803	2	0	0	0	0	0	1	0	0	0	0	0	0	0	0	0	0	0	0	0	0	0	0	0	0	0	0	0	0	0	0	0	1	0	0	0	2	4	0	0	0	0	k__Bacteria; p__Planctomycetes; c__Planctomycetacia; o__Planctomycetales; f__Rubinisphaeraceae; g__SH-PL14; s__
OTU1579	0	0	0	1	0	0	0	0	0	2	0	2	0	0	0	2	1	0	0	2	0	1	0	0	0	1	0	0	0	0	0	1	0	0	1	0	0	1	0	0	0	0	Unassigned
OTU1186	56	65	40	17	119	95	78	76	100	127	41	85	19	56	27	65	74	140	43	100	107	38	99	57	87	92	30	114	98	48	4	84	57	51	54	92	71	22	54	31	53	44	k__Bacteria; p__Lentisphaerae; c__Lentisphaeria; o__Victivallales; f__vadinBE97; g__; s__
OTU747	1	4	4	1	1	3	2	1	2	0	2	3	2	1	4	5	0	0	4	1	2	2	0	1	0	1	2	1	0	2	0	0	3	4	0	1	3	2	2	4	0	2	k__Bacteria; p__Firmicutes; c__Negativicutes; o__Selenomonadales; f__Veillonellaceae; g__Quinella; s__
OTU1559	0	0	0	0	0	0	0	0	0	0	0	0	0	0	0	0	0	0	0	0	0	0	0	3	0	0	0	0	0	0	0	0	1	0	0	0	0	0	0	0	0	0	k__Bacteria; p__Firmicutes; c__Clostridia; o__Clostridiales; f__Lachnospiraceae; g__Blautia; s__
OTU1381	5	11	7	24	5	9	8	3	7	6	6	11	3	7	5	18	10	3	8	5	6	11	5	9	7	3	10	4	10	5	6	3	12	11	3	8	6	5	16	0	12	8	k__Bacteria; p__Firmicutes; c__Clostridia; o__Clostridiales; f__Lachnospiraceae; g__Moryella; s__
OTU1307	1	0	0	1	0	0	0	0	0	0	1	1	0	0	0	2	0	0	0	0	1	1	0	0	1	0	1	0	0	0	0	0	0	0	0	0	0	0	0	0	1	0	k__Bacteria; p__Actinobacteria; c__Coriobacteriia; o__Coriobacteriales; f__Atopobiaceae; g__; s__
OTU659	2	1	6	7	5	6	1	4	1	4	7	3	6	2	3	8	6	5	3	4	1	8	2	8	4	0	3	4	10	3	7	5	5	7	2	2	1	4	1	0	3	4	k__Bacteria; p__Bacteroidetes; c__Bacteroidia; o__Bacteroidales; f__Muribaculaceae; g__; s__
OTU697	17	22	21	20	27	23	40	34	47	20	29	37	42	26	24	22	28	57	20	42	28	34	48	25	45	27	34	43	21	19	14	21	25	29	12	29	19	33	30	13	29	16	k__Bacteria; p__Bacteroidetes; c__Bacteroidia; o__Bacteroidales; f__Rikenellaceae; g__Rikenellaceae RC9 gut group; s__
OTU245	2	0	1	0	2	0	0	2	2	2	0	1	0	1	1	0	0	2	1	2	3	0	0	1	1	0	0	0	0	1	2	0	1	1	0	1	0	0	0	1	0	0	k__Bacteria; p__Firmicutes; c__Erysipelotrichia; o__Erysipelotrichales; f__Erysipelotrichaceae; g__; s__
OTU959	0	1	0	0	0	0	0	0	0	0	0	1	0	0	0	1	0	0	2	0	0	0	2	1	0	0	0	0	1	0	0	1	0	0	0	0	0	0	0	0	0	0	k__Bacteria; p__Firmicutes; c__Clostridia; o__Clostridiales; f__Christensenellaceae; g__Christensenellaceae R-7 group; s__
OTU1325	0	0	0	1	0	0	0	0	0	0	0	0	0	0	0	0	0	0	0	0	0	0	0	0	0	0	0	0	0	1	0	0	0	0	0	0	0	0	0	0	0	0	k__Bacteria; p__Chloroflexi; c__Anaerolineae; o__Anaerolineales; f__Anaerolineaceae; g__Leptolinea; s__
OTU453	3	3	9	4	0	1	2	3	1	3	0	1	0	1	6	19	3	0	5	1	3	4	2	3	1	2	0	0	9	2	3	2	1	1	4	2	7	1	3	0	3	2	k__Bacteria; p__Bacteroidetes; c__Bacteroidia; o__Bacteroidales; f__Dysgonomonadaceae; g__Petrimonas; s__
OTU1489	0	0	0	0	0	0	0	0	0	0	0	0	0	0	0	0	0	0	0	0	0	0	0	0	0	0	0	0	0	0	0	0	0	1	0	0	1	2	0	1	0	1	k__Bacteria; p__Firmicutes; c__Clostridia; o__Clostridiales; f__Lachnospiraceae; g__Lachnoclostridium 1
OTU1476	0	0	0	0	2	1	1	0	2	2	0	1	0	0	0	0	0	0	2	1	0	0	0	0	0	1	1	3	1	0	0	0	0	0	1	0	0	0	0	1	0	0	k__Bacteria; p__Firmicutes; c__Clostridia; o__Clostridiales; f__Lachnospiraceae; g__Roseburia; s__
OTU401	4	3	7	0	21	14	14	27	22	12	1	11	6	9	5	0	8	19	8	13	11	7	17	11	11	17	13	18	0	11	12	19	11	10	11	11	4	7	13	13	11	8	k__Bacteria; p__Bacteroidetes; c__Bacteroidia; o__Bacteroidales; f__Rikenellaceae; g__Rikenellaceae RC9 gut group; s__
OTU1592	14	4	2	13	0	0	1	0	1	0	3	0	5	4	4	5	2	0	0	1	0	2	3	0	2	0	0	1	3	0	8	1	2	2	8	0	8	3	1	0	1	1	k__Bacteria; p__Firmicutes; c__Clostridia; o__Clostridiales; f__Family XI; g__Helcococcus; s__
OTU606	0	4	0	1	5	11	1	2	1	1	5	2	0	0	2	0	3	0	3	3	4	1	3	1	4	1	6	2	0	1	4	0	2	0	0	1	1	1	2	3	1	9	k__Bacteria; p__Bacteroidetes; c__Bacteroidia; o__Bacteroidales; f__Prevotellaceae; g__Prevotella 1; s__
OTU275	1	1	0	0	26	12	16	23	28	23	1	10	3	1	0	0	19	21	1	26	20	7	13	6	12	11	5	12	1	12	8	10	9	3	1	13	2	9	9	1	4	1	k__Bacteria; p__Spirochaetes; c__Spirochaetia; o__Spirochaetales; f__Spirochaetaceae; g__Treponema 2; s__
OTU200	1	3	3	2	2	1	3	2	0	1	2	2	0	1	4	8	1	0	3	0	2	4	0	1	2	1	1	1	5	2	3	0	2	2	0	1	0	1	3	3	6	1	k__Bacteria; p__Tenericutes; c__Mollicutes; o__Mollicutes RF39; f__; g__; s__
OTU608	0	0	0	0	0	0	0	0	0	0	0	0	0	0	0	0	0	0	0	0	0	0	0	0	1	0	0	0	0	0	0	0	0	0	0	0	0	0	0	0	0	0	Unassigned
OTU1042	19	13	26	40	3	2	8	4	3	9	19	2	13	16	21	57	6	2	17	4	5	19	4	12	14	7	6	2	33	10	11	9	9	11	18	8	49	8	9	2	15	12	k__Bacteria; p__Firmicutes; c__Clostridia; o__Clostridiales; f__Christensenellaceae; g__Christensenellaceae R-7 group; s__
OTU236	1	0	0	1	9	13	5	11	10	8	4	2	2	5	2	0	6	11	1	11	3	2	12	0	11	5	16	10	3	2	2	2	2	1	1	6	0	1	3	1	1	2	k__Bacteria; p__Spirochaetes; c__Spirochaetia; o__Spirochaetales; f__Spirochaetaceae; g__Treponema 2; s__
OTU555	1	9	3	4	5	8	3	3	6	6	7	3	4	3	3	2	5	5	3	2	2	6	0	5	5	3	10	7	1	4	1	1	5	1	8	1	3	4	2	6	5	5	k__Bacteria; p__Bacteroidetes; c__Bacteroidia; o__Bacteroidales; f__Prevotellaceae; g__Prevotella 1; s__
OTU109	26	4	2	22	6	12	8	7	5	5	4	4	7	10	3	24	14	7	3	29	6	8	6	4	6	7	8	11	17	5	10	11	1	7	21	6	18	3	4	8	5	3	k__Bacteria; p__Firmicutes; c__Negativicutes; o__Selenomonadales; f__Veillonellaceae; g__Selenomonas 1; s__
OTU1244	3	2	3	4	1	1	3	1	4	4	5	2	3	4	1	3	3	0	0	2	1	1	1	2	2	1	2	1	4	3	0	1	3	1	6	0	5	0	6	2	6	4	k__Bacteria; p__Cyanobacteria; c__Melainabacteria; o__Gastranaerophilales; f__; g__; s__
OTU525	1	0	0	1	3	0	0	2	1	3	0	0	0	0	0	0	0	0	0	1	1	0	0	1	3	1	4	0	0	0	1	0	0	0	1	0	2	0	1	0	1	0	k__Bacteria; p__Bacteroidetes; c__Bacteroidia; o__Bacteroidales; f__Rikenellaceae; g__Rikenellaceae RC9 gut group; s__
OTU870	8	15	12	11	20	17	7	19	12	9	16	15	20	6	15	33	11	10	13	16	10	21	16	21	8	11	14	10	33	13	18	16	16	13	12	8	20	15	24	10	12	12	k__Bacteria; p__Firmicutes; c__Clostridia; o__Clostridiales; f__Ruminococcaceae; g__; s__
OTU791	26	16	14	30	4	8	2	6	4	6	14	8	10	8	11	42	1	6	9	3	9	14	4	6	9	3	3	6	40	5	5	4	7	8	24	4	25	2	4	1	5	11	k__Bacteria; p__Actinobacteria; c__Actinobacteria; o__Corynebacteriales; f__Corynebacteriaceae; g__Corynebacterium 1
OTU330	731	534	549	855	278	292	390	355	358	368	528	460	511	504	557	134	373	298	516	389	354	469	290	426	346	392	348	274	293	421	367	421	412	431	831	407	632	420	420	568	401	440	k__Bacteria; p__Bacteroidetes; c__Bacteroidia; o__Bacteroidales; f__Prevotellaceae; g__Prevotella 1; s__
OTU1286	0	1	0	3	0	2	1	1	1	1	1	0	1	0	1	1	1	1	0	1	0	0	0	1	0	1	1	0	0	0	1	3	1	1	0	2	1	2	3	2	0	1	k__Bacteria; p__Cyanobacteria; c__Melainabacteria; o__Gastranaerophilales; f__; g__; s__
OTU1344	30	14	25	23	15	9	10	7	9	12	16	7	16	24	30	110	9	10	19	3	6	20	6	9	15	4	2	14	129	11	12	7	16	12	65	4	71	8	8	12	17	11	k__Bacteria; p__Firmicutes; c__Clostridia; o__Clostridiales; f__Lachnospiraceae; g__Lachnospiraceae AC2044 group; s__
OTU193	6	2	1	0	0	0	0	0	0	0	1	0	0	5	0	1	0	0	3	0	0	0	0	1	0	0	0	0	1	0	0	0	2	2	1	0	4	4	0	3	4	0	k__Bacteria; p__Proteobacteria; c__Gammaproteobacteria; o__Aeromonadales; f__Aeromonadaceae; g__Aeromonas; s__
OTU1085	0	2	0	1	3	0	3	1	2	2	2	3	2	2	0	1	2	0	0	0	0	3	1	2	1	3	2	2	0	0	4	2	1	1	0	3	1	5	2	1	0	5	k__Bacteria; p__Firmicutes; c__Clostridia; o__Clostridiales; f__Ruminococcaceae; g__Oscillibacter; s__
OTU429	2	6	5	1	5	1	4	3	6	7	8	8	6	6	6	4	10	1	6	7	5	16	10	9	3	3	1	7	6	6	5	5	8	3	0	3	1	3	6	0	3	7	k__Bacteria; p__Bacteroidetes; c__Bacteroidia; o__Bacteroidales; f__Rikenellaceae; g__Rikenellaceae RC9 gut group; s__
OTU1249	5	0	0	3	4	13	1	1	5	14	1	3	1	1	2	0	2	4	1	7	1	1	4	4	6	8	6	10	2	1	1	1	0	1	4	5	2	0	1	0	0	2	k__Bacteria; p__Firmicutes; c__Clostridia; o__Clostridiales; f__Lachnospiraceae; g__; s__
OTU105	3	5	4	6	6	6	3	4	1	3	1	10	3	5	1	1	2	9	4	3	7	4	4	6	3	4	2	10	4	11	3	7	1	6	2	5	5	0	3	2	3	1	k__Bacteria; p__Kiritimatiellaeota; c__Kiritimatiellae; o__WCHB1-41; f__; g__; s__
OTU13	15	2	1	12	53	49	43	49	76	87	5	23	4	5	2	10	62	48	3	52	52	9	35	7	75	51	71	60	18	21	13	34	18	2	17	62	16	26	25	2	11	6	k__Bacteria; p__Spirochaetes; c__Spirochaetia; o__Spirochaetales; f__Spirochaetaceae; g__Treponema 2; s__
OTU188	0	0	0	0	0	0	0	0	0	0	0	0	0	0	2	0	0	0	0	0	0	0	0	0	0	0	0	0	0	0	0	0	0	0	0	0	1	0	0	0	0	1	k__Bacteria; p__Tenericutes; c__Mollicutes; o__Mollicutes RF39; f__; g__; s__
OTU886	1	5	1	2	8	10	6	4	6	4	4	7	5	1	3	6	4	13	1	6	7	2	5	6	2	9	6	7	3	5	7	5	11	4	1	5	6	2	7	2	6	2	k__Bacteria; p__Firmicutes; c__Clostridia; o__Clostridiales; f__Ruminococcaceae; g__Ruminiclostridium 1; s__
OTU871	2	6	5	9	29	5	7	12	22	17	9	4	9	2	2	15	13	17	2	16	16	4	15	3	5	4	17	3	12	15	9	5	4	6	0	1	15	4	13	0	11	3	k__Bacteria; p__Firmicutes; c__Clostridia; o__Clostridiales; f__Ruminococcaceae; g__Ruminococcaceae NK4A214 group; s__
OTU583	0	0	0	0	1	0	0	1	5	1	0	0	0	0	0	0	0	4	0	0	2	0	1	2	1	4	1	1	0	0	0	0	0	0	0	0	0	1	0	0	1	0	k__Bacteria; p__Bacteroidetes; c__Bacteroidia; o__Bacteroidales; f__Rikenellaceae; g__Rikenellaceae RC9 gut group; s__
OTU441	2	0	3	1	7	4	6	6	6	11	3	2	3	6	1	0	4	4	2	7	4	6	5	2	7	4	3	5	4	5	9	5	4	3	4	4	0	5	4	4	6	4	k__Bacteria; p__Bacteroidetes; c__Bacteroidia; o__Bacteroidales; f__Rikenellaceae; g__Rikenellaceae RC9 gut group; s__
OTU1274	0	1	0	2	0	0	3	0	0	0	1	0	1	1	0	0	1	1	4	1	0	1	0	1	0	3	1	0	2	1	2	0	1	0	2	0	0	1	2	1	1	4	k__Bacteria; p__Cyanobacteria; c__Melainabacteria; o__Gastranaerophilales; f__; g__; s__
OTU1589	0	4	5	1	16	15	8	10	8	13	5	9	3	1	8	9	10	11	0	14	10	8	15	5	12	18	11	13	4	4	3	10	3	7	5	4	4	12	11	1	9	4	k__Bacteria; p__Firmicutes; c__Clostridia; o__Clostridiales; f__Family XIII; g__Family XIII AD3011 group; s__
OTU765	0	1	0	0	1	1	0	0	0	1	0	3	0	0	2	1	2	0	0	0	0	0	0	0	0	1	0	1	0	0	0	2	0	0	0	1	0	0	0	0	0	0	k__Bacteria; p__Firmicutes; c__Clostridia; o__Clostridiales; f__Lachnospiraceae; g__Lachnospiraceae NK3A20 group; s__
OTU846	49	32	27	58	62	22	30	43	57	45	37	40	32	23	29	38	36	50	28	44	37	26	44	23	33	46	50	47	54	35	19	30	30	33	51	18	41	34	39	37	32	17	k__Bacteria; p__Firmicutes; c__Clostridia; o__Clostridiales; f__Ruminococcaceae; g__Ruminococcaceae UCG-010; s__
OTU489	0	1	4	4	3	4	1	2	0	0	2	3	1	1	4	0	0	0	1	1	1	2	3	1	0	3	2	3	1	0	2	0	0	3	1	4	4	1	2	1	0	3	k__Bacteria; p__Bacteroidetes; c__Bacteroidia; o__Bacteroidales; f__Prevotellaceae; g__Prevotella 1; s__
OTU249	0	2	0	0	0	0	0	0	1	1	0	0	0	1	0	0	0	0	0	0	0	0	1	1	1	1	1	0	1	0	0	1	0	0	0	0	0	0	0	2	0	0	k__Bacteria; p__Firmicutes; c__Erysipelotrichia; o__Erysipelotrichales; f__Erysipelotrichaceae; g__Erysipelotrichaceae UCG-004; s__
OTU1616	0	0	0	0	0	0	0	0	0	1	0	1	0	0	0	0	0	0	0	0	0	1	0	1	0	1	0	0	1	0	0	0	0	0	1	0	0	0	0	0	0	0	k__Bacteria; p__Proteobacteria; c__Alphaproteobacteria; o__Rhodospirillales; f__; g__; s__
OTU818	0	0	0	0	0	0	0	0	0	0	0	0	0	0	0	0	0	0	0	0	0	0	0	0	0	0	0	0	0	0	2	0	0	0	0	0	0	0	0	1	0	0	k__Bacteria; p__Actinobacteria; c__Actinobacteria; o__Micrococcales; f__Micrococcaceae; g__Rothia; s__
OTU1001	0	0	2	0	2	0	0	1	0	0	2	0	0	0	3	7	0	2	0	0	0	2	1	1	0	0	0	0	1	1	0	1	0	1	0	0	0	1	1	0	0	0	k__Bacteria; p__Firmicutes; c__Clostridia; o__Clostridiales; f__Christensenellaceae; g__Christensenellaceae R-7 group; s__
OTU359	23	53	46	24	52	15	37	32	24	27	66	24	56	51	69	3	27	22	56	30	32	62	31	40	14	9	7	23	2	41	72	57	29	61	19	17	13	40	37	44	34	36	k__Bacteria; p__Bacteroidetes; c__Bacteroidia; o__Bacteroidales; f__F082; g__; s__
OTU1162	0	0	2	0	1	5	0	0	0	1	4	1	2	0	6	3	3	2	0	3	1	2	2	0	1	2	3	1	6	1	0	3	0	1	2	1	0	0	0	3	1	1	k__Bacteria; p__Patescibacteria; c__Saccharimonadia; o__Saccharimonadales; f__Saccharimonadaceae; g__Candidatus Saccharimonas; s__
OTU1052	17	17	24	6	6	9	7	2	8	1	19	6	18	13	14	30	2	11	8	6	3	14	9	7	3	2	6	7	33	5	4	8	6	8	19	6	17	6	5	18	2	9	k__Bacteria; p__Firmicutes; c__Clostridia; o__Clostridiales; f__Ruminococcaceae; g__[Eubacterium] coprostanoligenes group; s__
OTU1473	0	0	0	2	0	0	0	0	0	0	0	0	0	2	0	0	0	0	0	0	0	0	0	0	0	0	0	0	0	0	0	0	0	0	0	0	0	0	0	0	0	0	k__Bacteria; p__Firmicutes; c__Clostridia; o__Clostridiales; f__Lachnospiraceae; g__Lachnospiraceae NK4A136 group; s__
OTU1600	0	2	0	0	0	0	0	0	0	0	0	0	0	2	0	1	0	0	0	0	2	1	0	0	0	1	1	0	5	1	0	0	0	0	0	0	0	0	0	0	0	0	k__Bacteria; p__Actinobacteria; c__Coriobacteriia; o__Coriobacteriales; f__Eggerthellaceae; g__DNF00809; s__
OTU1507	0	1	2	0	1	0	2	2	0	1	1	0	0	1	1	1	2	0	0	0	4	1	0	0	0	2	2	0	1	0	0	1	0	1	0	0	1	0	0	0	2	0	k__Bacteria; p__Firmicutes; c__Clostridia; o__Clostridiales; f__Lachnospiraceae; g__[Eubacterium] hallii group; s__
OTU486	2	2	2	3	2	2	1	0	2	2	2	1	3	2	2	2	2	1	3	1	0	1	1	4	0	2	5	2	5	1	0	0	1	0	6	1	4	1	0	4	1	0	k__Bacteria; p__Bacteroidetes; c__Bacteroidia; o__Bacteroidales; f__Rikenellaceae; g__Rikenellaceae RC9 gut group; s__
OTU1452	2	1	0	2	2	1	1	1	1	1	0	5	3	0	0	2	3	0	3	2	1	1	1	1	0	2	1	3	2	1	0	0	0	1	1	2	2	1	2	0	3	1	k__Bacteria; p__Firmicutes; c__Clostridia; o__Clostridiales; f__Ruminococcaceae; g__; s__
OTU1586	1	0	0	0	1	4	0	0	2	0	0	0	0	0	0	0	1	2	0	1	0	0	5	0	2	0	5	4	0	0	0	1	0	0	1	0	1	0	0	0	2	0	k__Bacteria; p__Firmicutes; c__Clostridia; o__Clostridiales; f__Lachnospiraceae; g__; s__
OTU1260	0	0	0	0	0	0	0	0	0	0	0	0	0	0	0	0	0	0	0	0	0	0	0	0	0	0	0	0	2	0	0	0	0	0	0	0	0	0	0	0	0	0	k__Bacteria; p__Firmicutes; c__Clostridia; o__Clostridiales; f__Ruminococcaceae; g__Ruminococcaceae UCG-014; s__
OTU1298	0	0	1	3	3	0	0	1	0	0	1	1	1	1	4	0	0	1	0	0	3	1	1	3	0	2	2	0	0	1	1	2	0	0	0	0	1	0	1	1	1	1	k__Bacteria; p__Firmicutes; c__Clostridia; o__Clostridiales; f__Ruminococcaceae; g__CAG-352; s__
OTU1398	2	0	3	1	4	1	0	0	1	1	3	1	0	1	1	2	4	3	2	0	1	0	1	3	0	3	0	0	1	2	0	0	1	2	0	0	5	2	0	0	3	1	k__Bacteria; p__Firmicutes; c__Clostridia; o__Clostridiales; f__Lachnospiraceae; g__Marvinbryantia; s__
OTU1225	6	3	4	0	1	2	3	1	1	1	2	4	1	0	6	10	1	3	2	4	1	5	1	4	4	3	2	3	11	0	0	2	0	2	6	3	4	1	0	0	0	1	k__Bacteria; p__Firmicutes; c__Clostridia; o__Clostridiales; f__Ruminococcaceae; g__Saccharofermentans; s__
OTU1368	5	3	3	0	1	0	1	1	1	2	0	3	2	1	2	0	5	1	1	4	5	2	1	0	2	0	1	3	0	2	0	2	1	2	4	1	3	1	3	0	1	2	k__Bacteria; p__Firmicutes; c__Clostridia; o__Clostridiales; f__Lachnospiraceae; g__Lachnospiraceae ND3007 group; s__
OTU104	30	19	13	28	17	22	27	26	20	17	11	17	13	12	8	12	16	16	16	39	16	8	20	21	18	15	17	32	21	13	17	23	16	8	24	19	9	17	17	26	19	20	k__Bacteria; p__Firmicutes; c__Negativicutes; o__Selenomonadales; f__Veillonellaceae; g__Selenomonas 1; s__
OTU1414	4	9	3	11	6	8	1	4	3	5	2	2	1	1	2	18	1	9	3	2	1	2	4	4	4	4	6	2	17	4	3	1	3	1	9	2	9	2	3	3	5	5	k__Bacteria; p__Firmicutes; c__Clostridia; o__Clostridiales; f__Lachnospiraceae; g__Howardella; s__
OTU1539	0	0	2	0	0	0	0	1	0	0	0	0	0	0	1	3	0	0	0	0	0	0	0	0	2	0	0	0	0	0	0	0	0	0	0	1	0	0	0	0	0	0	k__Bacteria; p__Firmicutes; c__Clostridia; o__Clostridiales; f__Lachnospiraceae; g__Syntrophococcus; s__
OTU164	0	0	0	0	0	0	0	0	0	1	0	0	3	0	0	0	0	0	0	0	0	0	0	0	0	0	0	0	0	0	0	0	2	0	0	0	0	0	0	0	0	0	k__Bacteria; p__Firmicutes; c__Negativicutes; o__Selenomonadales; f__Acidaminococcaceae; g__Acidaminococcus; s__
OTU810	2	0	0	0	0	0	2	0	0	1	0	0	1	0	0	2	0	2	0	1	0	1	0	0	0	0	1	1	5	1	0	0	0	4	1	0	4	2	0	0	1	0	k__Bacteria; p__Actinobacteria; c__Actinobacteria; o__Corynebacteriales; f__Corynebacteriaceae; g__Corynebacterium 1; s__Corynebacterium variabile
OTU31	4	2	3	2	3	9	1	6	13	11	0	3	0	2	2	5	5	12	1	6	5	0	10	1	6	7	1	12	16	0	2	2	0	2	10	4	5	3	3	0	1	0	k__Bacteria; p__Kiritimatiellaeota; c__Kiritimatiellae; o__WCHB1-41; f__; g__; s__
OTU203	1	0	0	0	0	0	0	0	0	0	0	0	0	0	0	1	0	0	0	0	0	0	0	0	0	0	0	0	4	0	0	0	0	0	1	0	1	0	0	0	1	0	k__Bacteria; p__Firmicutes; c__Bacilli; o__Lactobacillales; f__Lactobacillaceae; g__Lactobacillus
OTU1139	19	13	12	15	5	1	5	2	5	4	13	5	11	10	15	42	5	4	15	2	3	12	5	11	6	5	1	5	26	4	10	5	1	12	21	3	23	3	7	8	11	4	k__Bacteria; p__Firmicutes; c__Clostridia; o__Clostridiales; f__Ruminococcaceae; g__Ruminococcaceae UCG-014; s__
OTU1640	2	0	1	0	0	0	0	0	0	0	0	0	0	2	0	0	0	0	0	0	0	0	0	0	0	0	0	0	0	0	0	0	0	0	0	1	0	0	0	0	0	1	k__Bacteria; p__Proteobacteria; c__Gammaproteobacteria; o__Xanthomonadales; f__Xanthomonadaceae; g__Silanimonas; s__
OTU976	0	0	0	1	3	1	2	2	3	3	0	0	1	1	0	0	0	2	2	2	1	0	5	0	0	0	2	4	0	1	1	1	0	1	0	2	1	2	2	0	2	1	k__Bacteria; p__Firmicutes; c__Clostridia; o__Clostridiales; f__Ruminococcaceae; g__Ruminococcaceae UCG-014; s__
OTU134	0	0	0	1	0	0	0	0	0	0	0	0	0	1	0	1	0	0	0	0	0	0	0	0	0	0	0	0	1	0	0	0	0	0	4	0	1	0	0	0	0	0	k__Bacteria; p__Firmicutes; c__Negativicutes; o__Selenomonadales; f__Acidaminococcaceae; g__Acidaminococcus; s__
OTU228	0	0	0	0	2	6	0	2	2	0	0	1	0	0	0	0	0	0	0	0	0	0	4	0	1	2	0	0	1	0	0	0	1	0	1	0	0	0	1	0	1	1	k__Bacteria; p__Proteobacteria; c__Gammaproteobacteria; o__Enterobacteriales; f__Enterobacteriaceae; g__Escherichia-Shigella; s__Escherichia coli
OTU1290	0	0	0	0	0	0	0	0	0	0	0	0	0	0	0	0	0	0	0	0	2	0	0	0	0	0	0	0	0	0	0	0	0	0	0	0	0	0	0	0	0	0	k__Bacteria; p__Firmicutes; c__Clostridia; o__Clostridiales; f__Ruminococcaceae; g__Ruminococcus 1; s__
OTU261	1	1	0	0	0	1	0	1	0	1	0	1	1	1	0	1	0	2	2	0	0	0	1	0	3	1	0	1	0	1	0	0	0	0	1	0	5	1	0	0	0	0	k__Bacteria; p__Firmicutes; c__Erysipelotrichia; o__Erysipelotrichales; f__Erysipelotrichaceae; g__Erysipelotrichaceae UCG-004; s__
OTU1124	2	2	0	2	0	0	3	1	0	1	0	1	1	1	2	5	0	0	2	1	1	0	0	1	0	0	0	1	2	0	1	1	1	2	1	2	1	0	0	0	1	1	k__Bacteria; p__Firmicutes; c__Clostridia; o__Clostridiales; f__Christensenellaceae; g__Christensenellaceae R-7 group; s__
OTU397	23	20	29	26	47	37	26	28	30	28	16	20	6	14	17	13	22	38	20	22	30	26	44	14	41	39	46	45	22	15	18	27	24	19	25	17	19	12	11	18	15	21	k__Bacteria; p__Bacteroidetes; c__Bacteroidia; o__Bacteroidales; f__Prevotellaceae; g__Prevotella 1; s__
OTU194	1	0	0	3	0	0	0	0	0	0	0	0	0	0	0	11	1	1	0	0	0	0	0	0	0	0	0	0	3	0	1	0	1	0	1	0	0	1	0	0	0	0	k__Bacteria; p__Firmicutes; c__Negativicutes; o__Selenomonadales; f__Veillonellaceae; g__Dialister; s__
OTU494	0	4	3	1	3	6	2	0	3	1	4	0	0	7	4	0	2	1	4	3	3	2	1	2	5	3	1	6	0	2	4	4	3	1	3	6	2	4	0	1	2	0	k__Bacteria; p__Bacteroidetes; c__Bacteroidia; o__Bacteroidales; f__Prevotellaceae; g__Prevotella 1; s__
OTU997	0	0	0	0	2	2	0	1	0	1	0	0	0	0	0	0	0	0	0	1	0	0	1	0	0	0	0	3	0	0	0	0	0	0	0	0	0	0	0	0	0	0	k__Bacteria; p__Firmicutes; c__Clostridia; o__Clostridiales; f__Ruminococcaceae; g__Ruminococcaceae UCG-013; s__
OTU1114	1	2	1	2	1	2	0	0	1	4	2	0	1	3	4	2	0	2	3	3	2	2	2	0	2	1	0	1	0	0	2	2	2	0	2	2	3	2	0	0	1	4	k__Bacteria; p__Firmicutes; c__Clostridia; o__Clostridiales; f__Family XIII; g__Family XIII UCG-001; s__
OTU64	58	137	119	79	88	156	110	112	88	127	111	109	196	177	67	275	115	86	155	144	93	361	161	98	75	105	108	164	205	63	214	145	117	174	111	131	129	110	94	11	72	141	k__Bacteria; p__Firmicutes; c__Negativicutes; o__Selenomonadales; f__Acidaminococcaceae; g__Succiniclasticum; s__
OTU548	0	0	0	0	0	0	3	0	0	1	0	3	0	0	0	0	0	1	0	3	0	1	1	0	1	0	0	3	0	1	0	2	3	0	1	3	0	1	0	3	0	0	k__Bacteria; p__Bacteroidetes; c__Bacteroidia; o__Bacteroidales; f__Prevotellaceae; g__Prevotella 1; s__
OTU673	3	2	4	6	1	0	0	0	0	1	3	0	2	2	2	11	0	2	2	0	1	0	1	0	0	0	0	0	8	1	2	1	1	0	11	1	5	1	1	0	0	1	k__Bacteria; p__Firmicutes; c__Erysipelotrichia; o__Erysipelotrichales; f__Erysipelotrichaceae; g__Erysipelotrichaceae UCG-009; s__
OTU267	0	1	0	0	0	0	0	0	0	1	1	0	1	1	0	0	0	1	0	0	1	0	1	0	1	0	0	0	0	0	2	1	0	0	0	1	1	1	2	0	0	0	k__Bacteria; p__Firmicutes; c__Erysipelotrichia; o__Erysipelotrichales; f__Erysipelotrichaceae; g__Erysipelotrichaceae UCG-004; s__
OTU511	0	0	0	0	0	0	0	0	0	0	0	0	0	0	0	0	0	0	3	0	0	0	0	0	0	1	0	1	0	0	0	0	0	0	1	0	0	0	0	0	0	2	k__Bacteria; p__Bacteroidetes; c__Bacteroidia; o__Bacteroidales; f__Prevotellaceae; g__Prevotella 1; s__
OTU681	4	3	5	2	1	0	0	1	4	1	2	1	2	3	1	4	2	1	2	2	2	1	1	4	1	3	3	1	3	2	2	1	1	2	2	1	4	0	3	0	2	2	k__Bacteria; p__Firmicutes; c__Erysipelotrichia; o__Erysipelotrichales; f__Erysipelotrichaceae; g__Solobacterium; s__
OTU1514	0	0	0	0	0	2	1	1	1	2	1	2	0	0	0	0	1	0	0	3	1	0	0	2	0	3	4	5	0	1	2	5	0	1	0	1	0	1	5	0	0	0	k__Bacteria; p__Firmicutes; c__Clostridia; o__Clostridiales; f__Lachnospiraceae; g__Oribacterium; s__
OTU539	1	1	0	0	1	1	0	0	2	0	1	1	1	1	0	0	0	2	0	2	2	3	0	2	4	3	0	0	0	0	2	2	2	1	0	1	0	1	1	0	1	1	k__Bacteria; p__Bacteroidetes; c__Bacteroidia; o__Bacteroidales; f__Rikenellaceae; g__Rikenellaceae RC9 gut group; s__
OTU885	0	2	2	3	26	4	15	15	10	18	5	2	1	3	1	0	18	5	1	13	15	2	15	5	12	7	6	9	2	6	18	9	1	4	1	9	0	9	3	1	3	4	k__Bacteria; p__Firmicutes; c__Clostridia; o__Clostridiales; f__Ruminococcaceae; g__Ruminococcaceae UCG-005; s__
OTU116	6	2	0	3	1	0	2	0	2	0	2	0	0	2	3	6	1	1	1	1	0	0	0	1	3	0	2	0	12	0	0	5	0	1	12	0	9	0	0	1	0	1	k__Bacteria; p__Proteobacteria; c__Gammaproteobacteria; o__Oceanospirillales; f__Halomonadaceae; g__Halomonas
OTU204	4	1	0	4	0	0	0	0	0	0	2	0	0	0	0	1	0	0	0	0	0	0	0	0	0	0	0	0	0	0	1	0	0	0	3	0	0	0	0	0	0	1	k__Bacteria; p__Proteobacteria; c__Gammaproteobacteria; o__Betaproteobacteriales; f__Neisseriaceae; g__; s__
OTU287	208	289	289	137	545	529	402	547	447	546	338	362	325	300	313	228	395	729	284	575	361	385	664	361	379	439	557	450	175	364	273	421	270	342	144	307	182	367	353	410	379	271	k__Bacteria; p__Bacteroidetes; c__Bacteroidia; o__Bacteroidales; f__F082; g__; s__
OTU363	26	31	18	8	72	34	41	56	58	46	24	33	32	32	31	3	48	60	27	47	46	26	54	38	54	41	45	37	31	43	30	52	26	34	31	35	24	31	36	40	39	18	k__Bacteria; p__Bacteroidetes; c__Bacteroidia; o__Bacteroidales; f__Rikenellaceae; g__Rikenellaceae RC9 gut group; s__
OTU144	1	0	1	0	1	0	0	0	0	0	0	0	0	1	0	0	0	0	1	0	0	0	0	0	0	0	0	0	0	1	0	0	0	0	0	0	2	2	0	0	0	1	k__Bacteria; p__Firmicutes; c__Erysipelotrichia; o__Erysipelotrichales; f__Erysipelotrichaceae; g__Erysipelotrichaceae UCG-004; s__
OTU715	0	0	0	0	0	0	1	1	1	0	0	0	0	0	0	0	0	0	0	0	0	1	0	0	0	0	0	0	0	0	0	1	0	0	0	0	0	0	0	0	0	0	k__Bacteria; p__Bacteroidetes; c__Bacteroidia; o__Bacteroidales; f__Bacteroidales RF16 group; g__; s__
OTU506	0	2	1	1	0	0	0	0	0	0	0	0	0	0	0	0	0	0	1	0	0	1	0	0	0	1	0	1	0	2	0	0	1	0	0	0	0	0	0	1	0	0	k__Bacteria; p__Bacteroidetes; c__Bacteroidia; o__Bacteroidales; f__Prevotellaceae; g__Prevotella 1; s__
OTU242	3	2	3	0	3	1	3	5	4	0	3	2	0	2	4	0	0	0	3	2	2	1	4	4	1	3	4	3	1	1	1	4	2	3	8	2	1	2	1	2	2	1	k__Bacteria; p__Firmicutes; c__Erysipelotrichia; o__Erysipelotrichales; f__Erysipelotrichaceae; g__Erysipelotrichaceae UCG-004; s__
OTU985	0	0	4	0	2	0	0	0	1	0	2	2	0	1	0	0	0	1	0	0	0	0	0	0	1	1	1	0	1	0	1	0	0	0	0	0	0	0	0	0	0	0	k__Bacteria; p__Firmicutes; c__Clostridia; o__Clostridiales; f__Ruminococcaceae; g__Saccharofermentans; s__
OTU861	9	14	8	10	7	9	8	10	6	6	7	5	9	16	4	11	6	4	9	5	8	1	3	13	8	7	4	8	24	10	8	7	13	2	32	9	25	4	6	10	9	3	k__Bacteria; p__Elusimicrobia; c__Elusimicrobia; o__Elusimicrobiales; f__Elusimicrobiaceae; g__Elusimicrobium; s__
OTU867	14	6	3	6	12	12	9	12	12	11	8	0	4	5	14	17	6	7	1	15	8	1	10	4	10	12	4	14	17	9	4	10	4	11	12	8	13	10	5	8	6	8	k__Bacteria; p__Firmicutes; c__Clostridia; o__Clostridiales; f__Ruminococcaceae; g__[Eubacterium] coprostanoligenes group; s__
OTU1236	3	8	2	6	4	0	1	3	1	2	4	0	0	7	5	0	1	0	0	3	3	0	1	3	3	1	3	2	1	1	1	6	2	4	2	1	2	1	3	7	2	5	k__Bacteria; p__Firmicutes; c__Clostridia; o__Clostridiales; f__Lachnospiraceae; g__Roseburia; s__
OTU1091	2	0	2	2	5	0	1	2	1	2	0	1	1	1	1	4	0	5	0	2	3	3	5	0	2	6	4	1	1	0	0	1	1	1	0	1	1	1	4	0	1	0	k__Bacteria; p__Firmicutes; c__Clostridia; o__Clostridiales; f__Christensenellaceae; g__Christensenellaceae R-7 group; s__
OTU609	0	0	0	0	0	1	0	0	1	0	0	1	0	0	0	0	0	0	0	0	0	0	0	0	0	0	1	1	0	0	0	0	0	0	0	0	0	0	0	0	0	0	k__Bacteria; p__Bacteroidetes; c__Bacteroidia; o__Bacteroidales; f__Rikenellaceae; g__Rikenellaceae RC9 gut group; s__
OTU733	0	0	1	0	4	2	8	4	1	5	0	5	2	1	1	0	5	1	1	3	1	5	5	6	3	1	0	6	0	1	2	5	7	2	1	2	0	8	0	0	3	4	k__Bacteria; p__Fibrobacteres; c__Fibrobacteria; o__Fibrobacterales; f__Fibrobacteraceae; g__Fibrobacter; s__
OTU1332	2	4	4	1	5	3	3	4	3	4	4	7	3	3	1	0	7	8	2	3	5	6	5	7	7	5	8	7	0	7	2	6	5	4	2	4	0	3	6	1	2	4	k__Bacteria; p__Firmicutes; c__Clostridia; o__Clostridiales; f__Ruminococcaceae; g__Ruminococcaceae UCG-002; s__
OTU816	680	480	655	1457	404	361	339	427	462	466	573	418	547	449	615	1826	441	412	446	373	500	492	401	489	468	419	889	303	924	458	290	435	452	444	467	474	960	540	520	278	474	383	k__Bacteria; p__Firmicutes; c__Clostridia; o__Clostridiales; f__Ruminococcaceae; g__Ruminococcaceae NK4A214 group; s__
OTU693	11	17	22	17	13	13	11	5	13	6	13	19	5	5	9	2	11	13	12	14	12	12	7	17	12	15	3	3	9	24	14	11	16	9	16	5	14	1	19	12	12	13	k__Bacteria; p__Bacteroidetes; c__Bacteroidia; o__Bacteroidales; f__Bacteroidales RF16 group; g__; s__
OTU516	2	3	0	5	1	1	0	3	1	0	0	1	0	2	0	4	0	1	2	2	0	0	0	1	0	0	3	0	0	0	1	3	0	1	5	2	1	3	0	1	1	1	k__Bacteria; p__Bacteroidetes; c__Bacteroidia; o__Bacteroidales; f__Prevotellaceae; g__Prevotella 1; s__
OTU4	4	1	3	28	5	7	5	1	9	3	6	1	1	6	11	0	4	3	7	6	3	4	4	3	3	6	5	3	0	1	8	5	3	11	0	3	0	5	2	3	7	2	k__Bacteria; p__Proteobacteria; c__Deltaproteobacteria; o__Bradymonadales; f__; g__; s__
OTU661	5	6	2	1	7	3	1	4	5	2	10	3	4	4	3	9	2	2	6	9	6	7	5	6	5	0	2	4	9	3	1	3	1	3	3	1	2	1	3	6	3	2	k__Bacteria; p__Bacteroidetes; c__Bacteroidia; o__Bacteroidales; f__Muribaculaceae; g__; s__
OTU1153	1	0	0	0	0	0	0	0	0	0	1	0	0	0	0	1	0	0	0	0	0	0	0	0	0	0	0	0	1	0	0	0	0	0	0	0	0	0	0	0	0	0	k__Bacteria; p__Proteobacteria; c__Gammaproteobacteria; o__Aeromonadales; f__Succinivibrionaceae; g__; s__
OTU1169	0	1	0	0	0	0	2	1	0	0	0	0	0	0	1	0	0	0	1	1	0	0	0	0	0	0	0	0	0	0	0	0	0	0	0	0	0	0	0	0	0	0	k__Bacteria; p__Patescibacteria; c__Saccharimonadia; o__Saccharimonadales; f__Saccharimonadaceae; g__Candidatus Saccharimonas; s__
OTU1276	0	0	0	6	3	1	0	0	0	0	0	1	0	0	0	0	0	1	0	0	0	0	1	0	1	0	0	0	0	0	1	0	2	0	0	0	0	0	0	0	0	0	k__Bacteria; p__Lentisphaerae; c__Oligosphaeria; o__Oligosphaerales; f__Oligosphaeraceae; g__Z20; s__
OTU1175	0	0	0	0	0	1	0	1	0	1	0	0	0	0	0	0	0	1	0	0	0	0	0	0	0	0	0	0	0	0	1	1	0	0	1	0	0	0	0	0	0	0	k__Bacteria; p__Firmicutes; c__Clostridia; o__Clostridiales; f__Ruminococcaceae; g__Oscillibacter; s__
OTU776	3	4	2	6	0	2	0	0	1	0	0	2	0	0	2	9	0	1	1	0	0	0	0	0	0	0	0	0	6	0	1	0	0	0	4	0	7	0	0	0	1	0	k__Bacteria; p__Firmicutes; c__Clostridia; o__Clostridiales; f__Lachnospiraceae; g__Lachnospiraceae NK3A20 group; s__
OTU1376	7	4	7	11	4	6	4	6	2	8	6	5	3	6	8	19	9	9	9	5	5	11	7	2	3	8	10	6	11	3	5	3	2	3	1	0	8	3	3	0	5	3	k__Bacteria; p__Firmicutes; c__Clostridia; o__Clostridiales; f__Lachnospiraceae; g__; s__
OTU1642	0	0	0	0	0	0	0	0	0	0	0	0	0	0	0	0	0	0	2	0	0	0	0	0	0	0	0	0	0	0	1	0	0	0	0	0	0	0	0	0	0	0	k__Bacteria; p__Acidobacteria; c__Subgroup 6; o__; f__; g__; s__
OTU762	3	4	3	3	3	0	0	4	4	3	4	4	3	2	7	14	2	5	2	1	1	2	3	3	5	2	1	1	19	4	3	4	2	4	9	1	8	1	6	2	2	2	k__Bacteria; p__Firmicutes; c__Negativicutes; o__Selenomonadales; f__Veillonellaceae; g__Quinella; s__
OTU836	97	150	169	126	226	255	150	249	205	168	182	175	199	129	153	97	203	147	188	211	223	308	278	183	147	199	153	193	71	184	74	250	158	190	48	176	77	152	177	9	168	104	k__Bacteria; p__Firmicutes; c__Clostridia; o__Clostridiales; f__Ruminococcaceae; g__[Eubacterium] coprostanoligenes group; s__
OTU1510	1	0	1	1	4	0	1	0	1	2	1	1	1	3	2	2	1	0	0	0	2	0	1	4	2	1	1	1	3	1	0	0	1	0	0	2	1	0	0	0	0	0	k__Bacteria; p__Firmicutes; c__Clostridia; o__Clostridiales; f__Lachnospiraceae; g__[Eubacterium] hallii group; s__
OTU1593	0	0	0	1	0	2	1	2	0	2	1	0	2	3	1	1	0	1	1	0	0	1	1	0	1	2	1	0	4	1	0	1	0	1	0	2	3	0	0	0	0	1	k__Bacteria; p__Actinobacteria; c__Coriobacteriia; o__Coriobacteriales; f__Eggerthellaceae; g__DNF00809; s__
OTU500	1	2	4	1	2	0	1	1	0	0	2	2	0	2	3	0	2	0	2	0	2	1	2	0	0	0	2	2	0	0	1	0	1	0	1	0	0	0	0	0	0	2	k__Bacteria; p__Bacteroidetes; c__Bacteroidia; o__Bacteroidales; f__Prevotellaceae; g__Prevotella 1; s__
OTU1188	9	11	4	9	7	7	4	3	6	15	7	8	2	17	7	6	9	3	11	5	13	4	2	5	7	3	5	4	14	12	9	6	11	4	17	8	11	14	8	5	7	11	k__Bacteria; p__Cyanobacteria; c__Melainabacteria; o__Gastranaerophilales; f__; g__; s__
OTU543	0	1	0	0	0	2	1	2	1	0	0	1	0	1	0	1	1	0	3	1	0	2	1	0	1	0	0	0	1	1	1	0	0	2	0	0	0	0	1	0	0	0	k__Bacteria; p__Bacteroidetes; c__Bacteroidia; o__Bacteroidales; f__Rikenellaceae; g__Rikenellaceae RC9 gut group; s__
OTU1576	0	0	3	0	3	2	0	0	1	0	0	3	1	1	2	2	0	0	2	0	1	0	4	0	0	2	1	1	1	2	0	3	0	0	0	1	2	2	1	0	0	1	k__Bacteria; p__Firmicutes; c__Clostridia; o__Clostridiales; f__Ruminococcaceae; g__; s__
OTU1071	4	0	4	3	6	3	2	6	2	2	1	2	2	2	9	12	2	4	1	1	5	5	7	3	4	3	2	0	4	3	3	1	0	8	2	5	6	1	5	0	4	4	k__Bacteria; p__Firmicutes; c__Clostridia; o__Clostridiales; f__Christensenellaceae; g__Christensenellaceae R-7 group; s__
OTU1553	1	0	2	0	1	0	2	2	1	2	1	0	1	1	0	0	0	5	0	1	0	1	0	2	1	1	0	0	0	0	1	1	1	0	1	1	0	2	0	0	2	1	k__Bacteria; p__Firmicutes; c__Clostridia; o__Clostridiales; f__Lachnospiraceae; g__Lachnospiraceae UCG-008; s__
OTU1477	0	0	2	0	1	1	1	1	0	2	0	2	3	0	1	1	1	2	2	0	0	3	1	3	0	1	1	0	0	1	0	0	0	2	0	0	1	0	1	0	2	1	k__Bacteria; p__Firmicutes; c__Clostridia; o__Clostridiales; f__Lachnospiraceae; g__Roseburia; s__
OTU748	0	0	2	3	1	2	1	1	1	0	1	0	1	2	1	5	0	3	1	0	1	0	3	0	0	0	0	2	3	0	1	1	0	3	3	0	1	1	1	1	0	1	k__Bacteria; p__Firmicutes; c__Negativicutes; o__Selenomonadales; f__Veillonellaceae; g__Quinella; s__
OTU65	37	16	21	42	16	19	7	8	15	15	16	10	3	19	15	21	17	29	10	34	28	10	28	11	17	14	8	19	34	11	3	25	17	10	31	13	22	8	16	11	14	19	k__Bacteria; p__Kiritimatiellaeota; c__Kiritimatiellae; o__WCHB1-41; f__; g__; s__
OTU1295	1	2	3	0	2	1	2	1	2	3	1	1	1	0	2	4	0	2	0	1	3	2	2	0	0	0	1	0	2	0	1	2	3	2	0	3	2	1	2	0	0	2	k__Bacteria; p__Firmicutes; c__Clostridia; o__Clostridiales; f__Ruminococcaceae; g__Ruminococcaceae UCG-014; s__
OTU455	3	6	7	9	13	13	7	8	4	5	13	11	19	4	8	5	7	7	14	19	10	19	6	12	5	14	8	7	6	7	10	7	5	10	5	8	0	13	9	1	6	8	k__Bacteria; p__Bacteroidetes; c__Bacteroidia; o__Bacteroidales; f__Prevotellaceae; g__Prevotella 1; s__
OTU219	0	0	0	1	0	0	0	1	0	0	0	0	0	0	0	0	0	0	0	0	0	0	0	0	0	0	0	0	0	0	0	0	0	0	0	0	0	0	0	0	0	0	k__Bacteria; p__Tenericutes; c__Mollicutes; o__Mollicutes RF39; f__; g__; s__
OTU365	77	47	52	41	95	125	78	88	93	72	46	76	64	43	62	18	81	93	44	82	57	63	100	68	96	95	110	88	25	50	49	82	57	33	83	63	46	42	40	47	40	46	k__Bacteria; p__Bacteroidetes; c__Bacteroidia; o__Bacteroidales; f__Prevotellaceae; g__Prevotella 1; s__
OTU730	1	1	0	0	0	0	0	0	0	0	2	0	0	0	0	1	0	0	0	0	0	1	0	0	0	0	1	0	4	0	0	0	0	0	2	0	0	0	0	0	0	0	k__Bacteria; p__Actinobacteria; c__Actinobacteria; o__Corynebacteriales; f__Corynebacteriaceae; g__Corynebacterium 1
OTU301	1	1	0	4	3	5	1	2	0	1	4	2	3	3	2	0	1	1	4	1	2	3	3	3	2	0	3	3	0	2	3	3	8	4	1	2	1	1	1	0	1	4	k__Bacteria; p__Bacteroidetes; c__Bacteroidia; o__Bacteroidales; f__Rikenellaceae; g__Rikenellaceae RC9 gut group; s__
OTU291	33	27	21	7	39	37	39	57	37	32	33	36	33	18	31	18	38	66	29	63	25	34	34	22	33	45	31	22	19	34	28	32	25	23	39	41	19	26	35	74	33	42	k__Bacteria; p__Bacteroidetes; c__Bacteroidia; o__Bacteroidales; f__p-2534-18B5 gut group; g__; s__
OTU933	1	0	4	5	3	3	2	5	2	2	3	2	0	1	0	6	0	0	1	3	0	4	3	2	1	2	1	2	2	1	0	0	1	2	1	0	3	1	1	1	1	0	k__Bacteria; p__Firmicutes; c__Clostridia; o__Clostridiales; f__Christensenellaceae; g__Christensenellaceae R-7 group; s__
OTU1331	0	0	1	2	2	1	0	1	0	0	0	0	0	0	0	0	0	0	0	2	0	0	1	0	0	0	0	2	0	1	2	0	0	1	0	0	0	0	0	0	0	1	k__Bacteria; p__Firmicutes; c__Clostridia; o__Clostridiales; f__Ruminococcaceae; g__; s__
OTU1121	0	2	0	0	2	4	1	0	1	1	0	1	0	0	0	3	1	2	0	2	1	0	0	0	0	2	1	1	2	0	0	0	0	1	1	0	1	0	2	0	1	1	k__Bacteria; p__Firmicutes; c__Clostridia; o__Clostridiales; f__Ruminococcaceae
OTU46	0	0	0	0	0	1	8	5	8	15	0	4	0	0	0	0	15	1	0	3	11	0	2	1	5	3	1	4	0	0	1	8	1	0	0	12	0	2	1	0	0	0	k__Bacteria; p__Spirochaetes; c__Spirochaetia; o__Spirochaetales; f__Spirochaetaceae; g__Treponema 2
OTU524	0	0	0	0	1	3	1	4	1	1	1	4	2	1	0	0	1	3	3	2	1	1	7	2	1	5	4	3	0	2	0	1	0	2	0	1	0	0	2	0	0	1	k__Bacteria; p__Bacteroidetes; c__Bacteroidia; o__Bacteroidales; f__Rikenellaceae; g__Rikenellaceae RC9 gut group; s__
OTU1020	1	1	1	0	0	0	0	2	0	0	0	1	0	0	2	1	0	0	0	1	0	0	0	0	0	0	0	0	1	1	0	0	0	0	1	0	0	0	1	0	1	0	k__Bacteria; p__Firmicutes; c__Clostridia; o__Clostridiales; f__Ruminococcaceae; g__; s__
OTU1531	0	1	0	2	2	0	1	0	0	0	0	0	1	0	1	1	0	0	0	0	0	2	0	0	1	0	0	0	2	0	0	1	0	0	1	0	1	1	2	0	0	0	k__Bacteria; p__Actinobacteria; c__Actinobacteria; o__Actinomycetales; f__Actinomycetaceae; g__Actinomyces
OTU1157	0	0	0	0	0	0	0	0	0	0	0	0	0	0	0	0	0	0	0	0	0	0	0	2	0	0	0	0	0	0	0	0	0	0	1	0	0	0	0	0	2	0	k__Bacteria; p__Firmicutes; c__Clostridia; o__Clostridiales; f__Family XIII; g__[Eubacterium] brachy group; s__
OTU369	17	46	30	37	34	36	45	47	32	39	35	38	30	28	30	2	43	30	34	44	44	26	37	46	39	30	51	43	3	38	37	35	38	30	14	31	2	33	41	38	33	33	k__Bacteria; p__Bacteroidetes; c__Bacteroidia; o__Bacteroidales; f__Prevotellaceae; g__Prevotella 1; s__
OTU1028	1	0	0	2	0	3	0	0	1	0	2	2	0	0	1	4	0	4	1	1	2	2	0	2	2	1	0	1	1	0	1	0	0	1	2	0	4	0	3	1	0	0	k__Bacteria; p__Firmicutes; c__Clostridia; o__Clostridiales; f__Christensenellaceae; g__Christensenellaceae R-7 group; s__
OTU1604	0	0	0	0	0	0	0	1	0	0	0	0	0	0	0	0	0	2	0	0	0	0	0	0	0	0	0	0	0	0	0	0	0	1	1	0	2	0	0	0	0	0	k__Bacteria; p__Actinobacteria; c__Coriobacteriia; o__Coriobacteriales; f__Eggerthellaceae; g__DNF00809; s__
OTU921	0	0	0	0	2	3	1	3	1	1	1	0	1	0	0	0	1	2	0	0	1	0	0	1	1	1	0	3	0	1	1	1	0	1	0	8	0	0	0	0	1	0	k__Bacteria; p__Firmicutes; c__Clostridia; o__Clostridiales; f__Clostridiales vadinBB60 group; g__; s__
OTU1523	3	0	0	1	4	1	3	0	1	1	4	2	0	2	0	0	5	1	1	1	2	0	0	0	0	2	1	5	1	2	1	1	1	1	2	3	1	1	0	0	1	2	k__Bacteria; p__Firmicutes; c__Clostridia; o__Clostridiales; f__Ruminococcaceae; g__Ruminococcaceae UCG-010; s__
OTU1374	3	4	6	6	4	4	6	4	3	3	2	1	6	1	4	4	5	9	5	5	8	6	6	10	6	6	1	5	0	3	6	5	2	9	2	3	1	2	4	0	3	5	k__Bacteria; p__Proteobacteria; c__Alphaproteobacteria; o__Rickettsiales; f__Mitochondria; g__; s__
OTU432	4	5	0	3	2	4	2	3	4	4	7	2	3	5	4	4	4	5	3	6	6	3	1	2	5	4	3	3	5	1	7	2	3	0	4	5	3	3	0	1	5	4	k__Bacteria; p__Bacteroidetes; c__Bacteroidia; o__Bacteroidales; f__Muribaculaceae; g__; s__
OTU72	11	15	8	20	24	32	28	16	25	33	12	33	6	14	10	3	32	49	15	28	34	5	24	19	32	43	8	38	12	14	0	22	16	15	12	26	14	6	27	9	14	10	k__Bacteria; p__Kiritimatiellaeota; c__Kiritimatiellae; o__WCHB1-41; f__; g__; s__
OTU294	9	22	17	3	16	6	10	9	2	3	19	10	22	15	13	1	4	2	21	11	10	25	8	13	1	1	2	7	0	13	33	8	7	15	3	3	1	17	12	3	9	12	k__Bacteria; p__Bacteroidetes; c__Bacteroidia; o__Bacteroidales; f__F082; g__; s__
OTU1470	1	1	0	3	5	2	1	0	0	0	1	1	2	1	2	0	3	3	1	0	2	0	2	0	3	2	3	2	0	2	1	0	0	0	2	2	0	0	1	2	0	2	Unassigned
OTU519	93	91	81	97	47	34	73	58	78	64	75	75	48	87	79	14	77	55	94	53	66	98	49	67	67	78	67	40	36	81	61	75	71	68	122	70	72	81	59	74	68	90	k__Bacteria; p__Bacteroidetes; c__Bacteroidia; o__Bacteroidales; f__Prevotellaceae; g__Prevotella 1; s__
OTU1267	0	0	1	1	0	0	0	1	0	0	1	0	0	0	1	2	0	0	2	1	0	0	0	0	0	1	0	0	0	0	0	1	1	1	0	1	0	1	0	0	0	0	k__Bacteria; p__Cyanobacteria; c__Melainabacteria; o__Gastranaerophilales; f__; g__; s__
OTU859	17	15	12	16	31	40	15	20	27	33	8	14	10	11	9	28	9	71	19	33	12	9	29	10	17	16	56	20	38	9	11	22	8	13	29	4	20	4	5	10	6	9	k__Bacteria; p__Firmicutes; c__Clostridia; o__Clostridiales; f__Ruminococcaceae; g__[Eubacterium] coprostanoligenes group; s__
OTU960	69	41	54	170	51	109	23	46	52	56	41	44	20	45	45	221	36	69	56	51	31	37	71	32	78	50	94	63	176	26	25	49	29	39	72	45	150	32	28	11	27	26	k__Bacteria; p__Firmicutes; c__Clostridia; o__Clostridiales; f__Ruminococcaceae; g__Saccharofermentans; s__
OTU1552	0	0	0	1	0	2	1	0	0	1	0	0	0	0	2	0	1	0	1	0	0	0	0	0	0	0	14	0	0	0	1	0	0	0	1	0	0	0	1	0	1	0	k__Bacteria; p__Firmicutes; c__Clostridia; o__Clostridiales; f__Ruminococcaceae; g__Ruminococcus 1; s__
OTU1635	0	0	0	1	0	0	0	1	0	0	0	0	0	0	1	1	0	1	0	0	0	0	0	0	1	0	1	0	0	0	0	0	0	0	0	0	2	0	0	0	0	0	Unassigned
OTU756	3	5	3	2	1	3	1	2	1	2	6	2	0	1	1	6	2	2	0	0	0	3	0	3	1	0	1	1	1	0	2	2	2	2	2	3	1	1	0	0	0	2	k__Bacteria; p__Firmicutes; c__Clostridia; o__Clostridiales; f__Lachnospiraceae; g__Lachnospiraceae NK3A20 group; s__
OTU1617	0	0	0	1	0	0	0	0	0	0	0	0	0	0	0	0	0	0	0	0	0	0	0	0	0	0	0	0	1	0	0	0	0	0	0	0	0	0	0	0	0	0	k__Bacteria; p__Actinobacteria; c__Coriobacteriia; o__Coriobacteriales; f__Eggerthellaceae; g__DNF00809; s__
OTU1253	4	0	0	2	0	0	0	0	0	0	0	0	0	0	0	0	0	0	1	0	0	0	0	0	0	0	0	0	1	0	0	0	1	0	0	0	1	0	0	0	0	0	k__Bacteria; p__Epsilonbacteraeota; c__Campylobacteria; o__Campylobacterales; f__Campylobacteraceae; g__Campylobacter; s__
OTU1264	0	0	1	2	3	0	1	0	0	0	0	1	0	3	3	0	1	0	0	0	0	1	1	2	1	1	1	0	0	1	0	1	0	1	0	1	0	2	1	1	1	1	k__Bacteria; p__Cyanobacteria; c__Melainabacteria; o__Gastranaerophilales; f__; g__; s__
OTU1404	2	4	6	2	2	3	2	3	2	5	5	3	4	4	8	5	1	3	0	6	4	10	1	3	2	1	3	3	4	1	5	9	6	2	0	1	4	4	4	0	6	1	k__Bacteria; p__Firmicutes; c__Clostridia; o__Clostridiales; f__Lachnospiraceae; g__Lachnospiraceae FCS020 group; s__
OTU1228	3	1	1	3	0	0	2	1	0	0	1	0	3	1	0	3	0	0	2	1	0	1	1	1	0	2	0	0	5	1	2	0	0	0	4	3	4	0	1	0	1	0	k__Bacteria; p__Firmicutes; c__Clostridia; o__Clostridiales; f__Ruminococcaceae; g__Ruminococcaceae UCG-014; s__
OTU1280	2	1	0	12	0	0	3	0	4	4	0	0	0	0	3	3	2	0	1	0	2	0	0	0	0	0	4	0	0	0	8	2	2	2	1	2	1	1	1	5	1	0	k__Bacteria; p__Firmicutes; c__Clostridia; o__Clostridiales; f__Ruminococcaceae; g__Ruminococcaceae UCG-014; s__
OTU25	1	1	1	2	0	0	0	0	0	0	0	0	0	0	0	0	0	0	0	0	0	0	0	0	0	0	0	0	0	0	0	0	1	0	1	0	0	0	0	0	0	0	k__Bacteria; p__Cloacimonetes; c__Cloacimonadia; o__Cloacimonadales; f__Cloacimonadaceae; g__LNR A2-18; s__
OTU1524	0	0	0	0	0	0	0	0	0	2	0	0	0	0	0	0	1	0	0	1	1	0	2	0	0	0	1	3	0	0	0	0	1	1	0	0	0	1	2	0	0	0	k__Bacteria; p__Firmicutes; c__Clostridia; o__Clostridiales; f__Ruminococcaceae; g__; s__
OTU78	3	7	3	3	3	4	4	2	10	12	2	6	3	4	1	6	5	7	2	7	3	8	4	3	3	5	1	5	4	1	5	7	4	2	3	5	3	2	3	0	5	4	k__Bacteria; p__Kiritimatiellaeota; c__Kiritimatiellae; o__WCHB1-41; f__; g__; s__
OTU1550	5	0	3	4	2	1	0	0	0	1	0	1	0	1	3	2	1	0	0	1	1	1	0	0	1	2	2	0	2	2	1	0	0	0	8	1	2	3	1	0	0	0	k__Bacteria; p__Firmicutes; c__Clostridia; o__Clostridiales; f__Lachnospiraceae; g__[Eubacterium] ventriosum group; s__
OTU148	0	1	1	0	0	0	0	0	0	0	0	0	0	0	0	5	0	0	0	0	0	0	0	0	0	1	0	0	3	0	0	0	1	0	0	0	3	0	1	0	0	0	k__Bacteria; p__Proteobacteria; c__Gammaproteobacteria; o__Xanthomonadales; f__Xanthomonadaceae; g__Luteimonas; s__
OTU311	369	250	206	44	748	587	510	721	543	576	337	349	269	334	325	28	472	494	258	588	423	228	771	322	547	458	765	464	107	465	269	489	340	316	308	345	225	516	435	484	449	250	k__Bacteria; p__Bacteroidetes; c__Bacteroidia; o__Bacteroidales; f__F082; g__; s__
OTU974	0	0	0	0	2	1	1	1	0	0	1	0	0	0	0	0	2	4	0	2	1	0	3	0	1	0	0	1	0	0	0	0	2	0	0	0	1	0	1	0	2	1	k__Bacteria; p__Firmicutes; c__Clostridia; o__Clostridiales; f__Clostridiales vadinBB60 group; g__; s__
OTU1275	1	3	0	3	3	3	0	3	0	0	4	2	1	2	1	2	1	1	5	4	0	4	2	0	3	1	3	1	3	0	1	1	0	0	1	2	0	0	2	0	3	5	k__Bacteria; p__Firmicutes; c__Clostridia; o__Clostridiales; f__Defluviitaleaceae; g__Defluviitaleaceae UCG-011; s__
OTU48	0	0	0	0	2	0	0	2	3	1	0	0	0	0	0	0	0	1	0	2	1	0	2	1	0	2	4	3	0	0	0	1	0	0	0	0	0	0	1	0	0	0	k__Bacteria; p__Spirochaetes; c__Spirochaetia; o__Spirochaetales; f__Spirochaetaceae; g__Treponema 2; s__
OTU346	139	135	119	149	137	131	138	192	173	132	134	141	144	112	145	50	101	144	114	152	128	108	180	94	120	186	195	120	175	137	135	116	106	138	177	96	126	123	142	186	138	84	k__Bacteria; p__Bacteroidetes; c__Bacteroidia; o__Bacteroidales; f__Rikenellaceae; g__Rikenellaceae RC9 gut group; s__
OTU1141	2	0	0	1	0	0	0	0	1	0	3	0	1	2	1	0	1	1	0	4	1	0	0	0	1	0	0	0	4	1	2	1	1	1	3	3	1	0	0	1	2	0	k__Bacteria; p__Firmicutes; c__Clostridia; o__Clostridiales; f__Clostridiales vadinBB60 group; g__; s__
OTU308	11	16	20	31	29	18	23	31	17	9	15	18	10	14	16	12	22	17	29	21	22	35	20	19	19	19	24	20	5	15	12	15	13	11	6	21	10	17	24	1	18	21	k__Bacteria; p__Bacteroidetes; c__Bacteroidia; o__Bacteroidales; f__F082; g__; s__
OTU660	6	2	1	7	0	0	0	0	0	0	0	0	2	2	2	8	0	0	2	0	0	3	0	0	0	0	0	0	13	0	0	0	2	3	5	0	7	1	1	1	0	0	k__Bacteria; p__Firmicutes; c__Erysipelotrichia; o__Erysipelotrichales; f__Erysipelotrichaceae; g__Erysipelotrichaceae UCG-007; s__
OTU297	30	15	13	23	21	10	20	21	24	16	21	9	26	12	18	6	14	19	8	15	21	10	18	21	15	16	21	9	4	16	14	21	9	19	30	15	13	15	20	24	15	17	k__Bacteria; p__Bacteroidetes; c__Bacteroidia; o__Bacteroidales; f__Prevotellaceae; g__Prevotella 1; s__
OTU1060	10	9	2	13	16	37	13	9	14	7	6	6	7	5	5	3	8	20	13	8	12	2	19	6	6	8	7	23	2	11	6	6	4	12	1	7	3	19	12	9	11	5	k__Bacteria; p__Synergistetes; c__Synergistia; o__Synergistales; f__Synergistaceae; g__Fretibacterium; s__
OTU1099	0	0	1	2	1	1	0	0	0	0	0	0	1	0	2	1	0	0	0	1	0	1	0	1	0	0	1	1	1	2	1	1	1	0	2	0	0	1	0	0	2	0	k__Bacteria; p__Firmicutes; c__Clostridia; o__Clostridiales; f__Christensenellaceae; g__Christensenellaceae R-7 group; s__
OTU1147	11	7	22	12	8	1	7	18	7	6	9	6	7	13	9	48	9	6	7	7	16	16	4	8	9	8	12	11	21	15	9	11	6	9	17	8	24	0	6	0	14	9	k__Bacteria; p__Firmicutes; c__Clostridia; o__Clostridiales; f__Christensenellaceae; g__Christensenellaceae R-7 group; s__
OTU1087	0	2	1	2	9	10	1	11	10	8	1	3	6	3	3	5	6	7	0	5	7	6	10	4	5	8	10	4	5	0	1	3	1	4	4	4	4	0	2	1	3	1	k__Bacteria; p__Firmicutes; c__Clostridia; o__Clostridiales; f__Christensenellaceae; g__Christensenellaceae R-7 group; s__
OTU532	2	3	2	1	0	0	2	0	0	1	2	2	3	1	1	2	2	2	1	2	3	1	1	2	1	1	4	1	4	2	1	2	0	0	2	0	1	2	1	0	0	0	k__Bacteria; p__Bacteroidetes; c__Bacteroidia; o__Bacteroidales; f__Rikenellaceae; g__Rikenellaceae RC9 gut group; s__
OTU760	1	2	4	16	1	0	0	0	0	0	0	1	0	3	0	6	1	2	2	1	2	0	0	1	0	0	3	3	2	0	3	0	0	0	6	1	5	2	0	1	1	0	k__Bacteria; p__Firmicutes; c__Negativicutes; o__Selenomonadales; f__Veillonellaceae; g__Quinella; s__
OTU1564	0	1	1	0	1	1	1	0	0	0	0	0	0	0	1	0	2	0	0	0	0	3	2	1	0	0	0	0	0	0	0	2	1	0	0	0	0	0	0	0	1	1	k__Bacteria; p__Firmicutes; c__Clostridia; o__Clostridiales; f__Lachnospiraceae; g__Syntrophococcus; s__
OTU1407	0	1	0	1	0	0	0	0	1	0	0	0	0	2	0	2	1	1	0	0	1	1	0	0	0	0	1	0	2	2	0	0	0	0	0	0	0	1	2	0	0	3	k__Bacteria; p__Firmicutes; c__Clostridia; o__Clostridiales; f__Lachnospiraceae; g__Blautia; s__
OTU1390	8	0	0	4	7	6	3	5	4	7	0	0	0	0	0	8	4	4	1	7	1	2	10	0	1	4	14	13	3	2	1	2	1	0	8	1	5	0	0	1	0	0	k__Bacteria; p__Firmicutes; c__Clostridia; o__Clostridiales; f__Lachnospiraceae; g__Lachnospiraceae FCS020 group; s__
OTU1195	12	11	28	11	8	8	5	13	17	6	12	10	6	10	23	35	16	8	10	12	14	22	15	24	10	10	11	12	21	10	4	9	13	11	5	11	24	18	10	1	22	10	k__Bacteria; p__Firmicutes; c__Clostridia; o__Clostridiales; f__Lachnospiraceae; g__Lachnospiraceae UCG-006; s__
OTU324	31	19	20	4	43	43	27	35	46	41	25	32	8	20	14	8	39	46	26	36	29	17	54	20	43	47	25	60	13	15	10	31	29	12	13	28	19	22	20	14	14	11	k__Bacteria; p__Bacteroidetes; c__Bacteroidia; o__Bacteroidales; f__Bacteroidales UCG-001; g__; s__
OTU175	1	0	0	0	1	2	2	3	3	1	1	1	0	0	0	0	5	0	1	5	2	0	0	0	4	1	1	2	0	0	0	1	1	0	2	0	0	0	0	0	0	0	k__Bacteria; p__Spirochaetes; c__Spirochaetia; o__Spirochaetales; f__Spirochaetaceae; g__Treponema 2; s__
OTU1484	0	1	2	0	0	0	3	1	1	0	0	0	0	0	0	0	3	0	1	2	1	2	1	3	2	2	2	1	1	3	0	1	3	1	1	2	0	0	0	0	3	2	k__Bacteria; p__Proteobacteria; c__Gammaproteobacteria; o__Aeromonadales; f__Succinivibrionaceae; g__; s__
OTU1222	1	4	3	4	1	0	5	4	2	1	7	6	9	3	5	15	2	6	4	4	3	3	1	0	3	4	6	1	8	2	3	2	2	3	5	2	5	2	0	0	6	6	k__Bacteria; p__Firmicutes; c__Clostridia; o__Clostridiales; f__Christensenellaceae; g__Christensenellaceae R-7 group; s__
OTU1200	49	37	42	51	5	13	14	17	11	10	30	14	32	20	46	133	12	7	33	13	11	37	10	31	11	15	13	11	91	10	23	14	21	13	22	15	82	19	17	18	17	12	k__Bacteria; p__Firmicutes; c__Clostridia; o__Clostridiales; f__Ruminococcaceae; g__Ruminococcaceae UCG-014; s__
OTU1541	2	1	1	4	1	2	0	0	1	0	0	0	0	0	0	0	0	0	0	1	0	0	0	0	0	0	3	0	1	0	0	0	0	1	1	0	0	0	1	0	0	0	k__Bacteria; p__Firmicutes; c__Clostridia; o__Clostridiales; f__Ruminococcaceae; g__Ruminococcus 1; s__
OTU1148	40	19	26	33	6	5	5	10	5	2	15	4	15	15	23	74	8	14	12	8	8	15	8	19	11	9	8	3	90	9	4	3	7	13	43	10	65	5	4	18	7	16	k__Bacteria; p__Firmicutes; c__Clostridia; o__Clostridiales; f__Ruminococcaceae; g__Ruminococcus 2; s__
OTU1054	8	16	28	51	13	8	8	4	2	7	15	8	14	7	35	7	7	2	24	4	11	20	6	12	3	12	2	10	6	17	10	11	15	23	11	12	5	17	14	6	11	12	k__Bacteria; p__Firmicutes; c__Clostridia; o__Clostridiales; f__Ruminococcaceae; g__CAG-352; s__
OTU1081	2	1	0	1	23	11	5	15	13	20	1	3	1	0	2	0	6	23	2	16	6	1	26	2	7	11	31	8	0	5	1	7	3	2	2	3	3	2	1	5	4	4	k__Bacteria; p__Firmicutes; c__Clostridia; o__Clostridiales
OTU1170	1	0	2	0	0	0	0	1	1	2	1	3	2	1	1	6	1	0	0	2	0	1	2	2	2	1	2	1	1	0	0	1	1	0	3	0	2	0	0	1	0	1	k__Bacteria; p__Patescibacteria; c__Saccharimonadia; o__Saccharimonadales; f__Saccharimonadaceae; g__Candidatus Saccharimonas; s__
OTU541	3	1	1	0	0	0	4	0	1	0	2	5	2	3	1	0	0	0	0	2	0	1	1	3	0	0	0	2	0	0	2	1	3	1	0	1	0	2	1	0	1	1	k__Bacteria; p__Bacteroidetes; c__Bacteroidia; o__Bacteroidales; f__Rikenellaceae; g__Rikenellaceae RC9 gut group; s__
OTU126	0	1	0	2	2	0	2	1	0	2	0	1	0	0	1	2	0	0	0	0	2	0	0	0	0	0	1	2	1	1	0	1	1	0	2	0	1	0	0	0	1	0	k__Bacteria; p__Firmicutes; c__Negativicutes; o__Selenomonadales; f__Veillonellaceae; g__; s__
OTU971	0	1	1	2	1	0	1	0	0	0	2	0	1	0	1	0	1	0	0	0	1	0	0	0	0	0	0	0	0	0	0	0	1	0	0	0	0	2	0	0	0	1	k__Bacteria; p__Firmicutes; c__Clostridia; o__Clostridiales; f__Christensenellaceae; g__Christensenellaceae R-7 group; s__
OTU1223	2	1	3	6	1	2	0	0	2	0	1	0	2	0	5	5	1	1	3	1	0	1	0	2	3	1	2	0	7	1	2	0	3	2	0	3	3	0	3	0	0	3	k__Bacteria; p__Firmicutes; c__Clostridia; o__Clostridiales; f__Ruminococcaceae; g__Ruminococcaceae UCG-007; s__
OTU1413	5	3	3	3	1	2	2	3	3	7	0	3	1	2	1	1	2	3	3	0	0	0	2	2	1	1	1	2	2	0	4	1	2	4	1	2	2	0	2	2	1	4	k__Bacteria; p__Firmicutes; c__Clostridia; o__Clostridiales; f__Lachnospiraceae; g__Lachnospiraceae ND3007 group; s__
OTU735	0	0	0	0	0	0	0	0	0	0	0	0	0	0	0	0	0	0	0	0	0	1	1	0	0	0	0	0	1	0	0	0	0	1	0	0	1	0	0	0	0	0	k__Bacteria; p__Actinobacteria; c__Actinobacteria; o__Micrococcales; f__Micrococcaceae; g__Nesterenkonia
OTU743	5	4	3	25	43	90	29	24	33	104	4	21	4	2	2	17	110	28	7	71	21	17	40	1	33	46	152	61	21	26	30	60	9	4	8	47	15	17	4	0	56	2	k__Bacteria; p__Firmicutes; c__Clostridia; o__Clostridiales; f__Lachnospiraceae; g__Butyrivibrio 2; s__
OTU325	0	0	0	2	0	0	0	1	0	0	0	1	0	0	0	0	1	0	0	0	0	1	0	0	0	0	0	0	0	0	0	0	0	0	0	0	0	0	0	0	0	0	k__Bacteria; p__Bacteroidetes; c__Bacteroidia; o__Bacteroidales; f__F082; g__; s__
OTU512	0	0	0	0	0	1	0	2	0	0	1	0	1	0	1	0	0	2	0	1	1	1	0	1	0	0	1	2	0	1	0	0	1	0	1	1	1	0	2	0	2	2	k__Bacteria; p__Verrucomicrobia; c__Verrucomicrobiae; o__Opitutales; f__Puniceicoccaceae; g__; s__
OTU1352	2	4	3	0	17	15	11	5	5	11	2	2	1	2	0	8	8	5	2	16	5	4	19	2	3	8	27	24	4	5	3	8	1	4	0	2	6	5	1	0	2	2	k__Bacteria; p__Firmicutes; c__Clostridia; o__Clostridiales; f__Ruminococcaceae; g__Papillibacter; s__
OTU873	11	10	12	38	13	8	6	9	12	14	9	4	14	12	11	47	11	18	17	6	11	15	8	9	6	13	19	9	67	17	11	10	13	15	18	9	47	5	12	1	9	10	k__Bacteria; p__Firmicutes; c__Clostridia; o__Clostridiales; f__Christensenellaceae; g__Christensenellaceae R-7 group; s__
OTU1363	9	13	18	11	20	13	5	14	10	12	13	16	13	12	8	17	12	11	19	11	16	24	12	16	6	11	11	16	13	15	5	9	21	11	2	18	14	21	12	0	16	15	k__Bacteria; p__Firmicutes; c__Clostridia; o__Clostridiales; f__Lachnospiraceae; g__[Ruminococcus] gauvreauii group; s__
OTU207	0	0	0	0	0	0	0	0	0	0	0	0	0	4	0	2	0	0	0	0	0	0	0	0	0	1	0	0	0	0	1	0	0	1	1	0	2	2	0	2	5	1	k__Bacteria; p__Proteobacteria; c__Gammaproteobacteria; o__Aeromonadales; f__Aeromonadaceae; g__Aeromonas; s__Aeromonas veronii
OTU1387	0	1	0	4	2	4	0	2	4	4	0	6	1	0	2	1	2	2	0	2	2	2	3	3	2	3	4	1	0	1	0	1	1	6	0	4	1	2	1	0	2	1	k__Bacteria; p__Firmicutes; c__Clostridia; o__Clostridiales; f__Lachnospiraceae; g__GCA-900066575; s__
OTU954	132	92	97	92	60	69	77	80	73	71	98	77	114	78	89	282	59	94	77	82	65	89	79	70	62	88	52	65	257	61	58	72	69	51	202	56	143	67	70	82	75	69	k__Bacteria; p__Patescibacteria; c__Saccharimonadia; o__Saccharimonadales; f__Saccharimonadaceae; g__Candidatus Saccharimonas; s__
OTU1063	6	3	7	6	7	11	10	8	3	4	6	8	8	4	9	6	8	8	4	8	4	11	6	10	2	8	17	9	5	7	5	16	4	3	1	9	5	5	5	1	10	2	k__Bacteria; p__Firmicutes; c__Clostridia; o__Clostridiales; f__Ruminococcaceae; g__; s__
OTU1154	0	0	0	2	0	0	0	0	0	0	1	0	0	1	0	0	0	0	0	0	1	0	0	0	0	0	0	0	0	1	0	0	0	0	1	0	1	1	0	1	0	0	k__Bacteria; p__Firmicutes; c__Clostridia; o__Clostridiales; f__Family XIII; g__Mogibacterium; s__
OTU1262	19	4	10	7	2	4	2	4	4	4	8	1	7	0	6	16	1	3	8	4	4	2	3	2	7	1	4	2	29	1	4	6	0	8	17	3	14	6	5	8	4	3	k__Bacteria; p__Firmicutes; c__Clostridia; o__Clostridiales; f__Ruminococcaceae; g__Ruminococcaceae UCG-014; s__
OTU1382	18	3	6	12	18	45	4	8	10	13	1	3	1	6	2	15	2	21	0	11	7	1	26	0	15	9	19	66	23	2	5	3	0	1	26	8	14	1	1	2	1	2	k__Bacteria; p__Firmicutes; c__Clostridia; o__Clostridiales; f__Lachnospiraceae; g__probable genus 10; s__
OTU706	6	1	2	1	0	3	1	0	0	0	1	0	4	2	1	0	1	0	3	1	3	0	0	0	0	2	0	2	0	0	5	2	2	3	3	4	3	1	0	1	0	4	k__Bacteria; p__Bacteroidetes; c__Bacteroidia; o__Bacteroidales; f__Prevotellaceae; g__Prevotellaceae UCG-003; s__
OTU328	1	0	0	1	0	0	0	0	0	0	0	0	0	0	0	0	0	0	0	0	0	0	0	0	0	0	0	0	0	0	0	0	0	0	0	0	0	0	0	0	0	0	k__Bacteria; p__Proteobacteria; c__Gammaproteobacteria; o__Oceanospirillales; f__Halomonadaceae; g__Marinospirillum
OTU764	4	17	3	6	6	5	4	2	3	2	6	2	5	7	4	7	2	5	1	2	2	5	5	1	5	0	4	6	9	2	1	4	1	5	3	6	6	4	12	2	3	5	k__Bacteria; p__Firmicutes; c__Negativicutes; o__Selenomonadales; f__Veillonellaceae; g__Quinella; s__
OTU76	11	9	3	34	6	11	6	5	9	8	6	14	2	4	5	6	8	12	1	10	19	5	12	4	10	8	0	5	4	6	3	9	8	10	1	12	5	2	7	3	0	3	k__Bacteria; p__Kiritimatiellaeota; c__Kiritimatiellae; o__WCHB1-41; f__; g__; s__
OTU586	1	4	0	0	0	0	1	1	0	0	0	3	0	0	0	4	0	1	0	0	0	1	0	4	1	0	1	0	3	1	0	0	0	0	1	0	1	0	0	0	0	0	k__Bacteria; p__Bacteroidetes; c__Bacteroidia; o__Bacteroidales; f__Dysgonomonadaceae; g__Proteiniphilum; s__
OTU757	0	0	3	0	0	0	0	0	0	0	0	1	1	0	1	2	1	0	0	0	1	1	0	1	0	0	0	1	3	0	0	1	0	1	1	0	2	1	0	0	0	0	k__Bacteria; p__Firmicutes; c__Clostridia; o__Clostridiales; f__Lachnospiraceae; g__Lachnospiraceae NK3A20 group; s__
OTU274	2	1	2	4	2	0	3	2	3	2	0	2	1	4	0	0	0	0	2	0	3	2	4	1	1	3	3	4	1	0	3	2	1	1	1	4	0	4	2	0	1	1	k__Bacteria; p__Firmicutes; c__Erysipelotrichia; o__Erysipelotrichales; f__Erysipelotrichaceae; g__[Anaerorhabdus] furcosa group; s__
OTU1558	0	2	1	7	1	0	0	0	0	1	0	0	0	1	0	0	0	0	0	0	1	1	1	2	1	0	0	0	0	1	4	0	1	2	1	0	2	0	0	1	1	0	k__Bacteria; p__Firmicutes; c__Clostridia; o__Clostridiales; f__Lachnospiraceae; g__Acetitomaculum; s__
OTU447	0	1	1	2	3	7	5	5	1	2	3	6	4	2	2	1	3	9	2	4	4	1	6	3	2	5	2	5	1	1	1	3	3	2	4	0	2	3	4	4	5	0	k__Bacteria; p__Bacteroidetes; c__Bacteroidia; o__Bacteroidales; f__Rikenellaceae; g__Rikenellaceae RC9 gut group; s__
OTU829	1	1	0	2	2	0	0	2	0	1	1	0	2	3	1	0	0	1	2	0	2	1	2	1	1	1	2	1	1	3	5	3	0	1	2	1	1	2	2	2	2	0	k__Bacteria; p__Firmicutes; c__Clostridia; o__Clostridiales; f__Clostridiales vadinBB60 group; g__; s__
OTU934	4	2	5	3	4	3	2	1	2	1	3	2	1	2	0	5	2	4	3	1	2	1	1	0	1	2	1	3	2	4	1	5	5	2	14	2	3	3	4	5	0	5	k__Bacteria; p__Firmicutes; c__Clostridia; o__Clostridiales; f__Ruminococcaceae; g__Ruminococcaceae NK4A214 group; s__
OTU26	4	5	2	0	5	2	1	1	3	6	1	1	3	3	4	10	2	9	0	3	5	0	5	0	10	0	1	7	9	1	1	4	1	1	3	3	6	1	0	0	2	0	k__Bacteria; p__Kiritimatiellaeota; c__Kiritimatiellae; o__WCHB1-41; f__; g__; s__
OTU887	12	1	15	11	6	5	6	2	4	7	10	8	8	4	6	28	3	2	5	9	5	9	4	8	4	4	12	2	11	5	3	3	5	2	3	4	17	8	4	0	9	4	k__Bacteria; p__Firmicutes; c__Clostridia; o__Clostridiales; f__Christensenellaceae; g__Christensenellaceae R-7 group; s__
OTU368	16	28	47	12	22	32	26	39	38	23	35	49	64	32	44	3	32	36	38	51	30	69	33	56	32	43	30	30	11	44	40	54	37	43	7	44	5	41	46	4	42	26	k__Bacteria; p__Bacteroidetes; c__Bacteroidia; o__Bacteroidales; f__; g__; s__
OTU892	9	4	8	4	5	11	6	2	8	4	3	4	5	6	3	11	4	12	2	12	2	4	7	0	4	6	21	4	6	1	3	10	4	1	1	2	6	6	4	0	5	1	k__Bacteria; p__Firmicutes; c__Clostridia; o__Clostridiales; f__Ruminococcaceae; g__Ruminococcaceae UCG-010; s__
OTU831	0	0	2	0	1	0	1	0	0	0	0	1	1	2	2	0	0	0	0	0	0	1	0	0	0	0	0	1	2	1	0	1	1	1	0	1	0	0	0	0	1	0	k__Bacteria; p__Actinobacteria; c__Coriobacteriia; o__Coriobacteriales; f__Atopobiaceae; g__Olsenella; s__
OTU854	39	33	25	39	13	17	17	15	15	11	26	13	29	21	26	40	12	23	21	14	21	26	23	18	13	12	17	19	41	13	5	28	26	16	38	16	22	14	24	19	17	7	k__Bacteria; p__Firmicutes; c__Clostridia; o__Clostridiales; f__Ruminococcaceae; g__[Eubacterium] coprostanoligenes group; s__
OTU314	36	28	26	37	49	52	32	39	51	29	34	36	40	23	32	20	39	49	30	50	32	32	56	37	31	52	44	28	48	30	37	41	26	23	45	23	37	17	42	36	48	19	k__Bacteria; p__Bacteroidetes; c__Bacteroidia; o__Bacteroidales; f__Rikenellaceae; g__Rikenellaceae RC9 gut group; s__
OTU780	6	11	18	20	3	6	5	4	8	6	5	4	17	7	3	27	8	11	7	6	8	16	5	4	1	5	7	4	41	12	9	3	7	15	13	8	25	8	3	1	8	7	k__Bacteria; p__Firmicutes; c__Clostridia; o__Clostridiales; f__Lachnospiraceae; g__Lachnospiraceae NK3A20 group; s__
OTU1619	0	1	0	0	0	0	0	0	1	0	0	0	0	0	0	0	0	0	0	0	0	0	0	1	0	0	0	0	0	1	0	0	0	0	0	0	0	0	0	0	0	0	k__Bacteria; p__Firmicutes; c__Clostridia; o__Clostridiales; f__Family XI; g__Helcococcus; s__
OTU1547	1	3	4	2	3	0	2	2	2	2	4	1	1	2	3	9	1	0	1	1	2	2	1	1	0	4	1	1	5	0	0	1	2	2	6	0	7	2	3	0	0	0	k__Bacteria; p__Firmicutes; c__Clostridia; o__Clostridiales; f__Lachnospiraceae; g__Blautia; s__
OTU1471	2	3	4	9	4	0	7	2	5	7	2	2	3	3	4	8	2	2	2	2	5	7	3	0	2	0	6	4	2	5	4	2	2	3	2	4	3	1	3	0	3	3	k__Bacteria; p__Firmicutes; c__Clostridia; o__Clostridiales; f__Lachnospiraceae; g__Moryella; s__
OTU142	13	6	2	0	0	0	1	0	3	0	1	0	1	16	1	1	1	0	5	0	0	2	0	2	0	2	0	0	7	0	4	0	4	7	12	0	21	9	0	6	3	0	k__Bacteria; p__Proteobacteria; c__Gammaproteobacteria; o__Enterobacteriales; f__Enterobacteriaceae; g__Plesiomonas; s__
OTU595	0	0	0	0	0	0	0	0	0	0	0	1	0	0	0	0	0	0	0	0	0	0	0	0	0	0	0	0	0	0	0	0	0	0	0	0	0	0	0	0	0	0	k__Bacteria; p__Bacteroidetes; c__Bacteroidia; o__Bacteroidales; f__Bacteroidales BS11 gut group; g__; s__
OTU537	1	0	1	1	0	1	0	0	2	0	0	0	0	0	0	0	1	2	2	0	0	2	2	1	1	2	0	2	0	2	2	1	0	1	0	0	0	1	0	0	0	0	k__Bacteria; p__Bacteroidetes; c__Bacteroidia; o__Bacteroidales; f__Prevotellaceae; g__Prevotella 1; s__
OTU745	5	2	2	1	5	2	2	2	5	1	7	1	3	1	5	9	3	1	3	1	5	1	1	0	0	0	1	2	5	3	2	1	1	4	2	5	3	3	6	5	3	5	k__Bacteria; p__Firmicutes; c__Negativicutes; o__Selenomonadales; f__Veillonellaceae; g__Quinella; s__
OTU1571	1	0	0	0	0	3	0	1	0	0	1	1	0	0	2	4	0	3	1	0	0	1	2	0	0	1	0	0	0	0	0	1	1	0	0	0	2	0	0	0	0	0	k__Bacteria; p__Firmicutes; c__Clostridia; o__Clostridiales; f__Ruminococcaceae; g__[Eubacterium] coprostanoligenes group; s__
OTU1130	0	0	2	0	2	2	2	1	2	0	1	2	1	0	0	1	0	0	1	1	1	0	0	0	0	1	0	0	1	1	0	1	1	0	7	0	4	2	0	1	0	2	k__Bacteria; p__Cyanobacteria; c__Melainabacteria; o__Gastranaerophilales; f__; g__; s__
OTU822	0	0	0	0	3	1	0	1	2	0	0	0	0	0	0	0	0	0	0	0	0	0	0	0	1	1	1	0	0	0	0	0	0	0	0	0	0	0	0	0	0	0	k__Bacteria; p__Firmicutes; c__Clostridia; o__Clostridiales; f__Clostridiales vadinBB60 group; g__; s__
OTU1377	2	6	3	7	1	3	1	1	1	0	7	1	7	10	6	5	2	1	6	2	3	13	1	3	1	2	4	4	1	1	5	6	4	5	2	6	2	4	5	0	3	5	k__Bacteria; p__Firmicutes; c__Clostridia; o__Clostridiales; f__Lachnospiraceae; g__Lachnospiraceae UCG-008; s__
OTU77	7	12	8	15	60	47	26	26	39	81	4	40	3	8	11	8	40	103	4	26	71	8	50	16	42	30	16	60	14	20	2	32	29	9	6	40	10	15	26	2	19	20	k__Bacteria; p__Kiritimatiellaeota; c__Kiritimatiellae; o__WCHB1-41; f__; g__; s__
OTU1395	0	1	0	1	7	6	4	6	5	9	0	2	0	1	1	3	9	3	0	4	4	2	4	1	5	5	5	4	1	6	4	14	4	0	1	3	5	3	1	0	1	0	k__Bacteria; p__Firmicutes; c__Clostridia; o__Clostridiales; f__Ruminococcaceae; g__Ruminococcus 1; s__
OTU1312	31	13	17	25	11	8	12	12	10	16	15	6	13	13	13	61	8	15	14	13	8	12	6	8	13	8	10	6	34	11	5	6	10	12	13	8	29	9	9	12	13	8	k__Bacteria; p__Firmicutes; c__Clostridia; o__Clostridiales; f__Ruminococcaceae; g__Ruminococcus 2; s__
OTU55	49	34	28	54	43	80	35	38	46	41	24	39	36	32	34	38	50	54	35	53	39	17	43	28	37	43	52	62	48	25	38	52	30	28	61	42	39	43	42	61	27	27	k__Bacteria; p__Firmicutes; c__Negativicutes; o__Selenomonadales; f__Veillonellaceae; g__Selenomonas 1; s__
OTU1033	247	196	256	196	166	180	202	201	191	196	235	230	366	177	216	909	158	179	195	219	169	315	193	202	148	166	107	186	605	188	191	221	180	178	219	165	354	212	164	121	209	129	k__Bacteria; p__Patescibacteria; c__Saccharimonadia; o__Saccharimonadales; f__Saccharimonadaceae; g__Candidatus Saccharimonas; s__
OTU774	2	3	1	4	1	0	0	4	0	2	2	0	3	2	2	5	2	2	1	1	1	3	1	2	1	1	2	4	2	3	2	2	3	2	2	4	5	3	3	0	0	3	k__Bacteria; p__Firmicutes; c__Clostridia; o__Clostridiales; f__Lachnospiraceae; g__Lachnospiraceae NK3A20 group; s__
OTU170	0	0	0	0	0	0	0	0	0	0	0	0	0	0	0	0	0	0	0	0	0	0	0	0	1	0	0	0	0	0	0	0	2	0	0	1	0	0	0	0	0	0	k__Bacteria; p__Proteobacteria; c__Gammaproteobacteria; o__Vibrionales; f__Vibrionaceae; g__Vibrio
OTU1467	0	0	1	1	0	0	0	1	0	1	0	0	1	1	3	1	0	0	0	0	1	0	2	0	0	1	0	0	0	0	0	0	1	1	2	1	2	2	1	1	0	0	k__Bacteria; p__Proteobacteria; c__Alphaproteobacteria; o__Caulobacterales; f__Caulobacteraceae; g__; s__
OTU83	7	5	6	8	26	10	13	10	19	24	6	15	0	12	8	9	13	18	8	9	14	3	18	11	15	9	7	12	18	10	1	19	12	9	15	12	14	3	14	6	5	11	k__Bacteria; p__Kiritimatiellaeota; c__Kiritimatiellae; o__WCHB1-41; f__; g__; s__
OTU1197	17	8	10	21	15	15	6	13	9	13	9	15	9	13	14	43	18	21	13	17	17	10	6	15	14	16	18	7	50	11	11	14	15	14	11	8	29	10	14	7	12	8	k__Bacteria; p__Chloroflexi; c__Anaerolineae; o__Anaerolineales; f__Anaerolineaceae; g__Flexilinea; s__
OTU1292	4	4	5	11	0	3	0	1	0	0	1	0	3	4	5	14	2	5	2	1	3	6	2	3	2	0	1	0	18	0	4	1	2	2	2	2	11	2	1	0	1	0	k__Bacteria; p__Firmicutes; c__Clostridia; o__Clostridiales; f__Christensenellaceae; g__Christensenellaceae R-7 group; s__
OTU1435	1	1	1	1	2	4	1	0	1	1	0	1	0	1	0	1	1	6	0	1	1	0	1	1	0	3	3	4	1	2	0	0	0	1	1	1	0	1	0	1	0	0	k__Bacteria; p__Firmicutes; c__Clostridia; o__Clostridiales; f__Lachnospiraceae; g__[Eubacterium] hallii group; s__
OTU566	0	0	0	0	0	0	0	0	0	0	0	0	0	0	3	0	0	0	0	0	0	0	0	0	0	0	0	0	0	0	0	0	0	0	0	0	0	0	0	0	0	0	k__Bacteria; p__Bacteroidetes; c__Bacteroidia; o__Bacteroidales; f__Rikenellaceae; g__Rikenellaceae RC9 gut group; s__
OTU1238	0	1	0	4	1	2	0	1	0	1	1	1	0	1	0	1	2	0	2	1	2	2	2	0	2	1	0	2	1	2	0	0	0	0	2	1	3	0	0	0	1	1	k__Bacteria; p__Chloroflexi; c__Anaerolineae; o__Anaerolineales; f__Anaerolineaceae; g__Flexilinea; s__
OTU979	1	0	4	2	1	0	0	1	0	1	1	0	1	0	1	3	2	0	1	0	0	2	0	0	2	0	0	0	2	1	0	0	3	0	0	1	2	3	3	0	1	0	k__Bacteria; p__Firmicutes; c__Clostridia; o__Clostridiales; f__Ruminococcaceae; g__Ruminiclostridium; s__
OTU906	0	0	0	0	3	4	1	10	5	1	0	0	0	0	0	0	2	3	0	3	2	0	11	0	8	5	6	6	0	1	1	1	0	0	0	0	0	0	0	3	0	0	k__Bacteria; p__Firmicutes; c__Clostridia; o__Clostridiales; f__Ruminococcaceae; g__Ruminococcaceae UCG-013; s__
OTU243	5	7	1	0	7	6	4	7	5	2	7	3	3	7	5	1	6	2	7	6	3	3	5	6	5	4	0	4	2	7	5	2	5	2	4	4	6	5	2	6	5	5	k__Bacteria; p__Firmicutes; c__Erysipelotrichia; o__Erysipelotrichales; f__Erysipelotrichaceae; g__Erysipelotrichaceae UCG-004; s__
OTU1521	0	0	0	0	0	0	0	0	0	0	0	0	1	0	0	1	0	1	0	0	0	0	0	0	0	0	0	0	0	0	0	0	0	0	0	0	0	0	0	0	0	0	k__Bacteria; p__Firmicutes; c__Clostridia; o__Clostridiales; f__Lachnospiraceae; g__Lachnospiraceae NK3A20 group; s__
OTU961	0	2	2	0	0	0	0	0	0	0	1	1	1	0	1	1	0	2	0	0	1	1	1	0	2	3	0	0	0	0	0	1	1	1	1	1	1	0	0	0	0	0	k__Bacteria; p__Firmicutes; c__Clostridia; o__Clostridiales; f__Family XIII; g__[Eubacterium] brachy group; s__
OTU1326	2	2	2	0	0	2	3	2	0	1	4	0	2	1	3	0	1	1	0	1	1	1	2	0	2	0	1	1	3	1	2	0	3	2	1	2	2	1	1	0	2	3	k__Bacteria; p__Firmicutes; c__Clostridia; o__Clostridiales; f__Ruminococcaceae; g__Ruminococcus 2; s__
OTU237	4	0	1	2	3	5	3	0	4	3	4	1	5	6	2	2	2	1	2	5	3	2	4	0	2	1	5	0	0	0	3	4	1	3	3	1	3	1	3	0	2	1	k__Bacteria; p__Tenericutes; c__Mollicutes; o__Izimaplasmatales; f__Izimaplasmataceae; g__; s__
OTU899	1	0	1	0	4	7	2	5	7	10	2	2	3	2	0	1	1	22	1	13	2	1	11	4	2	4	11	0	3	0	1	6	0	0	2	1	1	2	1	1	2	1	k__Bacteria; p__Firmicutes; c__Clostridia; o__Clostridiales; f__Ruminococcaceae; g__Ruminiclostridium 1; s__
OTU162	0	0	0	0	0	0	0	0	0	0	0	0	0	0	0	0	0	0	0	0	0	2	0	0	0	1	0	1	0	0	0	0	2	0	0	0	0	1	0	0	0	0	k__Bacteria; p__Proteobacteria; c__Gammaproteobacteria; o__Betaproteobacteriales; f__Burkholderiaceae; g__Sutterella; s__
OTU1214	23	8	2	21	3	5	3	1	4	2	6	4	3	6	15	14	2	3	8	7	2	6	5	3	2	3	2	4	25	5	9	3	5	8	24	2	14	3	3	5	1	4	k__Bacteria; p__Firmicutes; c__Clostridia; o__Clostridiales; f__Ruminococcaceae; g__Ruminococcaceae UCG-014; s__
OTU653	8	5	6	2	2	3	2	4	1	4	5	7	7	3	6	10	3	3	6	3	2	7	4	3	2	3	7	3	13	3	1	2	2	5	7	0	4	5	3	8	3	0	k__Bacteria; p__Bacteroidetes; c__Bacteroidia; o__Bacteroidales; f__Muribaculaceae; g__; s__
OTU1263	1	0	1	0	0	2	2	0	3	0	3	1	1	1	0	3	1	0	0	0	0	1	0	2	0	3	0	1	0	0	0	0	2	0	1	1	2	3	2	0	1	1	k__Bacteria; p__Cyanobacteria; c__Melainabacteria; o__Gastranaerophilales; f__; g__; s__
OTU880	3	1	3	2	3	2	1	2	3	1	4	2	6	4	7	5	5	5	3	5	0	6	3	2	0	3	6	3	1	1	3	1	1	4	0	2	1	0	0	1	1	0	k__Bacteria; p__Firmicutes; c__Clostridia; o__Clostridiales; f__Ruminococcaceae; g__Ruminococcaceae UCG-005; s__
OTU982	8	2	0	7	21	25	12	19	15	16	2	7	1	0	1	5	27	11	0	23	9	3	13	1	18	37	29	38	4	3	32	15	1	1	16	24	7	3	4	5	9	1	k__Bacteria; p__Firmicutes; c__Clostridia; o__Clostridiales; f__Lachnospiraceae; g__
OTU1299	0	1	0	1	1	3	1	1	0	3	0	0	0	4	1	0	0	1	1	0	0	0	0	0	2	2	1	2	0	1	2	1	2	0	1	2	0	0	0	2	1	1	k__Bacteria; p__Proteobacteria; c__Gammaproteobacteria; o__Aeromonadales; f__Succinivibrionaceae; g__Succinatimonas; s__
OTU141	4	0	0	10	3	0	1	0	0	0	1	0	0	0	1	0	0	0	1	0	0	0	0	0	0	0	0	0	2	0	0	0	0	1	3	0	2	0	0	0	0	0	k__Bacteria; p__Proteobacteria; c__Gammaproteobacteria; o__Oceanospirillales; f__Halomonadaceae; g__Marinospirillum
OTU19	6	13	8	6	12	6	6	9	10	12	8	8	6	11	1	33	13	14	15	8	13	12	6	9	8	4	2	3	30	10	4	7	9	7	8	7	19	3	8	1	5	8	k__Bacteria; p__Kiritimatiellaeota; c__Kiritimatiellae; o__WCHB1-41; f__; g__; s__
OTU1012	0	0	1	0	0	0	0	0	0	0	0	1	0	0	0	0	0	0	0	0	0	0	0	0	0	0	0	0	0	1	1	0	0	0	0	0	0	0	0	0	0	0	k__Bacteria; p__Firmicutes; c__Clostridia; o__Clostridiales; f__Ruminococcaceae; g__Ruminococcaceae NK4A214 group; s__
OTU1074	2	2	2	0	4	5	0	4	6	4	6	3	4	1	7	3	1	6	2	3	4	9	7	3	5	3	2	2	1	2	1	2	0	7	0	3	4	3	4	1	7	0	k__Bacteria; p__Firmicutes; c__Clostridia; o__Clostridiales; f__Family XIII; g__[Eubacterium] brachy group; s__
OTU1626	0	1	3	22	2	4	0	3	7	0	3	1	2	1	5	9	1	2	2	2	2	6	1	6	3	3	4	7	9	2	2	1	1	5	1	1	45	3	4	1	1	4	Unassigned
OTU576	0	0	0	0	0	0	0	0	0	0	0	0	0	0	0	0	0	0	0	0	0	0	0	0	0	0	0	0	0	0	0	0	0	0	0	0	0	0	0	1	0	0	k__Bacteria; p__Bacteroidetes; c__Bacteroidia; o__Bacteroidales; f__Prevotellaceae; g__Prevotellaceae UCG-001; s__
OTU1168	0	1	1	1	1	1	2	0	1	0	0	0	0	0	0	0	0	0	1	0	0	1	0	0	0	0	1	0	1	1	0	0	0	0	0	1	1	0	0	0	0	0	k__Bacteria; p__Firmicutes; c__Clostridia; o__Clostridiales; f__Christensenellaceae; g__Christensenellaceae R-7 group; s__
OTU1151	1	0	0	2	1	4	0	1	1	3	1	0	1	1	0	0	0	0	0	1	0	0	0	0	0	1	2	0	0	0	0	0	1	0	0	0	0	0	0	0	0	0	k__Bacteria; p__Firmicutes; c__Clostridia; o__Clostridiales; f__Lachnospiraceae; g__Tyzzerella 3; s__
OTU1334	1	0	0	0	0	2	1	3	0	0	0	0	1	0	4	0	1	1	1	2	1	0	0	0	1	0	4	1	3	1	1	0	0	4	0	0	0	2	3	1	0	0	k__Bacteria; p__Firmicutes; c__Clostridia; o__Clostridiales; f__Lachnospiraceae; g__Lachnospiraceae ND3007 group; s__
OTU623	14	20	23	7	29	16	15	16	19	13	12	5	14	11	16	2	13	6	8	13	14	4	16	8	11	6	11	15	4	10	26	13	8	19	9	9	9	13	17	3	11	11	k__Bacteria; p__Bacteroidetes; c__Bacteroidia; o__Bacteroidales; f__Marinilabiliaceae; g__; s__
OTU256	6	2	1	4	3	1	0	0	0	1	3	0	0	3	1	1	0	1	3	1	1	0	0	0	0	1	2	0	1	0	0	0	0	0	9	2	11	3	2	0	1	3	k__Bacteria; p__Tenericutes; c__Mollicutes; o__Acholeplasmatales; f__Acholeplasmataceae; g__Acholeplasma; s__
OTU943	0	0	1	1	3	3	1	4	2	2	2	1	0	0	4	3	2	0	0	4	1	3	3	0	2	1	3	2	3	4	0	2	0	2	0	1	0	1	2	0	3	0	k__Bacteria; p__Firmicutes; c__Clostridia; o__Clostridiales; f__Christensenellaceae; g__Christensenellaceae R-7 group; s__
OTU10	8	1	0	0	38	29	22	38	37	46	2	7	3	1	3	1	24	37	2	31	14	1	38	8	23	16	45	19	3	10	1	27	4	1	3	13	2	11	14	1	6	4	k__Bacteria; p__Spirochaetes; c__Spirochaetia; o__Spirochaetales; f__Spirochaetaceae; g__Treponema 2; s__
OTU1339	24	6	5	14	80	91	49	70	61	44	6	32	11	8	4	30	60	51	7	68	56	25	68	12	52	38	103	65	29	19	30	53	11	9	22	53	17	18	6	5	6	5	k__Bacteria; p__Firmicutes; c__Clostridia; o__Clostridiales; f__Lachnospiraceae; g__Lachnospiraceae NK4A136 group; s__
OTU625	62	59	54	81	197	209	47	96	159	120	57	71	88	82	44	152	100	201	43	104	125	145	169	53	140	133	96	249	148	46	96	87	67	56	75	109	91	68	52	44	49	48	k__Bacteria; p__Firmicutes; c__Negativicutes; o__Selenomonadales; f__Veillonellaceae; g__Veillonellaceae UCG-001; s__
OTU470	4	9	10	14	14	10	9	7	1	0	5	0	2	5	8	0	7	3	13	0	2	9	10	4	7	5	16	10	0	7	6	2	2	3	5	10	1	2	4	4	3	26	k__Bacteria; p__Bacteroidetes; c__Bacteroidia; o__Bacteroidales; f__Prevotellaceae; g__Prevotella 1; s__
OTU1313	0	1	0	3	5	2	0	1	0	2	2	3	4	2	1	6	4	3	1	1	2	1	2	2	5	0	2	0	7	0	2	1	0	1	4	1	10	1	1	0	1	1	k__Bacteria; p__Chloroflexi; c__Anaerolineae; o__Anaerolineales; f__Anaerolineaceae; g__Flexilinea; s__
OTU47	0	0	0	1	0	0	0	0	1	3	2	0	1	0	2	0	1	0	0	2	2	0	0	0	1	0	1	1	0	1	1	0	2	0	1	1	1	1	1	0	0	0	k__Bacteria; p__Tenericutes; c__Mollicutes; o__Izimaplasmatales; f__; g__; s__
OTU362	154	139	147	111	128	115	129	143	136	140	155	101	121	140	132	22	113	110	141	129	116	93	146	129	130	142	110	111	28	132	112	134	113	109	95	93	65	112	127	152	150	100	k__Bacteria; p__Bacteroidetes; c__Bacteroidia; o__Bacteroidales; f__Prevotellaceae; g__Prevotella 1; s__
OTU443	37	27	20	56	1	2	5	0	0	2	16	3	2	23	22	7	1	2	19	6	1	2	0	5	3	2	0	1	23	5	69	4	3	13	26	3	19	5	5	11	3	2	k__Bacteria; p__Bacteroidetes; c__Bacteroidia; o__Bacteroidales; f__Prevotellaceae; g__Prevotellaceae UCG-003; s__
OTU828	31	12	28	12	22	19	11	21	20	13	11	19	33	17	21	69	21	18	19	19	23	29	25	23	16	28	3	16	53	19	17	14	10	18	31	13	46	25	14	13	15	16	k__Bacteria; p__Patescibacteria; c__Saccharimonadia; o__Saccharimonadales; f__Saccharimonadaceae; g__Candidatus Saccharimonas; s__
OTU1575	0	0	0	0	0	0	0	1	0	0	0	0	0	0	0	0	0	0	0	0	0	0	0	0	0	0	0	0	0	0	0	0	0	0	0	0	0	0	0	0	0	0	k__Bacteria; p__Epsilonbacteraeota; c__Campylobacteria; o__Campylobacterales; f__Helicobacteraceae; g__Helicobacter
OTU18	5	1	3	18	4	3	4	2	1	5	3	8	9	2	2	4	10	3	8	2	3	4	6	2	3	3	5	6	2	6	5	8	6	9	2	6	2	1	6	0	5	5	k__Bacteria; p__Proteobacteria; c__Deltaproteobacteria; o__Bradymonadales; f__; g__; s__
OTU1245	0	1	2	0	2	7	1	1	2	6	2	3	1	0	0	5	2	3	2	4	1	7	4	2	1	4	2	1	2	1	1	2	3	2	0	3	0	2	5	0	2	1	k__Bacteria; p__Firmicutes; c__Clostridia; o__Clostridiales; f__Lachnospiraceae; g__Lachnospiraceae UCG-008; s__
OTU440	1	3	2	0	2	6	1	4	5	2	2	3	1	3	1	1	2	3	0	8	4	0	2	7	8	7	4	3	2	3	4	5	3	1	1	3	1	4	5	1	2	1	k__Bacteria; p__Bacteroidetes; c__Bacteroidia; o__Bacteroidales; f__Rikenellaceae; g__Rikenellaceae RC9 gut group; s__
OTU1568	1	0	1	0	1	0	0	1	0	0	0	2	1	0	0	2	0	1	0	2	0	0	1	0	0	1	2	0	0	0	0	0	0	0	0	0	0	2	0	0	0	0	k__Bacteria; p__Firmicutes; c__Clostridia; o__Clostridiales; f__Lachnospiraceae; g__Syntrophococcus; s__
OTU654	8	19	10	8	9	12	6	6	6	9	11	2	3	13	21	10	7	4	23	5	4	10	5	4	1	6	10	6	12	4	44	5	3	16	3	4	11	12	8	0	7	8	k__Bacteria; p__Bacteroidetes; c__Bacteroidia; o__Bacteroidales; f__Prevotellaceae; g__Prevotellaceae UCG-001; s__
OTU321	145	176	211	118	119	117	128	119	100	21	95	113	62	103	158	15	113	57	171	70	71	197	107	103	145	104	134	134	25	153	88	43	102	138	184	120	77	52	101	143	105	192	k__Bacteria; p__Bacteroidetes; c__Bacteroidia; o__Bacteroidales; f__Prevotellaceae; g__Prevotella 1; s__
OTU827	17	12	12	11	45	38	52	45	54	39	10	55	6	13	12	13	40	81	8	63	58	10	44	37	21	51	21	42	14	28	4	59	38	16	23	43	11	23	30	25	27	17	k__Bacteria; p__Lentisphaerae; c__Lentisphaeria; o__Victivallales; f__Victivallaceae; g__; s__
OTU1544	1	0	0	0	0	0	0	2	0	0	0	0	0	0	0	0	0	0	0	0	0	0	0	0	0	0	0	0	1	0	0	0	0	0	0	2	0	0	1	0	0	0	k__Bacteria; p__Firmicutes; c__Clostridia; o__Clostridiales; f__Lachnospiraceae; g__; s__
OTU1441	0	0	1	1	3	2	0	1	0	2	3	2	0	0	1	1	1	2	1	1	0	0	0	1	0	0	0	1	2	1	0	0	1	0	2	0	1	2	0	0	2	0	k__Bacteria; p__Firmicutes; c__Clostridia; o__Clostridiales; f__Ruminococcaceae; g__[Eubacterium] coprostanoligenes group; s__
OTU367	38	36	33	35	50	67	52	56	53	60	39	54	37	48	47	45	46	56	45	61	44	50	59	35	40	56	57	47	35	49	40	45	45	53	29	51	29	39	39	33	53	39	k__Bacteria; p__Bacteroidetes; c__Bacteroidia; o__Bacteroidales; f__Rikenellaceae; g__Rikenellaceae RC9 gut group; s__
OTU1634	0	0	0	8	0	0	0	1	0	0	2	0	1	0	0	2	0	0	1	0	0	0	0	0	0	0	1	0	2	0	0	0	0	0	1	0	14	1	0	0	0	1	Unassigned
OTU1601	0	1	0	0	1	1	0	2	0	1	0	0	0	0	0	2	0	0	1	0	0	0	0	1	3	1	0	0	2	0	0	1	0	0	1	0	1	0	1	0	3	0	k__Bacteria; p__Actinobacteria; c__Coriobacteriia; o__Coriobacteriales; f__Atopobiaceae; g__; s__
OTU466	10	0	1	4	2	4	6	5	2	5	4	3	6	5	0	2	6	7	4	0	3	11	5	3	5	6	1	2	3	2	3	3	3	3	2	0	1	1	1	1	3	4	k__Bacteria; p__Bacteroidetes; c__Bacteroidia; o__Bacteroidales; f__Prevotellaceae; g__Prevotella 1; s__
OTU671	0	0	0	1	0	1	0	0	0	1	1	0	0	0	1	0	1	0	0	1	2	0	0	0	0	1	0	1	0	0	1	0	1	0	0	0	2	1	1	0	0	0	k__Bacteria; p__Bacteroidetes; c__Bacteroidia; o__Bacteroidales; f__Bacteroidales RF16 group; g__; s__
OTU332	19	14	16	17	25	40	17	32	33	30	20	18	29	8	20	9	18	40	23	30	16	13	45	8	19	24	52	22	31	14	9	27	16	14	24	7	20	27	16	20	18	10	k__Bacteria; p__Bacteroidetes; c__Bacteroidia; o__Bacteroidales; f__Rikenellaceae; g__Rikenellaceae RC9 gut group; s__
OTU1342	36	52	45	30	118	134	69	107	103	93	46	82	53	21	45	62	95	174	31	112	90	41	170	49	61	77	89	69	85	58	37	81	42	49	36	59	34	60	83	29	45	25	k__Bacteria; p__Firmicutes; c__Clostridia; o__Clostridiales; f__Ruminococcaceae; g__[Eubacterium] coprostanoligenes group; s__
OTU737	24	18	11	24	11	10	9	12	26	21	11	7	16	13	18	34	14	6	12	11	15	9	11	15	9	14	8	7	35	25	5	8	6	16	19	12	23	11	19	11	18	7	k__Bacteria; p__Firmicutes; c__Negativicutes; o__Selenomonadales; f__Veillonellaceae; g__Quinella; s__
OTU1485	0	0	0	0	2	1	1	0	1	1	0	2	0	0	1	0	1	0	0	0	1	0	0	1	2	0	0	1	0	0	0	1	0	1	0	2	0	1	0	0	0	0	k__Bacteria; p__Proteobacteria; c__Alphaproteobacteria; o__Rhodospirillales; f__; g__; s__
OTU647	16	15	26	35	23	39	35	23	12	24	40	23	58	44	19	25	36	37	45	44	22	74	64	15	35	32	86	38	10	13	50	56	12	65	8	25	6	34	24	4	26	37	k__Bacteria; p__Bacteroidetes; c__Bacteroidia; o__Bacteroidales; f__Muribaculaceae; g__; s__
OTU1098	4	0	0	4	0	2	0	0	0	0	1	0	2	0	2	1	0	2	1	0	0	0	0	0	0	2	0	0	3	1	2	0	1	0	6	0	2	1	0	0	1	0	k__Bacteria; p__Synergistetes; c__Synergistia; o__Synergistales; f__Synergistaceae; g__Pyramidobacter; s__
OTU930	6	7	18	21	20	20	12	10	12	17	15	10	15	7	15	40	10	15	10	15	6	12	16	8	18	11	14	12	23	14	11	9	16	7	8	15	16	6	18	5	17	11	k__Bacteria; p__Firmicutes; c__Clostridia; o__Clostridiales; f__Ruminococcaceae; g__Ruminococcaceae NK4A214 group; s__
OTU96	5	2	1	3	3	4	6	4	7	2	2	0	5	3	2	2	4	4	3	3	4	2	7	2	1	6	5	4	3	2	2	4	1	2	2	4	0	4	2	4	2	0	k__Bacteria; p__Firmicutes; c__Negativicutes; o__Selenomonadales; f__Veillonellaceae; g__Anaerovibrio; s__
OTU280	2	2	3	0	2	0	2	2	2	6	1	4	1	5	4	12	5	3	2	2	5	4	1	1	1	2	1	1	9	2	0	1	0	2	3	3	1	1	3	0	3	2	k__Bacteria; p__Planctomycetes; c__Planctomycetacia; o__Pirellulales; f__Pirellulaceae; g__p-1088-a5 gut group; s__
OTU590	131	217	210	209	85	128	147	133	127	127	190	159	225	166	210	501	146	109	181	119	127	345	123	184	120	140	76	120	261	139	167	151	176	255	116	150	173	164	162	13	134	176	k__Bacteria; p__Bacteroidetes; c__Bacteroidia; o__Bacteroidales; f__Prevotellaceae; g__Prevotellaceae NK3B31 group; s__
OTU9	5	2	2	11	0	2	1	0	0	0	1	0	0	0	3	3	0	0	1	2	0	1	0	0	2	0	0	1	4	1	0	0	1	0	2	0	3	0	0	1	0	0	k__Bacteria; p__Proteobacteria; c__Deltaproteobacteria; o__Bradymonadales; f__; g__; s__
OTU938	0	1	0	2	0	1	1	2	2	0	2	3	1	1	1	4	5	1	0	0	0	1	0	0	0	1	0	0	0	2	0	0	2	1	0	1	3	0	1	0	0	0	k__Bacteria; p__Firmicutes; c__Clostridia; o__Clostridiales; f__Ruminococcaceae; g__Ruminococcaceae UCG-010; s__
OTU1036	158	191	129	219	207	92	185	159	114	157	210	96	55	177	173	25	138	74	164	158	125	62	142	133	114	139	376	143	39	155	191	150	164	132	104	114	61	144	134	317	121	177	k__Bacteria; p__Firmicutes; c__Clostridia; o__Clostridiales; f__Ruminococcaceae; g__Ruminococcaceae UCG-002; s__
OTU634	0	6	1	2	8	10	17	4	9	3	6	4	9	6	4	0	15	12	5	2	16	5	6	7	4	4	17	17	0	6	25	10	12	5	1	8	0	19	3	9	6	7	k__Bacteria; p__Bacteroidetes; c__Bacteroidia; o__Bacteroidales; f__Prevotellaceae; g__Prevotellaceae UCG-003; s__
OTU1420	0	0	0	3	3	3	3	0	6	4	2	4	0	4	2	5	2	1	2	7	5	6	4	5	6	5	7	9	0	3	3	3	4	0	2	3	0	4	1	0	5	4	k__Bacteria; p__Firmicutes; c__Clostridia; o__Clostridiales; f__Lachnospiraceae; g__Oribacterium; s__
OTU1000	634	451	680	857	269	319	347	354	325	301	562	361	375	454	667	1972	356	256	457	309	380	515	316	388	346	352	402	261	1145	443	286	341	337	445	591	347	1113	357	471	60	475	270	k__Bacteria; p__Firmicutes; c__Clostridia; o__Clostridiales; f__Christensenellaceae; g__Christensenellaceae R-7 group; s__
OTU1346	12	10	14	5	25	34	18	31	23	25	15	19	18	13	28	18	14	40	8	34	17	21	34	21	18	20	18	33	15	19	1	17	14	12	4	13	14	17	12	2	18	4	k__Bacteria; p__Firmicutes; c__Clostridia; o__Clostridiales; f__Ruminococcaceae; g__[Eubacterium] coprostanoligenes group; s__
OTU1022	0	0	0	0	0	0	0	0	0	0	0	0	0	0	0	0	0	0	0	0	0	0	0	0	0	2	0	0	0	0	0	0	0	0	0	0	0	0	0	0	2	0	k__Bacteria; p__Firmicutes; c__Clostridia; o__Clostridiales; f__Christensenellaceae; g__Christensenellaceae R-7 group; s__
OTU419	5	3	0	5	5	11	2	3	4	3	4	8	1	4	4	1	3	7	6	1	1	5	5	0	7	2	5	9	0	5	3	4	3	2	0	5	2	3	1	5	2	2	k__Bacteria; p__Bacteroidetes; c__Bacteroidia; o__Bacteroidales; f__Prevotellaceae; g__Prevotella 1; s__
OTU1271	0	0	1	0	1	0	0	1	3	0	0	0	0	1	0	2	0	0	3	0	0	0	1	2	0	1	0	0	0	1	0	0	0	1	1	1	2	0	2	0	1	1	k__Bacteria; p__Firmicutes; c__Clostridia; o__Clostridiales; f__Lachnospiraceae; g__Lachnospiraceae UCG-008; s__
OTU138	0	0	0	0	0	0	0	0	0	0	0	0	0	0	0	0	0	0	0	0	0	0	0	0	0	0	0	0	0	0	0	0	0	0	1	0	1	0	0	0	0	0	k__Bacteria; p__Proteobacteria; c__Gammaproteobacteria; o__Betaproteobacteriales; f__Neisseriaceae; g__Neisseria
OTU214	3	1	1	3	20	18	17	18	23	37	2	26	1	0	1	3	20	7	2	21	16	1	13	6	25	30	33	37	3	7	1	13	2	3	2	23	1	24	7	1	10	3	k__Bacteria; p__Spirochaetes; c__Spirochaetia; o__Spirochaetales; f__Spirochaetaceae; g__Treponema 2; s__
OTU1196	7	2	10	11	38	30	12	18	28	24	14	14	5	14	10	16	16	16	7	20	22	8	35	11	14	29	24	22	9	10	10	22	11	14	5	24	10	19	17	3	19	10	k__Bacteria; p__Firmicutes; c__Clostridia; o__Clostridiales; f__Family XIII; g__Anaerovorax; s__
OTU336	0	2	2	1	6	4	0	2	1	3	2	2	0	2	1	1	6	3	4	3	2	7	4	1	3	3	1	6	1	2	2	0	0	0	0	0	2	0	1	0	4	1	k__Bacteria; p__Bacteroidetes; c__Bacteroidia; o__Bacteroidales; f__F082; g__; s__
OTU522	0	0	0	0	0	1	2	0	0	0	0	1	0	1	0	0	0	0	2	0	0	0	0	0	0	0	0	0	0	0	0	0	2	0	0	0	0	1	0	0	0	0	k__Bacteria; p__Bacteroidetes; c__Bacteroidia; o__Bacteroidales; f__Prevotellaceae; g__Prevotella 1; s__
OTU220	1	1	1	3	0	1	0	2	0	0	0	1	0	0	0	3	0	0	0	0	0	0	0	0	0	0	0	0	1	0	0	0	1	0	2	0	0	0	0	0	0	0	k__Bacteria; p__Tenericutes; c__Mollicutes; o__Mollicutes RF39; f__; g__; s__
OTU1366	2	0	1	1	15	4	3	6	9	14	1	2	2	1	1	0	4	5	2	4	4	0	12	2	13	17	7	7	0	5	16	2	7	3	0	8	0	2	2	1	3	2	k__Bacteria; p__Firmicutes; c__Clostridia; o__Clostridiales; f__Clostridiaceae 1; g__Clostridium sensu stricto 1; s__
OTU1343	25	38	17	51	13	19	7	14	10	18	23	3	23	38	32	85	11	24	18	17	12	26	9	16	8	13	15	9	90	11	12	7	6	28	32	11	97	9	15	1	15	16	k__Bacteria; p__Firmicutes; c__Clostridia; o__Clostridiales; f__Lachnospiraceae; g__Acetitomaculum; s__
OTU319	0	3	2	0	7	11	6	2	6	1	3	1	5	2	1	0	5	4	6	1	2	4	9	0	3	2	9	3	1	4	6	0	3	1	0	4	0	3	1	4	7	4	k__Bacteria; p__Bacteroidetes; c__Bacteroidia; o__Bacteroidales; f__F082; g__; s__
OTU199	0	0	0	3	0	0	0	0	0	0	0	0	0	1	0	0	0	0	0	0	0	1	1	0	0	0	0	0	1	0	0	0	0	0	0	0	0	0	0	1	0	0	k__Bacteria; p__Proteobacteria; c__Gammaproteobacteria; o__Betaproteobacteriales; f__Burkholderiaceae; g__Comamonas; s__
OTU1623	0	0	0	0	5	0	1	2	2	1	0	0	0	1	0	0	1	2	1	1	1	0	0	1	0	1	2	0	0	1	0	1	0	0	0	0	1	0	0	0	1	1	k__Bacteria; p__Actinobacteria; c__Coriobacteriia; o__Coriobacteriales; f__Eggerthellaceae; g__DNF00809; s__
OTU1194	68	53	79	113	18	25	24	23	23	22	73	38	52	48	77	268	31	14	51	33	26	81	20	32	19	12	15	19	158	30	43	23	33	41	61	24	103	27	30	26	48	44	k__Bacteria; p__Firmicutes; c__Clostridia; o__Clostridiales; f__Ruminococcaceae; g__Ruminococcaceae UCG-014; s__
OTU128	1	0	0	1	0	0	1	1	0	2	0	1	0	2	0	0	0	0	0	0	1	0	0	0	0	4	0	0	1	0	1	0	0	1	0	0	2	0	0	7	2	0	k__Bacteria; p__Proteobacteria; c__Gammaproteobacteria; o__Enterobacteriales; f__Enterobacteriaceae
OTU1233	1	5	2	5	3	1	2	0	2	0	7	3	0	4	1	1	4	1	6	1	7	1	1	4	3	3	1	4	4	1	3	3	5	3	8	1	2	5	3	7	5	4	k__Bacteria; p__Cyanobacteria; c__Melainabacteria; o__Gastranaerophilales; f__; g__; s__
OTU669	0	1	0	0	0	4	0	0	0	1	2	1	2	2	0	0	0	2	1	0	1	0	1	0	1	0	1	1	0	0	12	1	2	2	0	0	0	0	0	0	1	2	k__Bacteria; p__Bacteroidetes; c__Bacteroidia; o__Bacteroidales; f__Muribaculaceae; g__; s__
OTU685	0	0	0	0	0	0	0	0	0	0	0	0	0	2	0	0	0	0	0	0	0	0	0	0	0	0	0	0	0	0	0	0	0	0	0	0	0	0	0	0	0	0	k__Bacteria; p__Bacteroidetes; c__Bacteroidia; o__Bacteroidales; f__Muribaculaceae; g__; s__
OTU1115	0	1	1	4	1	0	0	1	0	2	2	0	3	0	3	3	1	3	2	0	2	1	1	2	1	1	2	0	1	0	1	1	1	1	0	2	3	0	1	0	0	1	k__Bacteria; p__Firmicutes; c__Clostridia; o__Clostridiales; f__Christensenellaceae; g__Christensenellaceae R-7 group; s__
OTU1025	0	0	0	0	0	0	0	0	0	0	0	0	0	0	0	0	0	0	0	0	0	0	0	0	0	0	0	0	0	0	0	1	0	0	1	1	0	0	0	0	0	0	k__Bacteria; p__Elusimicrobia; c__Elusimicrobia; o__Elusimicrobiales; f__Elusimicrobiaceae; g__Elusimicrobium; s__
OTU1288	0	0	0	1	1	0	1	0	0	0	0	0	0	0	1	0	2	0	0	1	1	0	1	0	0	0	0	0	1	0	0	0	0	0	0	0	0	0	0	0	1	2	k__Bacteria; p__Firmicutes; c__Clostridia; o__Clostridiales; f__Ruminococcaceae; g__; s__
OTU1049	22	29	26	39	11	8	16	13	21	10	20	20	34	24	23	114	22	7	23	21	10	23	12	15	9	9	10	14	65	10	21	19	21	12	24	9	49	12	17	8	18	9	k__Bacteria; p__Patescibacteria; c__Saccharimonadia; o__Saccharimonadales; f__Saccharimonadaceae; g__Candidatus Saccharimonas; s__
OTU862	0	4	3	1	7	10	2	8	18	10	2	3	4	3	3	0	4	10	3	5	11	0	12	2	5	11	8	4	3	1	2	7	4	1	0	4	1	3	4	4	6	3	k__Bacteria; p__Firmicutes; c__Clostridia; o__Clostridiales; f__Ruminococcaceae; g__Ruminococcaceae UCG-010; s__
OTU1010	4	2	5	6	7	9	8	21	15	8	8	4	3	3	5	14	6	13	1	8	7	3	10	9	10	15	10	7	7	5	7	7	6	0	2	5	8	9	4	0	5	0	k__Bacteria; p__Firmicutes; c__Clostridia; o__Clostridiales; f__Christensenellaceae; g__Christensenellaceae R-7 group; s__
OTU403	0	3	3	2	33	34	10	14	26	16	3	13	8	3	5	3	6	29	3	19	14	9	25	6	11	19	30	39	0	10	8	11	6	4	2	7	2	9	7	0	2	3	k__Bacteria; p__Bacteroidetes; c__Bacteroidia; o__Bacteroidales; f__Rikenellaceae; g__Rikenellaceae RC9 gut group; s__
OTU1349	7	8	5	43	11	13	22	20	11	26	8	9	10	20	4	8	20	0	7	18	21	17	10	10	17	19	39	17	6	13	41	22	20	14	11	16	8	15	17	0	11	14	k__Bacteria; p__Firmicutes; c__Clostridia; o__Clostridiales; f__Lachnospiraceae; g__Moryella; s__
OTU306	178	289	238	203	391	218	230	222	258	351	277	114	120	398	242	117	223	250	307	281	226	92	211	137	320	195	274	346	134	199	457	232	237	271	228	180	146	225	186	481	182	328	k__Bacteria; p__Bacteroidetes; c__Bacteroidia; o__Bacteroidales; f__Prevotellaceae; g__Prevotella 1; s__
OTU540	0	1	1	0	6	1	2	0	2	0	0	0	0	0	0	0	3	0	1	0	1	1	3	0	2	1	1	4	0	1	0	0	3	0	1	1	0	1	0	0	0	1	k__Bacteria; p__Bacteroidetes; c__Bacteroidia; o__Bacteroidales; f__F082; g__; s__
OTU93	3	4	3	1	8	2	3	6	5	7	2	4	4	1	1	1	3	9	0	4	4	2	0	1	6	1	6	5	1	1	4	3	3	2	4	7	1	4	5	1	0	0	k__Bacteria; p__Tenericutes; c__Mollicutes; o__Izimaplasmatales; f__; g__; s__
OTU373	44	55	83	82	34	46	44	37	36	46	67	52	79	66	65	64	49	43	64	60	43	99	41	70	52	65	33	47	37	47	60	39	54	53	23	55	32	46	48	4	60	44	k__Bacteria; p__Bacteroidetes; c__Bacteroidia; o__Bacteroidales; f__Prevotellaceae; g__Prevotella 1; s__
OTU848	87	88	116	126	66	60	95	86	67	78	101	78	94	90	112	176	79	71	124	77	103	126	62	87	63	74	64	55	123	103	54	92	100	104	63	74	114	94	99	4	117	89	k__Bacteria; p__Firmicutes; c__Clostridia; o__Clostridiales; f__Ruminococcaceae; g__Ruminococcaceae UCG-005; s__
OTU936	0	0	1	0	0	3	0	3	1	2	0	1	2	0	0	1	1	3	0	0	1	2	4	1	0	0	3	2	1	4	1	1	3	1	0	0	1	1	0	0	4	1	k__Bacteria; p__Firmicutes; c__Clostridia; o__Clostridiales; f__Christensenellaceae; g__Christensenellaceae R-7 group; s__
OTU271	0	0	1	0	1	3	0	0	2	3	0	1	1	1	1	0	2	0	0	1	0	0	2	0	1	0	1	0	0	1	0	1	2	0	1	0	0	0	0	4	0	1	k__Bacteria; p__Firmicutes; c__Erysipelotrichia; o__Erysipelotrichales; f__Erysipelotrichaceae; g__Erysipelotrichaceae UCG-004; s__
OTU385	38	27	26	32	46	41	27	48	45	28	21	31	37	28	26	24	37	58	18	39	29	20	40	32	24	46	49	35	27	29	21	37	24	20	45	27	33	23	25	31	33	13	k__Bacteria; p__Bacteroidetes; c__Bacteroidia; o__Bacteroidales; f__Rikenellaceae; g__Rikenellaceae RC9 gut group; s__
OTU1537	1	0	0	0	0	1	1	0	0	1	1	0	0	0	0	1	1	0	0	0	1	1	0	1	1	1	1	2	0	0	0	1	0	0	3	2	1	2	0	0	2	0	k__Bacteria; p__Firmicutes; c__Clostridia; o__Clostridiales; f__Lachnospiraceae; g__Lachnoclostridium 1
OTU1621	0	0	0	0	0	0	2	0	0	0	0	1	0	0	0	0	0	1	0	2	0	1	1	0	0	0	0	1	0	0	0	0	1	0	0	0	0	0	0	1	0	0	k__Bacteria; p__Firmicutes; c__Clostridia; o__Clostridiales; f__Lachnospiraceae; g__Acetitomaculum; s__
OTU255	0	0	1	0	1	0	0	1	0	0	0	0	0	0	0	0	0	1	1	1	0	0	0	1	1	2	1	0	0	0	0	0	0	2	2	0	0	0	0	0	0	0	k__Bacteria; p__Tenericutes; c__Mollicutes; o__Izimaplasmatales; f__Izimaplasmataceae; g__; s__
OTU393	39	27	60	28	44	27	16	34	27	26	28	24	52	39	36	48	13	37	43	31	21	42	33	41	16	26	24	30	86	23	14	15	11	18	65	17	57	10	9	24	29	20	k__Bacteria; p__Bacteroidetes; c__Bacteroidia; o__Bacteroidales; f__Rikenellaceae; g__Rikenellaceae RC9 gut group; s__
OTU459	5	6	4	6	3	2	3	1	1	0	7	2	6	11	2	2	1	2	8	1	0	1	3	5	6	1	2	5	6	3	14	0	1	6	4	1	5	4	3	4	5	7	k__Bacteria; p__Bacteroidetes; c__Bacteroidia; o__Bacteroidales; f__Prevotellaceae; g__Prevotella 1; s__
OTU521	17	24	28	14	31	17	13	10	10	0	6	13	3	4	16	1	15	2	19	3	5	28	17	9	15	14	32	14	1	18	9	4	21	20	24	7	16	4	12	12	11	26	k__Bacteria; p__Bacteroidetes; c__Bacteroidia; o__Bacteroidales; f__Prevotellaceae; g__Prevotella 1; s__
OTU1011	1	1	0	0	0	1	2	1	0	0	0	1	0	0	1	0	1	1	0	1	1	0	0	1	0	1	1	0	2	0	0	1	0	1	0	0	0	0	0	1	1	0	k__Bacteria; p__Firmicutes; c__Clostridia; o__Clostridiales; f__Ruminococcaceae; g__Ruminococcaceae UCG-010; s__
OTU1210	2	2	1	3	15	13	5	6	11	15	0	6	0	4	0	2	2	10	3	2	1	1	8	4	4	12	1	9	7	2	0	5	4	4	4	8	4	4	5	2	6	2	k__Bacteria; p__Lentisphaerae; c__Lentisphaeria; o__Victivallales; f__Victivallaceae; g__Victivallis; s__
OTU820	0	0	0	0	0	0	0	0	0	0	0	0	0	0	0	0	0	0	0	0	1	1	0	0	0	0	0	0	2	0	0	0	2	0	0	0	1	0	0	2	1	1	k__Bacteria; p__Actinobacteria; c__Actinobacteria; o__Corynebacteriales; f__Mycobacteriaceae; g__Mycobacterium; s__
OTU51	3	0	0	2	2	0	2	0	2	0	0	0	0	0	0	2	0	0	0	0	1	0	0	0	1	1	0	0	0	0	0	0	1	0	1	0	0	0	0	1	0	1	k__Bacteria; p__Spirochaetes; c__Spirochaetia; o__Spirochaetales; f__Spirochaetaceae; g__Treponema 2; s__
OTU1220	3	3	5	6	9	3	6	12	10	8	2	3	0	6	4	0	8	4	12	4	6	2	3	4	6	5	4	5	1	7	3	3	8	3	2	3	2	5	4	1	4	1	k__Bacteria; p__Firmicutes; c__Clostridia; o__Clostridiales; f__Clostridiales vadinBB60 group; g__; s__
OTU1097	0	0	0	0	0	0	0	0	0	0	1	0	0	0	0	1	0	0	0	0	0	0	0	0	0	0	1	1	0	1	0	0	0	0	3	0	0	0	0	0	0	0	k__Bacteria; p__Firmicutes; c__Clostridia; o__Clostridiales; f__Family XIII; g__Family XIII UCG-001; s__
OTU916	3	0	3	0	1	1	1	4	3	1	1	0	2	2	3	1	3	2	2	1	3	0	1	1	2	0	2	0	3	2	3	3	0	3	0	0	3	0	2	0	3	1	k__Bacteria; p__Firmicutes; c__Clostridia; o__Clostridiales; f__Christensenellaceae; g__Christensenellaceae R-7 group; s__
OTU1229	6	7	6	18	4	7	8	6	4	6	3	2	6	4	5	4	6	2	2	13	7	3	12	4	3	10	9	8	4	2	19	9	1	5	6	3	4	1	2	1	5	3	k__Bacteria; p__Firmicutes; c__Clostridia; o__Clostridiales; f__Ruminococcaceae; g__Candidatus Soleaferrea; s__
OTU421	5	6	7	3	7	4	5	11	6	11	6	7	7	5	9	6	11	12	4	2	6	9	12	2	6	6	10	8	9	2	2	7	10	4	2	3	7	7	7	0	11	2	k__Bacteria; p__Bacteroidetes; c__Bacteroidia; o__Bacteroidales; f__Rikenellaceae; g__U29-B03; s__
OTU1498	0	0	1	0	0	0	2	1	1	1	0	0	0	1	1	2	0	1	0	0	0	1	0	0	0	2	1	0	0	0	0	1	1	0	0	0	2	0	0	0	0	1	k__Bacteria; p__Firmicutes; c__Clostridia; o__Clostridiales; f__Lachnospiraceae; g__Lachnospiraceae UCG-002; s__
OTU290	22	23	31	40	103	64	28	85	61	121	28	52	21	31	38	86	58	79	42	61	76	37	51	35	70	53	26	62	77	32	47	54	16	43	34	42	47	25	22	6	34	14	k__Bacteria; p__Planctomycetes; c__Planctomycetacia; o__Pirellulales; f__Pirellulaceae; g__p-1088-a5 gut group; s__
OTU1257	1	1	1	2	0	0	0	0	0	1	1	0	0	3	0	0	0	0	0	0	0	0	0	0	0	0	0	0	0	0	8	0	0	0	2	0	2	0	0	5	0	2	k__Bacteria; p__Firmicutes; c__Clostridia; o__Clostridiales; f__Lachnospiraceae; g__Coprococcus 2; s__
OTU1532	0	0	0	1	0	1	1	2	0	1	0	1	0	0	0	1	0	1	0	0	0	0	1	0	0	1	2	1	0	0	3	1	0	0	0	1	0	3	1	0	0	0	k__Bacteria; p__Firmicutes; c__Clostridia; o__Clostridiales; f__Lachnospiraceae; g__Lachnospiraceae NK4A136 group; s__
OTU944	20	18	24	13	17	12	20	18	16	21	17	16	26	18	22	36	17	12	15	21	12	19	22	18	17	13	13	21	55	22	18	16	10	12	31	6	26	17	14	14	24	12	k__Bacteria; p__Patescibacteria; c__Saccharimonadia; o__Saccharimonadales; f__Saccharimonadaceae; g__Candidatus Saccharimonas; s__
OTU62	10	15	11	16	65	83	43	48	53	96	5	16	15	19	9	22	33	62	12	106	40	15	71	4	43	73	69	98	25	14	34	38	16	25	10	24	16	19	17	2	9	17	k__Bacteria; p__Proteobacteria; c__Deltaproteobacteria; o__Desulfovibrionales; f__Desulfovibrionaceae; g__Desulfovibrio; s__
OTU1633	0	2	3	18	3	3	1	1	3	3	4	0	1	1	6	8	2	2	6	2	1	5	4	4	1	2	13	1	10	3	2	0	2	7	0	1	43	4	1	0	1	8	Unassigned
OTU302	11	13	10	11	17	16	18	9	12	7	26	9	10	25	13	7	22	12	12	13	15	47	6	18	13	6	16	5	14	11	16	7	8	14	11	14	13	3	15	12	17	13	k__Bacteria; p__Bacteroidetes; c__Bacteroidia; o__Bacteroidales; f__F082; g__; s__
OTU1126	2	5	4	1	2	6	1	2	3	5	4	2	3	3	3	7	1	1	2	3	1	4	7	2	3	2	2	1	5	3	2	7	2	1	1	4	5	6	1	0	2	2	k__Bacteria; p__Firmicutes; c__Clostridia; o__Clostridiales; f__Christensenellaceae; g__Christensenellaceae R-7 group; s__
OTU996	2	0	2	0	10	2	1	2	0	1	0	1	1	0	0	1	1	1	0	2	0	2	0	0	0	2	0	2	0	3	2	1	2	4	0	1	0	2	2	1	1	0	k__Bacteria; p__Firmicutes; c__Clostridia; o__Clostridiales; f__Ruminococcaceae; g__Ruminococcaceae UCG-010; s__
OTU247	3	7	2	0	4	5	5	3	3	2	3	2	1	3	0	1	0	0	7	5	3	1	1	1	2	1	1	0	3	0	1	3	3	2	2	1	1	3	0	4	1	1	k__Bacteria; p__Firmicutes; c__Erysipelotrichia; o__Erysipelotrichales; f__Erysipelotrichaceae; g__Erysipelotrichaceae UCG-004; s__
OTU335	89	110	68	42	111	110	92	90	85	93	94	103	97	109	79	53	99	143	107	118	121	83	94	69	120	105	109	143	108	92	113	99	113	115	85	120	84	114	93	197	68	138	k__Bacteria; p__Bacteroidetes; c__Bacteroidia; o__Bacteroidales; f__Prevotellaceae; g__Prevotella 1; s__
OTU187	2	0	0	0	0	0	0	0	0	0	1	0	1	2	0	4	1	0	0	1	0	0	0	0	1	0	1	0	2	0	0	0	1	1	0	0	0	4	0	3	1	1	k__Bacteria; p__Firmicutes; c__Bacilli; o__Lactobacillales; f__Streptococcaceae; g__Streptococcus; s__
OTU304	20	13	11	19	32	21	17	31	23	9	11	11	21	14	10	3	14	23	20	19	25	19	36	9	22	20	38	15	8	22	14	12	9	16	10	15	6	10	19	20	21	18	k__Bacteria; p__Bacteroidetes; c__Bacteroidia; o__Bacteroidales; f__F082; g__; s__
OTU1029	0	0	0	0	1	0	1	0	0	0	0	1	0	0	0	0	0	0	0	0	0	0	3	0	0	0	1	0	0	0	0	0	1	0	0	0	1	0	1	0	0	0	k__Bacteria; p__Firmicutes; c__Clostridia; o__Clostridiales; f__Christensenellaceae; g__Christensenellaceae R-7 group; s__
OTU121	6	4	3	14	0	2	1	3	0	1	2	1	2	3	0	21	0	0	5	0	5	2	0	1	1	1	0	0	9	1	5	2	1	2	3	3	7	1	2	6	0	2	k__Bacteria; p__Firmicutes; c__Negativicutes; o__Selenomonadales; f__Acidaminococcaceae; g__Acidaminococcus
OTU1198	11	7	8	5	17	5	10	11	8	9	7	20	3	5	8	13	12	20	5	9	16	12	16	11	6	9	3	11	10	7	1	14	11	9	3	11	8	2	10	1	10	3	k__Bacteria; p__Lentisphaerae; c__Lentisphaeria; o__Victivallales; f__Victivallaceae; g__; s__
OTU21	7	5	5	4	4	3	3	1	6	5	2	2	2	5	2	45	5	8	7	2	8	5	2	1	1	0	2	6	28	0	1	6	3	3	4	4	25	3	3	0	6	1	k__Bacteria; p__Kiritimatiellaeota; c__Kiritimatiellae; o__WCHB1-41; f__; g__; s__
OTU463	2	7	11	10	3	4	4	4	3	4	5	0	5	9	4	0	3	3	5	6	3	2	8	6	6	4	1	5	1	8	3	3	4	7	2	1	0	5	1	6	3	5	k__Bacteria; p__Bacteroidetes; c__Bacteroidia; o__Bacteroidales; f__Prevotellaceae; g__Prevotella 1; s__
OTU1030	0	0	0	0	2	0	0	0	0	0	0	0	2	0	0	1	0	0	0	0	0	0	1	0	0	0	0	0	0	0	0	0	0	0	0	0	0	0	0	0	0	0	k__Bacteria; p__Firmicutes; c__Clostridia; o__Clostridiales; f__Christensenellaceae; g__Christensenellaceae R-7 group; s__
OTU231	41	31	41	70	45	60	34	58	53	50	20	43	31	27	29	72	59	60	24	64	31	55	48	36	39	41	45	61	47	26	39	50	22	28	51	55	25	20	25	36	39	27	k__Bacteria; p__Firmicutes; c__Negativicutes; o__Selenomonadales; f__Veillonellaceae; g__Anaerovibrio; s__
OTU1017	0	0	0	0	0	0	0	0	0	0	0	0	0	0	0	0	0	0	0	0	0	0	0	1	0	0	0	0	1	0	0	0	0	1	0	0	0	0	0	0	0	0	k__Bacteria; p__Firmicutes; c__Clostridia; o__Clostridiales; f__Christensenellaceae; g__Christensenellaceae R-7 group; s__
OTU1337	13	36	24	29	41	83	31	45	45	65	16	41	30	25	22	58	39	42	28	52	46	52	49	14	59	37	75	96	40	16	22	49	20	24	15	49	37	23	26	4	25	24	k__Bacteria; p__Firmicutes; c__Clostridia; o__Clostridiales; f__Lachnospiraceae; g__Oribacterium; s__
OTU358	58	44	46	31	92	96	100	60	111	100	73	74	80	72	45	17	77	106	56	82	87	68	73	52	82	113	72	105	27	80	85	94	70	82	59	103	23	94	80	138	79	86	k__Bacteria; p__Bacteroidetes; c__Bacteroidia; o__Bacteroidales; f__Prevotellaceae; g__Prevotella 1; s__
OTU1204	7	2	3	10	2	5	7	8	2	1	8	5	9	6	11	26	5	11	2	5	5	3	10	5	2	4	7	6	12	3	6	5	5	6	6	2	9	0	2	2	4	3	k__Bacteria; p__Firmicutes; c__Clostridia; o__Clostridiales; f__Christensenellaceae; g__Christensenellaceae R-7 group; s__
OTU117	1	1	1	5	3	2	1	0	0	7	4	0	0	0	0	0	3	4	4	1	6	0	0	1	3	2	0	6	3	0	0	0	2	1	0	5	2	1	1	0	1	1	k__Bacteria; p__Kiritimatiellaeota; c__Kiritimatiellae; o__WCHB1-41; f__; g__; s__
OTU1361	4	4	5	0	16	11	11	13	10	14	7	7	3	3	9	0	9	23	3	15	19	2	10	7	17	6	11	15	1	7	8	13	5	3	1	3	2	3	5	5	3	8	k__Bacteria; p__Firmicutes; c__Clostridia; o__Clostridiales; f__Ruminococcaceae; g__Ruminococcaceae UCG-010; s__
OTU592	2	1	2	0	2	3	2	1	1	2	1	0	0	0	0	0	1	0	1	0	1	0	2	3	0	0	1	0	0	0	1	0	0	1	1	2	0	0	0	1	0	1	k__Bacteria; p__Bacteroidetes; c__Bacteroidia; o__Bacteroidales; f__Prevotellaceae; g__Prevotella 1; s__
OTU790	4	1	3	0	4	7	2	2	2	5	2	3	2	1	3	6	5	5	0	3	3	8	6	1	4	4	3	6	1	2	1	2	3	2	0	3	2	3	3	1	3	1	k__Bacteria; p__Firmicutes; c__Clostridia; o__Clostridiales; f__Lachnospiraceae; g__Butyrivibrio 2
OTU1316	0	0	2	0	0	0	0	0	0	0	0	0	0	1	0	1	0	2	1	1	0	1	2	0	0	0	1	0	1	0	0	0	0	0	1	1	1	0	0	0	1	0	k__Bacteria; p__Firmicutes; c__Clostridia; o__Clostridiales; f__Ruminococcaceae; g__[Eubacterium] coprostanoligenes group; s__
OTU530	2	2	1	1	0	1	1	1	1	0	1	2	0	2	1	0	0	1	3	1	4	3	2	0	0	1	0	5	2	0	2	1	1	1	1	0	2	1	0	0	1	0	k__Bacteria; p__Firmicutes; c__Negativicutes; o__Selenomonadales; f__Veillonellaceae; g__Veillonellaceae UCG-001; s__
OTU628	29	59	45	18	52	52	51	40	36	31	43	51	52	50	49	4	51	53	47	69	43	29	36	46	42	32	65	62	8	22	59	45	43	56	23	36	16	69	46	52	25	42	k__Bacteria; p__Bacteroidetes; c__Bacteroidia; o__Bacteroidales; f__; g__; s__
OTU372	10	13	15	9	9	21	25	45	14	46	31	23	14	19	15	18	9	11	12	32	18	24	30	13	30	28	10	12	20	18	35	40	7	12	5	12	17	16	9	3	24	8	k__Bacteria; p__Bacteroidetes; c__Bacteroidia; o__Bacteroidales; f__F082; g__; s__
OTU1184	35	50	47	72	41	27	21	16	36	35	30	30	63	48	33	146	31	35	49	41	36	59	25	34	32	41	33	51	126	21	24	26	40	48	40	40	78	31	36	11	26	32	Unassigned
OTU16	12	3	0	12	31	37	23	30	29	27	4	28	4	3	0	3	32	24	2	32	21	2	28	5	38	51	38	37	9	11	4	23	16	2	10	23	11	14	7	1	7	1	k__Bacteria; p__Spirochaetes; c__Spirochaetia; o__Spirochaetales; f__Spirochaetaceae; g__Treponema 2; s__
OTU947	4	4	5	1	7	5	2	2	7	2	2	2	3	6	0	7	2	6	3	1	1	6	3	6	7	4	5	4	11	4	4	0	2	3	1	5	4	2	3	0	1	2	k__Bacteria; p__Firmicutes; c__Clostridia; o__Clostridiales; f__Christensenellaceae; g__Christensenellaceae R-7 group; s__
OTU700	6	2	7	2	15	8	6	5	10	6	3	4	8	2	1	6	2	10	7	4	6	6	8	0	8	6	6	17	10	2	10	4	2	5	1	4	9	6	1	2	5	2	k__Bacteria; p__Firmicutes; c__Negativicutes; o__Selenomonadales; f__Veillonellaceae; g__Veillonellaceae UCG-001; s__
OTU431	6	9	15	22	22	15	24	6	8	19	9	8	10	15	6	0	16	3	18	12	9	11	12	13	13	9	12	28	7	12	30	14	14	12	6	22	6	16	13	38	14	22	k__Bacteria; p__Bacteroidetes; c__Bacteroidia; o__Bacteroidales; f__Prevotellaceae; g__Prevotellaceae YAB2003 group; s__
OTU1134	1	3	3	4	5	3	1	0	0	3	2	1	4	0	5	4	2	2	1	1	3	1	5	1	0	0	4	2	2	1	0	0	4	1	1	1	8	0	2	2	3	2	k__Bacteria; p__Firmicutes; c__Clostridia; o__Clostridiales; f__Christensenellaceae; g__Christensenellaceae R-7 group; s__
OTU29	6	1	0	2	6	12	5	12	7	11	0	8	1	0	1	3	5	7	1	15	6	1	9	1	9	11	18	5	2	0	0	2	1	0	3	10	3	0	0	0	6	0	k__Bacteria; p__Spirochaetes; c__Spirochaetia; o__Spirochaetales; f__Spirochaetaceae; g__Treponema 2; s__
OTU202	1	0	1	1	0	0	0	0	1	0	1	0	0	1	0	0	0	0	1	0	0	0	0	0	1	0	0	0	0	0	0	0	0	0	2	0	0	0	0	0	0	0	k__Bacteria; p__Tenericutes; c__Mollicutes; o__Mollicutes RF39; f__; g__; s__
OTU1472	1	0	2	1	0	0	0	0	0	0	1	0	0	0	0	1	0	0	0	0	0	1	1	0	0	0	0	1	1	0	0	0	0	0	1	0	1	0	2	0	0	0	k__Bacteria; p__Firmicutes; c__Clostridia; o__Clostridiales; f__Ruminococcaceae; g__Ruminococcaceae UCG-010; s__
OTU1077	1	1	0	1	3	6	2	1	5	2	1	1	1	0	1	2	2	1	1	2	4	0	3	0	1	4	3	1	1	1	1	1	1	1	1	2	1	1	3	0	0	1	k__Bacteria; p__Firmicutes; c__Clostridia; o__Clostridiales; f__Family XIII; g__Anaerovorax; s__
OTU973	0	0	0	0	0	0	0	1	0	0	1	0	1	0	1	0	0	1	0	0	0	0	1	0	0	1	0	0	0	2	2	1	2	0	0	0	1	0	0	0	0	0	k__Bacteria; p__Firmicutes; c__Clostridia; o__Clostridiales; f__Christensenellaceae; g__Christensenellaceae R-7 group; s__
OTU570	9	9	8	4	10	11	8	5	13	7	10	6	0	3	14	7	4	4	8	8	10	9	11	6	2	5	1	6	6	4	5	12	6	6	7	9	8	1	7	4	11	9	k__Bacteria; p__Bacteroidetes; c__Bacteroidia; o__Bacteroidales; f__Rikenellaceae; g__Rikenellaceae RC9 gut group; s__
OTU416	4	13	15	6	11	7	19	9	13	14	10	9	8	10	10	0	8	9	7	18	15	3	16	7	13	15	10	18	1	21	14	17	9	11	5	13	3	10	9	9	6	15	k__Bacteria; p__Bacteroidetes; c__Bacteroidia; o__Bacteroidales; f__Rikenellaceae; g__Rikenellaceae RC9 gut group; s__
OTU538	1	1	0	5	6	4	5	3	8	5	0	0	0	1	0	0	1	6	4	3	1	3	4	1	5	1	0	3	2	3	6	1	2	2	1	0	0	4	1	2	2	0	k__Bacteria; p__Bacteroidetes; c__Bacteroidia; o__Bacteroidales; f__Prevotellaceae; g__Prevotella 1; s__
OTU211	0	0	0	0	0	1	0	0	0	1	0	1	0	0	0	0	1	0	0	0	0	0	1	2	0	0	1	0	0	1	0	0	0	0	0	0	0	0	0	0	0	0	k__Bacteria; p__Spirochaetes; c__Spirochaetia; o__Spirochaetales; f__Spirochaetaceae; g__Treponema 2; s__
OTU684	4	3	5	4	7	6	9	4	6	3	4	6	12	8	5	0	10	2	10	5	4	15	15	3	2	4	8	4	2	1	16	10	7	10	1	8	2	3	4	1	8	7	k__Bacteria; p__Bacteroidetes; c__Bacteroidia; o__Bacteroidales; f__Muribaculaceae; g__; s__
OTU87	1	6	3	1	2	8	7	8	8	0	10	6	7	6	4	0	7	3	0	9	6	12	3	8	7	6	5	4	0	10	11	3	6	9	1	5	1	11	9	6	6	3	k__Bacteria; p__Spirochaetes; c__Spirochaetia; o__Spirochaetales; f__Spirochaetaceae; g__Treponema 2; s__
OTU174	0	0	0	0	0	0	0	0	0	0	0	0	0	0	0	0	0	0	0	0	2	0	0	1	0	0	0	0	0	0	0	0	0	0	0	0	0	0	0	0	1	0	k__Bacteria; p__Firmicutes; c__Negativicutes; o__Selenomonadales; f__Veillonellaceae; g__Selenomonas 1; s__
OTU491	1	4	2	3	6	3	4	7	5	1	5	4	4	3	1	6	2	4	2	6	6	4	2	4	3	2	7	3	2	2	0	7	1	3	1	4	1	4	6	1	3	1	k__Bacteria; p__Bacteroidetes; c__Bacteroidia; o__Bacteroidales; f__Rikenellaceae; g__Rikenellaceae RC9 gut group; s__
OTU1622	0	0	0	1	1	1	0	1	0	1	0	1	0	1	1	0	0	0	0	0	0	0	0	1	0	0	0	1	0	0	0	2	0	0	0	0	2	2	0	0	0	0	k__Bacteria; p__Firmicutes; c__Clostridia; o__Clostridiales; f__Lachnospiraceae; g__Acetitomaculum; s__
OTU956	0	0	0	0	0	0	0	0	0	1	0	0	0	0	0	0	0	0	0	0	0	0	0	1	0	0	0	0	0	0	0	0	0	0	0	0	2	0	0	0	0	0	k__Bacteria; p__Tenericutes; c__Mollicutes; o__Izimaplasmatales; f__; g__; s__
OTU312	424	280	267	115	304	257	238	247	335	315	273	240	300	270	274	227	240	415	232	282	212	220	251	240	245	275	303	276	353	273	175	239	195	222	478	204	347	233	236	338	253	185	k__Bacteria; p__Bacteroidetes; c__Bacteroidia; o__Bacteroidales; f__Rikenellaceae; g__Rikenellaceae RC9 gut group; s__
OTU1089	13	9	7	8	14	14	11	14	17	17	4	18	6	6	6	46	18	28	4	14	12	10	14	5	19	16	5	18	17	11	3	17	3	13	19	19	27	9	5	4	6	2	k__Bacteria; p__Patescibacteria; c__Saccharimonadia; o__Saccharimonadales; f__Saccharimonadaceae; g__Candidatus Saccharimonas; s__
OTU235	4	4	3	2	3	4	4	5	4	3	2	6	8	6	2	3	3	4	1	3	2	4	4	0	3	2	5	3	8	5	2	7	4	3	6	2	3	5	6	4	2	2	Unassigned
OTU1520	0	0	0	0	0	0	0	1	0	1	0	1	0	0	0	2	0	0	1	2	1	0	1	2	0	2	0	1	0	0	0	1	0	1	0	0	0	0	0	0	0	0	k__Bacteria; p__Firmicutes; c__Clostridia; o__Clostridiales; f__Lachnospiraceae; g__; s__
OTU895	6	3	3	3	11	10	4	12	14	13	4	4	5	4	4	11	8	12	3	12	11	1	7	9	5	5	5	3	10	9	4	6	6	3	1	5	12	2	4	1	10	4	k__Bacteria; p__Firmicutes; c__Clostridia; o__Clostridiales; f__Christensenellaceae; g__Christensenellaceae R-7 group; s__
OTU801	10	5	7	7	2	1	2	4	1	0	2	2	2	4	4	23	1	0	2	0	2	4	0	3	0	0	1	0	21	0	1	1	2	1	6	0	16	0	0	0	1	2	k__Bacteria; p__Actinobacteria; c__Coriobacteriia; o__Coriobacteriales; f__Atopobiaceae; g__Coriobacteriaceae UCG-003; s__
OTU452	3	0	1	0	2	2	3	3	1	2	0	1	1	1	0	1	0	0	1	1	1	0	3	3	0	3	1	2	0	0	1	3	1	1	2	1	1	3	1	0	0	0	k__Bacteria; p__Bacteroidetes; c__Bacteroidia; o__Bacteroidales; f__Bacteroidetes BD2-2; g__; s__
OTU968	0	0	0	0	0	0	1	3	0	0	1	1	0	0	1	0	2	0	0	0	1	1	0	0	0	1	0	1	0	2	0	0	0	1	0	5	0	2	0	0	2	0	k__Bacteria; p__Firmicutes; c__Clostridia; o__Clostridiales; f__Christensenellaceae; g__Christensenellaceae R-7 group; s__
OTU1069	0	0	0	5	6	7	3	5	4	11	0	1	0	2	0	3	1	1	0	4	4	0	4	1	9	6	14	5	0	5	4	4	4	0	1	1	1	5	0	1	2	0	k__Bacteria; p__Firmicutes; c__Clostridia; o__Clostridiales; f__Lachnospiraceae; g__Tyzzerella 3; s__
OTU176	3	0	3	1	0	2	1	1	1	2	2	1	2	4	1	0	2	1	0	1	2	0	1	3	1	0	4	1	0	2	1	1	1	4	1	0	1	1	3	0	1	1	k__Bacteria; p__Firmicutes; c__Erysipelotrichia; o__Erysipelotrichales; f__Erysipelotrichaceae; g__Erysipelotrichaceae UCG-004; s__
OTU166	3	4	1	2	3	3	1	3	4	4	2	2	0	1	1	2	1	5	2	4	3	1	6	4	2	3	1	6	2	1	0	6	1	1	4	2	2	1	5	0	2	3	k__Bacteria; p__Kiritimatiellaeota; c__Kiritimatiellae; o__WCHB1-41; f__; g__; s__
OTU1433	1	0	0	0	1	1	4	1	1	3	1	2	0	0	0	0	2	2	0	1	3	0	2	2	0	0	3	2	1	2	2	2	0	0	0	1	0	0	0	0	0	2	k__Bacteria; p__Firmicutes; c__Clostridia; o__Clostridiales; f__Lachnospiraceae; g__Oribacterium; s__
OTU1315	1	1	0	6	0	0	1	1	1	0	2	0	0	2	1	1	1	0	1	1	0	1	0	0	0	0	1	0	1	1	4	1	1	0	0	1	2	2	1	2	0	0	k__Bacteria; p__Firmicutes; c__Clostridia; o__Clostridiales; f__Ruminococcaceae; g__Ruminococcaceae UCG-014; s__
OTU108	3	0	1	2	0	0	0	1	1	0	1	2	1	1	1	8	0	0	2	0	0	0	1	1	2	0	0	1	5	2	0	1	0	0	2	0	2	1	0	0	2	0	k__Bacteria; p__Tenericutes; c__Mollicutes; o__Mollicutes RF39; f__; g__; s__
OTU1149	6	1	1	0	2	3	0	0	1	1	0	1	2	3	1	4	0	1	1	3	0	3	5	3	0	0	0	2	6	2	1	0	0	2	5	2	4	1	1	4	2	2	k__Bacteria; p__Patescibacteria; c__Saccharimonadia; o__Saccharimonadales; f__Saccharimonadaceae; g__Candidatus Saccharimonas; s__
OTU387	16	29	27	20	23	38	11	15	21	20	27	20	35	17	26	52	32	33	25	22	16	77	27	21	35	17	15	39	60	14	32	18	15	6	26	23	30	22	10	6	17	15	k__Bacteria; p__Firmicutes; c__Negativicutes; o__Selenomonadales; f__Veillonellaceae; g__Veillonellaceae UCG-001; s__
OTU103	8	3	4	9	4	3	2	4	2	1	4	6	9	1	3	7	4	9	4	5	7	8	3	5	4	3	4	2	12	6	4	2	5	7	8	3	1	7	1	6	4	4	k__Bacteria; p__Tenericutes; c__Mollicutes; o__Mollicutes RF39; f__; g__; s__
OTU135	5	3	1	7	4	4	4	0	0	2	4	2	1	4	1	0	0	1	5	5	3	0	4	1	1	2	1	0	5	2	1	4	0	0	17	0	8	0	0	1	0	2	k__Bacteria; p__Proteobacteria; c__Gammaproteobacteria; o__Oceanospirillales; f__Nitrincolaceae; g__Nitrincola
OTU240	5	2	0	6	3	13	4	9	3	3	0	4	1	1	0	12	13	7	0	5	0	2	9	3	5	2	5	8	10	3	1	6	2	0	2	12	8	2	0	1	5	2	k__Bacteria; p__Firmicutes; c__Negativicutes; o__Selenomonadales; f__Veillonellaceae; g__Anaerovibrio; s__
OTU265	0	0	0	0	1	0	0	0	0	0	0	0	0	0	0	0	0	0	0	0	0	0	0	0	0	0	0	0	0	0	0	0	0	0	0	0	0	0	0	0	0	0	k__Bacteria; p__Firmicutes; c__Erysipelotrichia; o__Erysipelotrichales; f__Erysipelotrichaceae; g__Erysipelotrichaceae UCG-004; s__
OTU355	45	86	84	103	143	210	193	138	171	136	115	136	157	105	73	30	168	132	95	182	133	254	211	124	108	144	154	183	20	91	182	190	131	191	22	172	20	119	142	10	125	126	k__Bacteria; p__Bacteroidetes; c__Bacteroidia; o__Bacteroidales; f__Prevotellaceae; g__Prevotellaceae NK3B31 group; s__
OTU52	0	0	2	0	0	0	0	0	0	0	0	0	0	0	0	0	0	0	0	0	0	0	0	0	0	0	0	0	0	0	0	0	0	0	0	0	0	2	0	0	0	0	k__Bacteria; p__Firmicutes; c__Bacilli; o__Bacillales; f__Bacillaceae; g__Geobacillus; s__Geobacillus stearothermophilus
OTU1456	1	2	3	1	3	0	0	2	0	0	5	1	1	0	6	1	1	1	1	2	4	0	2	3	5	1	1	2	2	1	0	0	1	0	1	0	1	1	0	0	0	0	k__Bacteria; p__Firmicutes; c__Clostridia; o__Clostridiales; f__Lachnospiraceae; g__; s__
OTU149	2	0	1	1	0	0	0	0	1	3	0	0	0	1	1	0	3	0	0	0	2	0	1	0	0	0	1	1	3	0	1	0	1	1	0	2	4	0	1	1	0	0	k__Bacteria; p__Kiritimatiellaeota; c__Kiritimatiellae; o__WCHB1-41; f__; g__; s__
OTU50	18	17	11	12	41	36	12	22	31	48	6	31	3	21	5	8	38	67	12	26	34	7	30	22	23	37	11	41	18	13	4	23	20	6	7	24	13	10	12	7	13	11	k__Bacteria; p__Kiritimatiellaeota; c__Kiritimatiellae; o__WCHB1-41; f__; g__; s__
OTU851	16	10	13	14	23	20	18	21	26	19	22	21	16	13	27	57	14	61	11	19	20	17	21	29	18	20	16	20	67	20	11	17	11	23	23	15	31	19	17	12	16	12	k__Bacteria; p__Firmicutes; c__Clostridia; o__Clostridiales; f__Christensenellaceae; g__Christensenellaceae R-7 group; s__
OTU1340	0	0	0	1	0	0	0	0	0	0	0	0	0	0	0	0	0	0	0	0	0	0	0	0	0	0	1	0	0	0	4	0	0	0	1	0	0	0	0	0	0	0	k__Bacteria; p__Firmicutes; c__Clostridia; o__Clostridiales; f__Ruminococcaceae; g__Ruminococcaceae UCG-013; s__
OTU1007	2	0	0	0	1	0	0	3	0	0	0	0	0	0	1	1	0	0	3	0	0	0	0	1	0	0	0	0	3	0	0	0	1	0	0	2	4	0	0	1	0	1	k__Bacteria; p__Firmicutes; c__Clostridia; o__Clostridiales; f__Ruminococcaceae; g__Ruminococcaceae UCG-014; s__
OTU517	0	1	1	0	2	5	4	2	2	5	3	2	1	2	2	0	4	1	2	2	6	0	1	0	5	1	1	5	0	3	2	2	1	1	0	0	1	3	3	2	2	1	k__Bacteria; p__Bacteroidetes; c__Bacteroidia; o__Bacteroidales; f__F082; g__; s__
OTU465	8	4	3	5	9	5	8	5	3	7	3	10	3	2	4	4	4	4	4	4	6	7	6	3	1	3	5	6	11	5	2	4	3	2	10	3	8	5	5	7	5	2	k__Bacteria; p__Bacteroidetes; c__Bacteroidia; o__Bacteroidales; f__Rikenellaceae; g__Rikenellaceae RC9 gut group; s__
OTU165	0	0	0	0	0	3	0	0	3	1	0	3	0	0	0	0	1	0	1	0	2	0	2	0	0	1	0	1	0	2	0	1	4	1	0	3	1	1	0	0	0	3	k__Bacteria; p__Kiritimatiellaeota; c__Kiritimatiellae; o__WCHB1-41; f__; g__; s__
OTU1136	1	0	0	1	2	0	0	1	2	1	3	0	2	1	0	3	1	4	2	2	1	0	3	1	3	4	1	1	2	4	1	3	1	0	0	0	3	1	3	0	1	1	k__Bacteria; p__Patescibacteria; c__Saccharimonadia; o__Saccharimonadales; f__Saccharimonadaceae; g__Candidatus Saccharimonas; s__
OTU782	0	0	1	0	0	0	1	0	0	0	0	1	1	1	0	0	3	0	0	2	1	0	1	1	1	1	2	0	1	0	2	2	0	0	0	0	1	1	0	0	0	0	k__Bacteria; p__Firmicutes; c__Clostridia; o__Clostridiales; f__Lachnospiraceae; g__Lachnospiraceae NK3A20 group; s__
OTU467	60	41	54	22	37	45	47	39	47	47	39	52	18	33	83	46	41	65	56	52	52	45	54	44	29	52	26	38	69	42	23	46	30	72	62	38	45	29	45	42	42	34	k__Bacteria; p__Bacteroidetes; c__Bacteroidia; o__Bacteroidales; f__Rikenellaceae; g__Rikenellaceae RC9 gut group; s__
OTU1066	8	7	4	9	12	11	11	15	26	8	8	5	9	7	4	8	11	20	9	9	15	5	8	8	14	10	25	9	14	8	3	10	8	4	7	14	3	6	16	6	3	12	k__Bacteria; p__Firmicutes; c__Clostridia; o__Clostridiales; f__Ruminococcaceae; g__Ruminococcaceae UCG-002; s__
OTU902	8	2	0	5	6	2	5	2	3	5	1	5	1	2	2	3	2	5	4	1	0	2	4	3	2	4	0	1	8	5	1	1	1	1	5	5	5	0	1	0	3	2	k__Bacteria; p__Elusimicrobia; c__Elusimicrobia; o__Elusimicrobiales; f__Elusimicrobiaceae; g__Elusimicrobium; s__
OTU1460	0	2	1	0	0	1	0	1	2	2	0	0	0	0	1	3	0	1	1	3	2	0	2	1	0	2	2	1	1	0	0	4	2	0	0	0	1	0	0	0	1	0	k__Bacteria; p__Firmicutes; c__Clostridia; o__Clostridiales; f__Ruminococcaceae; g__; s__
OTU547	0	0	1	0	3	2	1	0	0	0	0	1	0	0	2	0	1	1	1	1	0	2	1	0	3	0	1	3	0	0	2	1	0	1	1	2	1	0	0	0	2	1	k__Bacteria; p__Bacteroidetes; c__Bacteroidia; o__Bacteroidales; f__Prevotellaceae; g__Prevotella 1; s__
OTU32	0	0	0	0	7	1	1	2	0	4	0	2	0	0	0	0	0	3	0	5	2	0	6	0	6	3	0	7	0	1	0	0	3	0	0	4	0	0	1	0	0	0	k__Bacteria; p__Kiritimatiellaeota; c__Kiritimatiellae; o__WCHB1-41; f__; g__; s__
OTU1005	1	0	2	0	2	1	0	0	1	1	1	0	4	0	1	3	2	5	0	6	0	0	0	1	0	1	2	1	0	0	1	0	0	1	0	2	0	0	1	0	0	0	k__Bacteria; p__Firmicutes; c__Clostridia; o__Clostridiales; f__Ruminococcaceae; g__[Eubacterium] coprostanoligenes group; s__
OTU763	0	0	0	0	0	0	0	0	0	0	0	0	0	0	0	0	0	0	0	0	0	1	0	0	0	0	0	0	0	0	0	0	0	0	0	0	0	0	0	0	0	0	Unassigned
OTU1442	1	1	1	1	4	2	2	2	0	0	3	2	0	1	2	2	1	3	1	0	0	2	3	5	0	1	4	0	1	1	1	1	2	1	0	0	2	0	0	0	2	0	k__Bacteria; p__Firmicutes; c__Clostridia; o__Clostridiales; f__Lachnospiraceae; g__Coprococcus 1; s__
OTU404	16	18	11	8	23	30	39	31	44	32	14	25	28	18	17	6	16	29	9	21	22	19	24	23	25	31	30	30	5	22	20	23	17	21	8	18	2	15	25	6	23	22	k__Bacteria; p__Bacteroidetes; c__Bacteroidia; o__Bacteroidales; f__Rikenellaceae; g__Rikenellaceae RC9 gut group; s__
OTU1013	5	0	0	1	0	0	2	2	0	0	0	0	1	0	1	3	0	1	0	0	1	2	1	1	0	0	0	1	1	2	0	0	3	2	0	0	0	0	0	0	0	2	k__Bacteria; p__Firmicutes; c__Clostridia; o__Clostridiales; f__Ruminococcaceae; g__Ruminococcaceae NK4A214 group; s__
OTU798	2	3	4	2	1	1	1	2	2	0	1	0	2	2	7	4	1	3	6	2	3	3	2	0	1	5	0	1	4	0	1	0	2	1	0	1	7	4	1	0	1	5	k__Bacteria; p__Actinobacteria; c__Coriobacteriia; o__Coriobacteriales; f__Atopobiaceae; g__Atopobium; s__
OTU884	118	64	84	62	44	62	58	74	43	48	81	52	110	77	99	272	48	81	49	75	55	98	66	65	38	65	50	58	235	59	44	77	34	51	102	37	115	48	46	49	63	36	k__Bacteria; p__Patescibacteria; c__Saccharimonadia; o__Saccharimonadales; f__Saccharimonadaceae; g__Candidatus Saccharimonas; s__
OTU983	0	0	0	0	0	0	0	0	1	0	0	0	0	0	0	0	0	1	0	0	1	0	0	0	1	1	0	0	0	0	0	0	0	0	0	0	0	1	1	0	0	0	k__Bacteria; p__Firmicutes; c__Clostridia; o__Clostridiales; f__Clostridiales vadinBB60 group; g__; s__
OTU1437	3	2	0	1	0	0	0	0	0	0	0	0	0	0	0	3	0	1	1	0	1	2	1	0	2	1	0	0	1	0	0	0	1	0	2	0	3	0	1	0	0	0	k__Bacteria; p__Firmicutes; c__Clostridia; o__Clostridiales; f__Ruminococcaceae; g__Ruminococcaceae UCG-014; s__
OTU699	0	0	0	0	1	1	0	0	0	0	0	1	0	0	1	0	0	0	2	0	0	1	1	0	2	0	1	0	0	1	0	0	0	0	0	0	0	0	1	0	1	2	k__Bacteria; p__Bacteroidetes; c__Bacteroidia; o__Bacteroidales; f__Prevotellaceae; g__Prevotellaceae UCG-003; s__
OTU615	52	82	75	56	49	35	87	46	66	47	72	63	87	58	60	11	55	44	73	45	51	102	46	62	33	58	41	35	19	51	117	87	63	92	37	61	35	58	67	38	79	93	k__Bacteria; p__Bacteroidetes; c__Bacteroidia; o__Bacteroidales; f__Prevotellaceae; g__Prevotellaceae UCG-003; s__
OTU989	0	0	1	0	0	0	0	0	1	2	0	0	0	0	0	1	1	2	0	1	1	2	1	0	0	0	0	0	0	0	0	0	0	0	0	0	0	0	0	0	0	1	k__Bacteria; p__Firmicutes; c__Clostridia; o__Clostridiales; f__Clostridiales vadinBB60 group; g__; s__
OTU1123	0	0	2	2	10	6	1	3	6	1	0	0	0	0	0	0	4	2	1	3	1	1	6	1	9	3	19	4	0	2	6	3	2	0	1	1	0	3	0	1	0	0	k__Bacteria; p__Firmicutes; c__Clostridia; o__Clostridiales; f__Lachnospiraceae
OTU674	2	2	5	5	7	4	4	7	6	11	4	7	5	7	1	1	11	7	2	10	10	6	4	3	5	8	3	4	2	4	6	5	9	2	0	7	2	10	3	7	2	8	k__Bacteria; p__Bacteroidetes; c__Bacteroidia; o__Bacteroidales; f__Prevotellaceae; g__Prevotellaceae UCG-003; s__
OTU1348	17	52	48	38	24	30	12	31	18	19	46	18	21	23	56	149	16	44	37	12	9	45	27	9	17	16	23	32	76	15	6	12	5	18	35	10	61	17	18	19	10	9	k__Bacteria; p__Firmicutes; c__Clostridia; o__Clostridiales; f__Lachnospiraceae; g__Lachnospiraceae XPB1014 group; s__
OTU448	0	2	0	4	25	11	10	15	17	10	0	10	1	0	1	0	38	8	0	16	15	1	17	5	13	9	7	20	2	0	5	11	5	1	1	20	1	8	2	1	7	2	k__Bacteria; p__Bacteroidetes; c__Bacteroidia; o__Bacteroidales; f__Rikenellaceae; g__hoa5-07d05 gut group; s__
OTU778	120	189	101	79	111	143	27	26	117	75	75	33	104	120	101	363	73	146	126	41	73	58	92	46	65	44	48	96	309	49	53	26	65	86	292	40	238	92	112	45	63	58	k__Bacteria; p__Firmicutes; c__Negativicutes; o__Selenomonadales; f__Veillonellaceae; g__Quinella; s__
OTU805	0	0	0	0	6	0	1	2	1	0	0	0	0	0	0	0	2	1	0	1	0	0	2	0	0	1	1	5	1	1	0	0	1	0	0	0	0	1	0	0	1	0	k__Bacteria; p__Tenericutes; c__Mollicutes; o__Anaeroplasmatales; f__Anaeroplasmataceae; g__Anaeroplasma; s__
OTU775	21	29	25	9	21	26	6	7	25	16	19	8	21	20	24	64	24	37	28	12	17	7	28	9	8	11	11	12	76	18	13	2	12	14	19	18	32	17	24	7	14	9	k__Bacteria; p__Firmicutes; c__Negativicutes; o__Selenomonadales; f__Veillonellaceae; g__Quinella; s__
OTU468	1	1	0	0	31	23	7	20	53	21	0	2	1	0	0	1	9	11	0	18	4	1	16	2	26	24	17	27	0	2	2	7	4	1	1	5	1	2	1	0	1	0	Unassigned
OTU809	5	2	1	8	6	1	3	3	3	1	1	6	3	6	3	12	2	9	3	7	3	3	5	4	1	6	6	3	18	3	6	5	3	4	11	3	15	2	2	0	2	2	k__Bacteria; p__Actinobacteria; c__Actinobacteria; o__Corynebacteriales; f__Corynebacteriaceae; g__Corynebacterium 1; s__Corynebacterium xerosis
OTU60	10	15	9	27	73	77	43	36	48	53	16	33	7	17	15	7	37	93	22	46	59	7	65	20	43	47	10	65	9	13	0	24	36	10	6	42	10	12	24	1	23	18	k__Bacteria; p__Kiritimatiellaeota; c__Kiritimatiellae; o__WCHB1-41; f__; g__; s__
OTU1480	0	1	0	0	0	0	0	0	0	0	0	0	0	0	0	1	0	0	0	0	0	0	0	0	0	0	0	0	1	0	0	0	0	0	1	0	1	0	1	0	0	0	k__Bacteria; p__Firmicutes; c__Clostridia; o__Clostridiales; f__Lachnospiraceae; g__Moryella; s__
OTU1511	0	0	0	0	1	0	1	2	1	2	1	1	0	0	0	0	2	0	0	1	0	0	1	0	1	4	11	0	0	0	2	0	1	0	0	0	0	0	0	5	0	0	k__Bacteria; p__Firmicutes; c__Clostridia; o__Clostridiales; f__Ruminococcaceae; g__Ruminococcaceae UCG-013; s__
OTU1044	36	16	15	16	76	59	45	77	68	75	15	57	32	26	17	7	58	69	12	74	54	15	84	26	67	60	77	97	3	44	33	57	37	31	7	56	11	48	41	41	39	28	k__Bacteria; p__Firmicutes; c__Clostridia; o__Clostridiales; f__Ruminococcaceae; g__; s__
OTU309	1	0	3	0	5	1	1	4	1	0	2	1	1	1	2	0	2	1	0	1	1	0	3	1	1	1	2	0	0	4	0	1	2	2	0	2	0	1	1	2	1	1	k__Bacteria; p__Bacteroidetes; c__Bacteroidia; o__Bacteroidales; f__F082; g__; s__
OTU1528	0	0	0	0	3	0	0	3	1	0	0	1	2	0	0	3	0	2	1	1	2	1	0	1	3	3	4	2	0	0	0	4	0	1	0	1	1	0	1	1	1	1	k__Bacteria; p__Firmicutes; c__Clostridia; o__Clostridiales; f__Lachnospiraceae
OTU935	1	0	0	0	1	1	0	2	0	0	1	0	0	0	0	0	0	0	0	0	0	0	0	0	0	1	0	0	0	0	0	0	0	0	0	0	0	1	0	0	3	0	k__Bacteria; p__Firmicutes; c__Clostridia; o__Clostridiales; f__Family XIII; g__[Eubacterium] brachy group; s__
OTU786	5	3	1	3	19	17	16	13	14	21	0	6	1	1	0	1	16	13	0	13	7	4	10	4	18	12	15	16	5	5	18	10	1	2	10	10	0	3	1	1	4	1	k__Bacteria; p__Firmicutes; c__Clostridia; o__Clostridiales; f__Lachnospiraceae; g__Butyrivibrio 2; s__
OTU252	1	5	1	1	0	3	0	2	2	6	4	1	7	3	4	3	2	3	2	5	7	1	0	1	1	2	3	2	6	2	2	1	1	3	11	3	4	5	2	6	0	5	k__Bacteria; p__Firmicutes; c__Erysipelotrichia; o__Erysipelotrichales; f__Erysipelotrichaceae; g__Erysipelotrichaceae UCG-004; s__
OTU268	1	0	0	0	0	0	0	0	0	1	1	0	0	1	1	0	1	0	3	0	2	0	2	0	1	0	0	0	0	0	1	0	1	2	1	0	1	1	0	1	1	1	k__Bacteria; p__Firmicutes; c__Erysipelotrichia; o__Erysipelotrichales; f__Erysipelotrichaceae; g__Erysipelotrichaceae UCG-004; s__
OTU1431	1	0	0	1	0	1	0	0	2	4	0	0	0	0	0	0	0	0	0	4	0	0	1	0	1	1	9	6	1	0	5	0	0	0	0	0	0	0	0	0	0	0	k__Bacteria; p__Firmicutes; c__Clostridia; o__Clostridiales; f__Lachnospiraceae; g__Shuttleworthia; s__
OTU1464	0	0	0	0	0	0	0	0	1	0	0	0	0	3	0	0	0	0	0	0	1	0	0	0	0	0	0	0	3	0	1	0	0	1	18	1	19	0	0	0	0	0	k__Bacteria; p__Firmicutes; c__Clostridia; o__Clostridiales; f__Clostridiaceae 1; g__Clostridium sensu stricto 1; s__
OTU604	1	3	1	2	5	3	1	1	0	0	4	0	0	0	4	0	2	2	1	0	0	2	1	3	1	1	3	0	0	3	2	0	3	1	3	2	2	0	0	1	1	4	k__Bacteria; p__Bacteroidetes; c__Bacteroidia; o__Bacteroidales; f__Prevotellaceae; g__Prevotella 1; s__
OTU1451	3	1	0	7	9	16	0	2	2	7	3	1	0	7	0	3	1	1	1	1	0	0	5	2	9	10	9	23	1	0	4	0	1	2	9	2	3	1	1	2	0	1	k__Bacteria; p__Firmicutes; c__Clostridia; o__Clostridiales; f__Lachnospiraceae; g__Lachnospiraceae NK4A136 group; s__
OTU1478	2	2	1	0	1	2	1	0	1	1	0	0	4	1	0	5	0	0	1	2	2	0	1	0	3	1	3	1	1	2	4	1	0	0	1	3	1	0	0	0	0	0	k__Bacteria; p__Firmicutes; c__Clostridia; o__Clostridiales; f__Lachnospiraceae; g__Lachnospiraceae NK3A20 group; s__
OTU550	4	0	3	0	9	10	3	8	0	1	1	2	5	2	3	1	3	7	0	2	7	4	3	2	8	4	1	4	2	4	2	3	2	1	5	5	2	4	2	3	3	1	k__Bacteria; p__Bacteroidetes; c__Bacteroidia; o__Bacteroidales; f__F082; g__; s__
OTU1594	2	1	2	4	0	0	0	0	2	2	0	1	0	1	0	18	1	0	0	0	1	1	1	0	0	0	0	1	9	2	0	0	1	0	2	0	7	1	2	1	2	0	k__Bacteria; p__Firmicutes; c__Clostridia; o__Clostridiales; f__Family XI; g__Helcococcus; s__
OTU331	8	21	20	7	20	23	27	25	22	18	15	17	28	27	22	6	21	22	28	21	26	20	39	14	22	15	7	30	9	12	24	18	14	15	11	15	6	29	25	9	25	18	k__Bacteria; p__Bacteroidetes; c__Bacteroidia; o__Bacteroidales; f__F082; g__; s__
OTU223	5	1	0	0	3	0	1	1	0	1	1	1	0	1	1	0	0	1	1	0	1	0	1	0	0	0	1	2	1	0	0	0	0	0	2	1	2	0	0	0	0	0	k__Bacteria; p__Kiritimatiellaeota; c__Kiritimatiellae; o__WCHB1-41; f__; g__; s__
OTU755	0	0	1	0	0	0	0	1	0	0	0	0	1	0	0	0	2	1	2	0	0	0	0	0	0	1	0	0	1	0	0	0	2	3	1	1	1	1	0	0	0	0	k__Bacteria; p__Firmicutes; c__Negativicutes; o__Selenomonadales; f__Veillonellaceae; g__Quinella; s__
OTU295	2	9	5	4	10	10	12	6	10	4	5	8	7	11	4	0	6	7	12	3	5	11	9	13	11	7	9	12	3	8	9	7	6	4	3	9	2	6	9	0	9	9	k__Bacteria; p__Bacteroidetes; c__Bacteroidia; o__Bacteroidales; f__F082; g__; s__
OTU696	0	0	1	0	0	0	0	0	0	1	0	0	0	0	1	0	0	0	0	0	0	0	0	0	0	0	1	0	1	0	0	0	0	0	0	0	2	0	0	0	0	0	k__Bacteria; p__Actinobacteria; c__Actinobacteria; o__Corynebacteriales; f__Corynebacteriaceae; g__Corynebacterium 1; s__
OTU825	144	89	157	104	38	22	43	38	39	29	101	55	129	97	112	217	45	34	115	51	41	130	44	68	31	32	38	27	272	62	55	64	37	62	174	41	151	48	57	66	64	60	k__Bacteria; p__Firmicutes; c__Clostridia; o__Clostridiales; f__Ruminococcaceae; g__Ruminococcaceae UCG-014; s__
OTU383	12	11	22	9	17	18	19	16	24	21	15	21	22	22	19	19	12	24	14	24	15	31	14	21	14	18	28	14	11	20	27	19	29	23	8	15	10	18	15	3	15	16	k__Bacteria; p__Bacteroidetes; c__Bacteroidia; o__Bacteroidales; f__Rikenellaceae; g__Rikenellaceae RC9 gut group; s__
OTU1447	4	0	1	4	0	0	0	0	2	0	1	0	0	1	3	1	1	0	1	0	0	0	2	0	0	0	0	0	4	1	0	0	0	0	4	0	3	1	0	0	0	0	k__Bacteria; p__Proteobacteria; c__Alphaproteobacteria; o__Rhodobacterales; f__Rhodobacteraceae; g__Defluviimonas; s__
OTU881	8	4	7	7	8	5	3	3	6	4	6	9	4	7	8	20	8	19	4	3	3	9	4	7	3	13	6	9	22	6	4	8	3	9	5	3	11	4	1	3	10	4	k__Bacteria; p__Firmicutes; c__Clostridia; o__Clostridiales; f__Christensenellaceae; g__Christensenellaceae R-7 group; s__
OTU456	3	1	0	1	2	3	2	1	2	1	1	1	2	1	4	0	3	2	0	0	3	1	4	2	1	1	0	0	1	2	1	2	0	0	1	2	1	1	1	0	0	1	k__Bacteria; p__Bacteroidetes; c__Bacteroidia; o__Bacteroidales; f__Rikenellaceae; g__Rikenellaceae RC9 gut group; s__
OTU59	83	150	119	112	110	167	90	99	92	125	142	86	199	183	108	292	115	111	153	141	130	271	172	93	80	111	122	158	265	91	162	146	102	161	104	128	184	114	139	3	85	129	k__Bacteria; p__Firmicutes; c__Negativicutes; o__Selenomonadales; f__Acidaminococcaceae; g__Succiniclasticum; s__
OTU364	97	49	62	96	46	71	45	66	45	50	50	52	59	59	44	65	46	72	56	59	47	67	65	65	63	46	51	51	97	55	44	46	34	53	118	38	100	38	42	50	45	35	k__Bacteria; p__Bacteroidetes; c__Bacteroidia; o__Bacteroidales; f__Prevotellaceae; g__Prevotella 1; s__
OTU761	2	0	3	8	0	1	5	2	2	1	2	0	1	9	4	12	2	2	4	2	1	3	1	4	3	0	6	2	9	2	1	4	2	3	7	2	11	1	3	0	2	3	k__Bacteria; p__Firmicutes; c__Clostridia; o__Clostridiales; f__Lachnospiraceae; g__Lachnospiraceae NK3A20 group; s__
OTU1266	0	0	0	0	0	0	0	0	0	0	0	0	0	0	0	0	0	0	0	0	0	0	0	0	0	0	0	0	1	0	0	0	0	0	0	0	0	0	0	0	0	0	k__Bacteria; p__Firmicutes; c__Clostridia; o__Clostridiales; f__Eubacteriaceae; g__Garciella; s__
OTU286	100	87	126	91	79	105	91	106	72	118	139	127	155	117	156	145	89	76	102	116	100	206	77	109	81	105	48	112	113	86	92	124	100	141	82	89	113	97	90	7	103	71	k__Bacteria; p__Bacteroidetes; c__Bacteroidia; o__Bacteroidales; f__Muribaculaceae; g__; s__
OTU598	0	0	0	0	0	0	0	2	0	0	0	0	0	0	0	0	0	0	0	0	0	0	0	0	0	0	0	0	0	0	0	0	0	0	0	0	0	0	0	0	0	0	Unassigned
OTU1209	10	2	2	12	2	9	10	4	5	5	2	2	8	1	4	2	9	4	6	4	4	3	3	1	3	5	15	15	5	4	23	5	8	4	6	9	3	11	10	3	8	4	k__Bacteria; p__Cyanobacteria; c__Melainabacteria; o__Gastranaerophilales; f__; g__; s__
OTU333	472	656	620	359	163	155	384	242	277	272	584	356	580	609	642	81	339	180	628	289	318	343	141	426	205	266	238	173	108	424	599	376	415	476	242	331	283	463	407	626	465	493	k__Bacteria; p__Bacteroidetes; c__Bacteroidia; o__Bacteroidales; f__Bacteroidales RF16 group; g__; s__
OTU1079	70	32	54	88	38	34	29	37	27	55	61	24	59	52	45	169	29	41	52	29	32	65	47	45	51	31	69	36	146	43	26	49	27	48	69	44	153	44	36	15	56	29	k__Bacteria; p__Firmicutes; c__Clostridia; o__Clostridiales; f__Christensenellaceae; g__Christensenellaceae R-7 group; s__
OTU475	4	5	1	5	2	4	2	1	0	1	1	2	5	1	4	0	1	0	7	2	5	4	3	1	2	4	1	2	1	2	3	1	2	2	2	2	2	1	1	3	2	1	k__Bacteria; p__Bacteroidetes; c__Bacteroidia; o__Bacteroidales; f__Prevotellaceae; g__Prevotella 1; s__
OTU316	405	737	694	828	233	151	230	228	213	254	675	218	563	716	638	148	238	269	648	293	262	430	212	325	265	213	163	253	140	268	529	272	367	497	280	232	126	353	356	361	296	397	k__Bacteria; p__Bacteroidetes; c__Bacteroidia; o__Bacteroidales; f__Prevotellaceae; g__Prevotellaceae UCG-001; s__
OTU1283	0	0	0	0	1	2	2	0	0	0	0	0	0	0	0	1	0	0	0	0	1	0	2	0	0	0	0	0	0	0	0	2	3	1	0	0	0	0	0	0	0	0	k__Bacteria; p__Firmicutes; c__Clostridia; o__Clostridiales; f__Ruminococcaceae; g__Ruminococcaceae UCG-010; s__
OTU834	1	1	1	0	1	2	0	2	2	0	0	0	0	0	2	0	1	3	0	2	0	1	1	3	1	0	0	0	2	1	3	0	1	0	0	1	0	1	1	0	0	1	k__Bacteria; p__Actinobacteria; c__Coriobacteriia; o__Coriobacteriales; f__Atopobiaceae; g__Coriobacteriaceae UCG-002; s__
OTU1041	21	27	23	47	34	25	16	17	16	24	35	17	25	32	27	66	23	13	26	23	26	47	18	24	23	15	32	28	52	26	13	29	24	32	28	17	29	18	24	2	27	30	k__Bacteria; p__Firmicutes; c__Clostridia; o__Clostridiales; f__Christensenellaceae; g__Christensenellaceae R-7 group; s__
OTU701	0	0	0	0	0	0	0	0	2	1	0	0	0	0	0	1	0	0	0	0	0	0	0	1	0	0	0	0	0	1	0	0	0	0	0	0	0	1	0	0	0	0	k__Bacteria; p__Firmicutes; c__Erysipelotrichia; o__Erysipelotrichales; f__Erysipelotrichaceae; g__Erysipelotrichaceae UCG-009; s__
OTU198	0	0	0	2	0	0	0	0	0	0	0	0	0	0	0	0	0	0	0	0	0	0	0	0	0	0	0	0	1	0	1	0	0	0	0	0	0	0	0	0	0	0	k__Bacteria; p__Proteobacteria; c__Gammaproteobacteria; o__Betaproteobacteriales; f__Rhodocyclaceae; g__Dechloromonas; s__
OTU957	1	4	0	1	0	0	0	2	0	0	0	3	0	1	3	2	2	0	3	0	1	1	1	0	0	0	2	0	0	0	2	0	1	0	4	1	2	1	0	3	0	0	k__Bacteria; p__Firmicutes; c__Clostridia; o__Clostridiales; f__Ruminococcaceae; g__; s__
OTU1284	1	0	0	0	0	0	0	0	1	0	0	0	1	0	0	2	0	0	0	0	0	0	0	0	0	0	0	0	0	0	0	0	0	0	0	0	0	0	1	0	0	1	k__Bacteria; p__Firmicutes; c__Clostridia; o__Clostridiales; f__Christensenellaceae; g__Christensenellaceae R-7 group; s__
OTU1166	0	0	0	0	0	0	0	0	0	0	0	0	0	0	0	0	0	0	0	0	0	0	0	0	0	0	0	0	0	2	0	0	0	0	0	0	0	0	0	0	0	0	k__Bacteria; p__Patescibacteria; c__Saccharimonadia; o__Saccharimonadales; f__Saccharimonadaceae; g__Candidatus Saccharimonas; s__
OTU800	11	2	8	18	6	4	5	5	0	6	7	3	4	3	7	24	3	5	4	3	4	9	3	2	3	3	3	5	30	4	2	1	4	5	12	4	25	5	7	0	4	3	k__Bacteria; p__Actinobacteria; c__Actinobacteria; o__Corynebacteriales; f__Corynebacteriaceae; g__Corynebacterium
OTU849	12	6	16	14	8	7	5	13	6	7	9	12	11	14	12	50	8	17	10	11	7	18	9	13	7	14	12	7	37	9	2	10	14	9	4	12	26	11	14	3	11	9	k__Bacteria; p__Firmicutes; c__Clostridia; o__Clostridiales; f__Ruminococcaceae; g__[Eubacterium] coprostanoligenes group; s__
OTU1605	0	1	0	0	1	1	0	1	1	0	0	1	1	0	0	0	1	4	0	1	1	0	1	0	0	0	5	1	1	0	0	0	0	3	0	0	0	1	1	0	0	1	k__Bacteria; p__Firmicutes; c__Clostridia; o__Clostridiales; f__Family XIII; g__Family XIII AD3011 group; s__
OTU709	12	13	22	19	9	13	19	16	8	11	14	16	10	15	5	14	9	6	12	12	14	22	9	12	12	16	9	11	12	11	15	6	10	7	14	9	12	12	8	1	13	10	k__Bacteria; p__Bacteroidetes; c__Bacteroidia; o__Bacteroidales; f__Muribaculaceae; g__; s__
OTU1543	0	1	0	1	0	0	1	1	0	0	1	1	0	1	0	1	0	1	0	0	1	1	1	0	0	0	0	0	1	0	0	0	1	2	2	0	0	0	0	0	1	1	k__Bacteria; p__Firmicutes; c__Clostridia; o__Clostridiales; f__Lachnospiraceae; g__Lachnoclostridium 1; s__
OTU1578	0	0	0	0	0	0	0	0	0	0	0	0	0	0	0	0	0	0	0	0	0	0	0	0	0	0	0	0	1	0	0	0	0	0	0	0	0	0	0	0	0	0	k__Bacteria; p__Firmicutes; c__Clostridia; o__Clostridiales; f__Lachnospiraceae; g__Lachnospiraceae NK3A20 group; s__
OTU1599	0	3	2	4	3	6	3	4	2	6	0	0	9	2	1	1	7	8	1	10	5	6	5	4	7	3	11	9	6	6	3	6	1	1	0	3	1	1	3	1	0	7	k__Bacteria; p__Firmicutes; c__Clostridia; o__Clostridiales; f__Family XIII; g__[Eubacterium] nodatum group; s__
OTU504	0	1	0	0	0	0	0	0	0	0	0	0	0	0	0	0	0	0	1	0	0	0	0	0	1	0	0	0	0	0	0	0	0	0	1	0	1	0	1	0	0	1	k__Bacteria; p__Bacteroidetes; c__Bacteroidia; o__Bacteroidales; f__Prevotellaceae; g__Prevotella 1; s__
OTU995	5	1	2	2	1	0	1	1	0	0	1	4	3	2	4	14	0	3	1	2	1	2	1	4	1	1	1	2	7	4	0	2	0	1	1	0	2	0	1	1	4	1	k__Bacteria; p__Firmicutes; c__Clostridia; o__Clostridiales; f__Christensenellaceae; g__Christensenellaceae R-7 group; s__
OTU1440	2	2	0	19	2	4	2	1	4	1	0	1	0	2	0	2	0	4	4	1	1	4	3	0	4	4	5	5	5	1	2	0	2	0	1	1	4	0	1	2	3	2	k__Bacteria; p__Firmicutes; c__Clostridia; o__Clostridiales; f__Ruminococcaceae; g__Ruminococcus 1; s__
OTU1572	0	0	0	0	0	0	0	1	0	0	0	0	0	0	0	0	0	0	0	0	0	0	0	0	0	0	0	0	0	0	0	0	0	0	0	0	0	0	0	0	0	0	k__Bacteria; p__Proteobacteria; c__Alphaproteobacteria; o__Rhodospirillales; f__Rhodopirillaceae; g__Defluviicoccus; s__
OTU508	5	3	3	4	4	6	1	2	2	6	4	4	1	6	2	2	3	5	2	3	5	4	3	2	4	2	3	5	3	3	0	1	2	3	0	3	4	2	3	0	3	5	k__Bacteria; p__Bacteroidetes; c__Bacteroidia; o__Bacteroidales; f__Rikenellaceae; g__Rikenellaceae RC9 gut group; s__
OTU509	3	1	2	3	4	2	4	4	7	6	2	2	4	2	3	0	2	4	2	7	3	3	4	3	4	4	5	4	1	2	2	3	2	4	1	7	2	0	3	0	2	1	k__Bacteria; p__Bacteroidetes; c__Bacteroidia; o__Bacteroidales; f__Rikenellaceae; g__Rikenellaceae RC9 gut group; s__
OTU1199	13	15	4	30	19	13	6	15	13	13	20	11	16	14	19	33	22	21	19	8	7	15	7	14	19	7	23	8	24	21	8	8	7	14	35	22	46	8	10	7	6	14	k__Bacteria; p__Chloroflexi; c__Anaerolineae; o__Anaerolineales; f__Anaerolineaceae; g__Flexilinea; s__
OTU433	2	2	0	2	3	3	5	4	5	5	1	4	5	4	2	1	1	6	3	2	3	4	4	3	2	4	2	5	0	4	3	0	5	4	3	4	4	3	6	0	5	1	k__Bacteria; p__Bacteroidetes; c__Bacteroidia; o__Bacteroidales; f__Rikenellaceae; g__Rikenellaceae RC9 gut group; s__
OTU5	4	2	1	12	17	26	13	18	10	10	2	13	5	3	2	2	6	14	3	17	10	8	12	9	11	12	16	25	3	7	19	12	9	17	2	11	0	7	10	6	6	11	k__Bacteria; p__Proteobacteria; c__Deltaproteobacteria; o__Bradymonadales; f__; g__; s__
OTU1490	0	0	0	1	1	0	0	0	0	3	0	0	0	0	0	0	0	0	0	2	1	0	1	0	1	0	0	2	0	1	0	0	1	0	0	0	0	2	0	0	0	0	k__Bacteria; p__Proteobacteria; c__Alphaproteobacteria; o__Rickettsiales; f__; g__; s__
OTU179	2	0	0	4	6	5	1	1	5	9	0	5	3	2	1	0	6	9	1	7	7	0	8	9	8	5	3	7	2	2	0	7	7	2	1	7	0	1	5	1	3	2	k__Bacteria; p__Kiritimatiellaeota; c__Kiritimatiellae; o__WCHB1-41; f__; g__; s__
OTU1294	1	0	3	0	0	1	0	6	1	2	0	0	0	0	7	4	4	3	0	1	2	2	0	0	3	2	3	0	2	2	1	2	0	2	0	2	3	1	1	0	2	1	k__Bacteria; p__Firmicutes; c__Clostridia; o__Clostridiales; f__Lachnospiraceae; g__Lachnospiraceae UCG-006; s__
OTU226	0	0	0	0	0	0	0	0	0	0	0	0	0	0	0	0	0	0	0	0	0	0	1	0	0	0	0	0	0	0	0	0	0	0	0	0	0	0	0	0	0	0	k__Bacteria; p__Tenericutes; c__Mollicutes; o__Mollicutes RF39; f__; g__; s__
OTU811	2	1	4	2	0	0	0	0	1	0	0	0	1	6	1	10	1	3	3	0	1	3	1	0	1	0	0	0	8	0	1	0	1	0	3	0	1	1	0	1	2	2	k__Bacteria; p__Actinobacteria; c__Coriobacteriia; o__Coriobacteriales; f__Atopobiaceae; g__Olsenella; s__
OTU630	13	13	12	8	22	22	9	14	17	8	16	15	19	12	22	5	11	21	13	12	17	6	9	6	13	20	13	17	16	7	12	13	5	7	4	13	6	12	12	16	18	13	k__Bacteria; p__Bacteroidetes; c__Bacteroidia; o__Bacteroidales; f__Prevotellaceae; g__Prevotellaceae UCG-003; s__
OTU1482	1	0	0	2	4	1	3	4	3	0	2	0	0	0	1	1	1	0	0	1	1	3	2	0	1	0	1	2	1	3	1	0	0	3	0	0	1	3	1	0	0	3	k__Bacteria; p__Firmicutes; c__Clostridia; o__Clostridiales; f__Lachnospiraceae; g__Lachnospiraceae UCG-008; s__
OTU584	80	32	42	36	37	42	54	47	63	48	43	42	62	62	43	24	50	33	46	48	33	55	45	57	47	54	47	39	39	54	60	63	53	76	54	50	60	61	63	43	46	57	k__Bacteria; p__Bacteroidetes; c__Bacteroidia; o__Bacteroidales; f__Prevotellaceae; g__Prevotellaceae UCG-003; s__
OTU1105	1	0	1	2	3	1	1	1	1	0	1	3	0	0	2	2	3	0	1	0	1	0	2	1	0	2	3	0	1	0	0	0	2	1	2	0	5	0	1	0	0	2	k__Bacteria; p__Actinobacteria; c__Coriobacteriia; o__Coriobacteriales; f__Atopobiaceae; g__; s__
OTU1318	1	0	0	0	1	0	0	0	0	0	0	0	0	0	0	0	0	0	0	0	0	0	0	0	0	0	0	0	0	0	0	0	0	0	1	0	0	0	0	0	0	0	k__Bacteria; p__Firmicutes; c__Clostridia; o__Clostridiales; f__Ruminococcaceae; g__Ruminococcaceae UCG-014; s__
OTU140	0	1	0	2	0	0	0	0	0	0	0	0	0	0	0	0	0	0	0	0	0	0	0	0	0	0	0	0	0	0	0	0	0	0	0	0	0	0	0	0	0	0	k__Bacteria; p__Tenericutes; c__Mollicutes; o__Mollicutes RF39; f__; g__; s__
OTU444	1	4	2	0	10	5	5	9	3	13	2	3	4	3	2	1	2	4	3	5	4	2	7	2	4	7	5	5	1	1	7	7	3	1	2	4	4	6	2	3	0	8	k__Bacteria; p__Bacteroidetes; c__Bacteroidia; o__Bacteroidales; f__p-251-o5; g__; s__
OTU722	1	1	2	5	24	10	14	9	12	5	4	7	5	0	0	1	12	6	1	12	7	3	18	2	9	9	3	15	2	3	11	7	9	5	3	10	1	8	1	3	2	11	k__Bacteria; p__Fibrobacteres; c__Fibrobacteria; o__Fibrobacterales; f__Fibrobacteraceae; g__Fibrobacter
OTU389	7	19	14	7	29	23	22	33	34	27	29	14	14	28	9	1	17	21	16	24	21	4	22	14	29	25	24	17	1	18	7	16	22	19	6	17	7	25	20	28	27	12	k__Bacteria; p__Bacteroidetes; c__Bacteroidia; o__Bacteroidales; f__Rikenellaceae; g__Rikenellaceae RC9 gut group; s__
OTU1235	8	6	3	11	10	11	2	8	11	7	7	6	5	4	4	20	6	11	11	5	6	10	5	5	6	2	12	2	16	6	0	2	2	3	21	7	18	2	2	3	3	3	k__Bacteria; p__Chloroflexi; c__Anaerolineae; o__Anaerolineales; f__Anaerolineaceae; g__Flexilinea; s__
OTU1545	1	3	0	2	0	0	0	0	0	0	1	1	0	1	1	1	1	0	0	0	0	1	0	0	0	0	1	0	5	0	0	0	1	0	0	0	0	2	0	0	0	0	k__Bacteria; p__Firmicutes; c__Clostridia; o__Clostridiales; f__Lachnospiraceae; g__Marvinbryantia; s__
OTU1254	5	16	10	14	8	8	4	10	4	8	7	12	14	14	11	20	7	11	11	5	15	11	6	7	7	10	9	18	20	1	1	6	4	10	11	14	13	4	8	8	8	8	Unassigned
OTU1072	4	7	10	10	2	9	4	7	10	5	9	6	8	6	6	24	6	8	12	10	6	14	13	6	6	4	8	5	22	13	5	5	3	9	3	3	9	6	1	0	5	5	k__Bacteria; p__Firmicutes; c__Clostridia; o__Clostridiales; f__Christensenellaceae; g__Christensenellaceae R-7 group; s__
OTU603	0	0	0	0	0	1	0	0	0	0	0	0	0	0	0	0	0	0	0	0	0	0	0	0	0	0	0	0	0	0	0	0	0	0	0	0	0	0	0	0	0	0	k__Bacteria; p__Bacteroidetes; c__Bacteroidia; o__Bacteroidales; f__Rikenellaceae; g__Rikenellaceae RC9 gut group; s__
OTU1426	2	1	0	0	4	2	1	0	3	4	1	2	1	1	1	2	2	2	1	2	3	0	3	0	5	2	3	2	0	1	1	5	1	0	0	1	0	0	3	0	3	0	k__Bacteria; p__Firmicutes; c__Clostridia; o__Clostridiales; f__Ruminococcaceae; g__Ruminococcaceae UCG-010; s__
OTU925	0	0	0	1	3	0	0	0	3	2	0	0	0	1	0	0	0	0	0	2	0	0	0	0	3	0	1	2	0	0	0	0	0	0	0	0	0	0	0	0	0	0	k__Bacteria; p__Firmicutes; c__Clostridia; o__Clostridiales; f__Ruminococcaceae; g__Ruminococcaceae UCG-013; s__
OTU1505	0	0	0	0	0	2	0	0	0	1	0	0	3	1	0	3	0	0	0	2	0	2	0	2	0	0	0	0	0	3	0	0	0	0	0	1	0	2	1	0	1	0	k__Bacteria; p__Firmicutes; c__Clostridia; o__Clostridiales; f__Ruminococcaceae; g__; s__
OTU676	0	0	0	0	0	0	0	0	0	0	0	0	0	0	0	0	0	0	0	0	0	0	0	3	0	0	0	0	0	0	0	0	0	0	0	0	0	0	0	0	0	0	k__Bacteria; p__Bacteroidetes; c__Bacteroidia; o__Bacteroidales; f__Bacteroidales RF16 group; g__; s__
OTU852	21	12	12	16	16	7	7	14	18	16	12	10	16	31	9	54	11	24	17	11	23	15	12	12	18	17	12	24	68	18	9	9	7	8	21	8	40	15	17	18	11	15	k__Bacteria; p__Firmicutes; c__Clostridia; o__Clostridiales; f__Christensenellaceae; g__Christensenellaceae R-7 group; s__
OTU167	0	0	0	0	2	3	1	0	1	3	0	0	0	0	0	0	2	3	0	1	4	0	1	1	1	3	0	1	0	0	0	2	0	2	0	1	0	0	1	0	2	0	k__Bacteria; p__Kiritimatiellaeota; c__Kiritimatiellae; o__WCHB1-41; f__; g__; s__
OTU878	15	6	8	8	5	3	2	4	2	4	12	2	6	5	4	18	0	5	2	2	4	5	4	8	3	1	10	5	19	3	3	5	4	7	16	5	15	5	4	4	3	3	k__Bacteria; p__Firmicutes; c__Clostridia; o__Clostridiales; f__Ruminococcaceae; g__; s__
OTU196	4	0	0	1	0	1	1	2	1	1	2	0	0	0	0	1	0	0	0	0	0	0	1	1	0	0	0	0	1	0	0	0	0	0	0	0	0	0	0	2	0	0	k__Bacteria; p__Proteobacteria; c__Gammaproteobacteria; o__Betaproteobacteriales; f__Rhodocyclaceae; g__Thauera; s__
OTU458	5	3	8	5	12	9	12	9	9	13	6	10	7	4	2	2	11	4	5	12	7	11	6	10	5	17	9	9	4	6	9	12	11	5	5	12	7	13	14	0	5	15	k__Bacteria; p__Bacteroidetes; c__Bacteroidia; o__Bacteroidales; f__Rikenellaceae; g__Rikenellaceae RC9 gut group; s__
OTU1582	0	0	0	0	0	0	0	0	0	0	0	0	0	0	0	0	0	0	0	0	0	0	3	0	0	0	0	1	1	1	0	0	0	0	0	0	0	0	0	0	0	0	k__Bacteria; p__Actinobacteria; c__Coriobacteriia; o__Coriobacteriales; f__Eggerthellaceae; g__DNF00809; s__
OTU632	15	15	10	14	16	16	18	18	19	24	13	15	7	17	15	1	16	14	21	17	26	13	14	21	23	23	24	23	8	14	27	15	21	12	18	18	9	24	25	15	10	24	k__Bacteria; p__Bacteroidetes; c__Bacteroidia; o__Bacteroidales; f__Bacteroidales RF16 group; g__; s__
OTU382	6	7	18	6	12	18	21	15	16	10	10	18	27	11	10	2	11	18	11	29	29	16	16	9	20	30	18	25	5	15	18	22	21	24	2	15	4	13	15	1	12	18	k__Bacteria; p__Bacteroidetes; c__Bacteroidia; o__Bacteroidales; f__Rikenellaceae; g__Rikenellaceae RC9 gut group; s__
OTU602	0	0	0	0	0	2	0	0	0	0	0	0	0	0	0	0	0	0	0	0	0	0	0	0	0	0	0	0	0	0	0	0	0	0	0	0	0	0	0	0	1	0	k__Bacteria; p__Bacteroidetes; c__Bacteroidia; o__Bacteroidales; f__F082; g__; s__
OTU578	0	0	0	0	0	0	0	0	0	1	0	0	2	1	2	0	0	0	0	1	0	0	0	0	0	0	0	0	0	1	2	0	2	0	0	0	0	0	0	3	1	0	k__Bacteria; p__Bacteroidetes; c__Bacteroidia; o__Bacteroidales; f__Prevotellaceae; g__Prevotella 1; s__
OTU1438	1	2	1	2	0	0	0	0	0	0	1	0	3	0	0	3	0	0	0	0	0	1	0	0	0	0	0	0	1	2	0	0	0	0	1	0	0	0	0	1	0	0	k__Bacteria; p__Firmicutes; c__Clostridia; o__Clostridiales; f__Lachnospiraceae; g__; s__
OTU1573	1	0	0	0	0	0	0	1	0	0	0	2	0	0	0	0	0	0	0	1	0	0	0	0	0	0	0	0	0	0	0	0	1	0	0	0	0	1	0	0	1	0	k__Bacteria; p__Firmicutes; c__Clostridia; o__Clostridiales; f__Clostridiales vadinBB60 group; g__; s__
OTU731	1	1	1	0	14	6	2	2	3	4	0	5	1	1	1	0	1	3	2	2	0	0	6	3	2	0	1	3	0	2	7	5	2	1	0	3	1	0	4	0	2	2	k__Bacteria; p__Fibrobacteres; c__Fibrobacteria; o__Fibrobacterales; f__Fibrobacteraceae; g__Fibrobacter; s__
OTU357	213	116	74	289	68	79	67	97	81	99	75	94	92	78	92	117	66	45	70	90	93	58	58	66	100	82	195	78	134	44	166	59	66	89	163	66	186	64	91	63	71	86	k__Bacteria; p__Bacteroidetes; c__Bacteroidia; o__Bacteroidales; f__Prevotellaceae; g__Prevotella 1; s__
OTU1429	2	0	0	6	5	12	0	0	1	0	0	0	0	0	2	4	0	2	1	3	0	0	0	0	3	0	8	12	2	0	0	0	0	1	5	0	1	0	0	0	0	0	k__Bacteria; p__Firmicutes; c__Clostridia; o__Clostridiales; f__Lachnospiraceae; g__Lachnospiraceae ND3007 group; s__
OTU841	152	21	9	8	7	0	5	5	68	1	28	16	11	150	7	26	6	0	23	0	1	6	1	13	0	2	0	0	105	4	37	3	43	68	428	3	957	98	9	74	36	17	k__Bacteria; p__Fusobacteria; c__Fusobacteriia; o__Fusobacteriales; f__Fusobacteriaceae; g__Cetobacterium; s__
OTU1056	5	4	2	9	11	13	11	20	7	10	10	10	6	1	6	9	7	14	4	10	9	15	8	13	19	14	22	11	15	6	5	10	10	5	6	7	10	3	7	0	3	4	k__Bacteria; p__Firmicutes; c__Clostridia; o__Clostridiales; f__Family XIII; g__Anaerovorax; s__
OTU773	0	7	4	3	4	1	3	2	0	1	4	0	2	2	4	6	3	6	7	1	1	2	3	1	1	0	3	5	7	1	2	2	2	3	3	0	5	5	4	1	0	3	k__Bacteria; p__Firmicutes; c__Negativicutes; o__Selenomonadales; f__Veillonellaceae; g__Quinella; s__
OTU232	29	26	35	31	37	68	49	46	59	44	16	57	39	19	27	76	48	68	21	44	40	42	71	44	40	63	47	74	55	41	24	51	22	25	30	47	29	30	38	54	50	18	k__Bacteria; p__Firmicutes; c__Negativicutes; o__Selenomonadales; f__Veillonellaceae; g__Anaerovibrio; s__
OTU893	0	0	1	0	7	3	3	1	1	9	1	1	0	1	0	0	8	5	2	2	4	0	4	2	4	2	1	6	1	5	0	1	3	1	1	8	1	3	3	1	0	2	k__Bacteria; p__Lentisphaerae; c__Oligosphaeria; o__Oligosphaerales; f__Oligosphaeraceae; g__horsej-a03; s__
OTU1078	1	3	4	1	1	1	2	0	4	1	2	1	1	3	2	5	0	2	2	0	2	2	2	1	3	0	3	0	5	0	2	1	4	1	1	2	3	3	5	1	0	1	k__Bacteria; p__Firmicutes; c__Clostridia; o__Clostridiales; f__Christensenellaceae; g__Christensenellaceae R-7 group; s__
OTU1135	0	0	0	0	0	0	0	2	0	0	1	0	0	0	0	0	1	0	0	0	0	0	0	0	0	0	0	0	0	0	0	0	0	1	0	0	0	0	0	0	0	1	k__Bacteria; p__Firmicutes; c__Clostridia; o__Clostridiales; f__Ruminococcaceae
OTU127	1	5	5	5	5	2	3	2	4	3	4	0	1	7	3	2	5	1	2	6	2	1	2	1	3	1	3	3	0	5	5	2	0	0	3	2	0	4	2	2	0	0	k__Bacteria; p__Firmicutes; c__Negativicutes; o__Selenomonadales; f__Veillonellaceae; g__; s__
OTU948	4	5	6	5	10	6	7	3	5	4	3	7	2	8	6	14	2	8	6	5	6	2	7	14	6	3	4	4	15	8	5	1	0	9	5	9	17	8	8	2	3	4	k__Bacteria; p__Firmicutes; c__Clostridia; o__Clostridiales; f__Christensenellaceae; g__Christensenellaceae R-7 group; s__
OTU1206	2	3	2	3	3	7	1	8	4	2	7	2	4	1	6	5	9	4	2	1	5	2	3	7	6	3	10	2	3	2	2	4	5	2	2	4	5	3	2	0	6	2	k__Bacteria; p__Firmicutes; c__Clostridia; o__Clostridiales; f__Lachnospiraceae; g__Lachnospiraceae UCG-006; s__
OTU642	20	13	16	9	38	40	21	40	47	40	23	24	28	15	13	0	38	42	13	34	36	9	58	29	26	49	26	38	5	30	22	27	24	16	17	32	17	30	25	19	20	16	k__Bacteria; p__Bacteroidetes; c__Bacteroidia; o__Bacteroidales; f__Rikenellaceae; g__Rikenellaceae RC9 gut group; s__
OTU1386	2	2	0	2	1	2	4	3	1	1	2	1	0	0	1	2	3	1	2	2	1	2	4	1	3	0	4	2	1	1	4	1	2	0	1	3	5	2	0	0	0	2	k__Bacteria; p__Firmicutes; c__Clostridia; o__Clostridiales; f__Lachnospiraceae; g__Oribacterium; s__
OTU807	3	1	1	3	1	0	1	2	1	2	3	1	2	2	4	6	1	1	0	2	0	3	2	4	1	2	6	2	8	2	1	1	2	4	3	3	11	1	2	0	1	0	k__Bacteria; p__Actinobacteria; c__Coriobacteriia; o__Coriobacteriales; f__Atopobiaceae; g__Olsenella; s__
OTU691	50	78	94	85	52	86	47	67	47	67	80	72	101	80	84	82	69	46	81	71	79	130	63	61	54	67	49	77	77	87	49	76	70	65	49	66	95	71	61	10	87	57	k__Bacteria; p__Bacteroidetes; c__Bacteroidia; o__Bacteroidales; f__Muribaculaceae; g__; s__
OTU82	5	10	8	6	8	6	7	8	14	12	8	11	0	12	4	8	18	10	8	7	14	8	12	7	11	11	3	10	11	4	3	8	8	5	13	9	9	5	6	5	4	10	k__Bacteria; p__Kiritimatiellaeota; c__Kiritimatiellae; o__WCHB1-41; f__; g__; s__
OTU1270	1	0	0	3	0	0	0	0	0	0	0	0	0	1	0	1	0	0	1	1	0	1	0	0	0	0	1	0	2	0	4	0	0	1	0	0	1	0	0	0	0	0	k__Bacteria; p__Firmicutes; c__Clostridia; o__Clostridiales; f__Ruminococcaceae; g__Ruminococcaceae UCG-014; s__
OTU61	8	6	9	1	9	9	32	7	11	16	10	18	16	6	5	1	33	4	6	11	30	22	11	26	13	18	5	9	9	37	32	30	42	18	8	39	5	45	46	11	22	20	Unassigned
OTU260	4	1	0	2	1	1	3	0	3	0	4	1	3	0	1	5	0	5	2	0	1	2	2	0	0	0	0	3	3	2	0	2	4	0	3	2	2	1	0	0	0	0	k__Bacteria; p__Firmicutes; c__Erysipelotrichia; o__Erysipelotrichales; f__Erysipelotrichaceae; g__; s__
OTU523	10	15	29	5	23	30	19	19	11	2	6	15	2	7	16	1	18	4	17	6	16	20	19	9	20	15	47	25	0	22	6	2	11	15	12	9	13	5	9	8	9	29	k__Bacteria; p__Bacteroidetes; c__Bacteroidia; o__Bacteroidales; f__Prevotellaceae; g__Prevotella 1; s__
OTU667	20	5	4	19	0	1	2	0	1	1	9	1	6	10	9	22	1	0	10	0	0	8	1	4	2	0	0	2	30	1	2	2	3	5	19	0	11	2	2	2	0	8	k__Bacteria; p__Bacteroidetes; c__Bacteroidia; o__Bacteroidales; f__Muribaculaceae; g__; s__
OTU650	1	9	5	2	2	2	7	2	6	4	7	9	4	4	7	1	4	2	11	2	6	8	4	4	2	2	2	1	0	7	7	8	9	5	1	2	3	3	3	3	6	6	k__Bacteria; p__Bacteroidetes; c__Bacteroidia; o__Bacteroidales; f__; g__; s__
OTU438	13	10	5	10	8	22	11	7	5	10	7	8	7	7	11	6	9	9	7	9	7	5	5	6	5	7	9	17	3	3	9	5	6	4	2	7	4	5	0	7	5	5	k__Bacteria; p__Bacteroidetes; c__Bacteroidia; o__Bacteroidales; f__Prevotellaceae; g__Prevotella 1; s__
OTU15	5	0	0	6	24	21	29	31	45	27	4	29	2	5	2	5	52	27	7	36	38	6	18	16	65	41	23	37	9	15	7	20	17	5	9	37	8	26	16	3	15	8	k__Bacteria; p__Spirochaetes; c__Spirochaetia; o__Spirochaetales; f__Spirochaetaceae; g__Treponema 2; s__
OTU613	89	106	113	55	99	90	91	112	83	109	147	111	142	117	104	15	105	127	89	102	98	57	120	109	97	89	118	122	49	107	69	130	110	115	100	124	66	125	141	158	93	96	k__Bacteria; p__Bacteroidetes; c__Bacteroidia; o__Bacteroidales; f__; g__; s__
OTU914	0	0	0	0	21	6	2	9	18	4	0	0	0	0	0	0	0	0	0	7	1	0	9	0	2	2	9	7	0	0	14	1	0	0	0	1	0	0	0	0	0	0	k__Bacteria; p__Firmicutes; c__Clostridia; o__Clostridiales; f__Ruminococcaceae; g__Ruminococcaceae UCG-010; s__
OTU1360	4	1	1	6	3	4	1	5	1	5	0	1	0	1	0	8	5	2	5	7	0	1	4	0	8	5	7	5	5	4	1	3	2	0	9	3	4	2	1	2	3	2	k__Bacteria; p__Firmicutes; c__Clostridia; o__Clostridiales; f__Lachnospiraceae; g__Oribacterium; s__
OTU356	65	52	45	74	89	85	59	94	114	83	40	60	43	46	28	56	41	108	42	89	69	40	111	36	67	77	110	71	100	61	46	53	35	44	98	54	80	42	49	66	68	26	k__Bacteria; p__Bacteroidetes; c__Bacteroidia; o__Bacteroidales; f__Rikenellaceae; g__Rikenellaceae RC9 gut group; s__
OTU1182	280	82	109	141	48	41	30	42	43	48	86	72	63	74	121	410	44	77	84	38	51	83	45	64	44	51	40	41	356	47	18	51	48	70	153	45	243	53	37	64	65	41	k__Bacteria; p__Firmicutes; c__Clostridia; o__Clostridiales; f__Ruminococcaceae; g__Ruminococcus 2; s__
OTU1068	3	4	6	1	1	4	0	1	3	2	1	4	0	1	1	11	1	1	1	1	4	4	3	1	4	1	0	0	7	1	2	2	1	0	2	1	0	0	0	0	2	1	k__Bacteria; p__Firmicutes; c__Clostridia; o__Clostridiales; f__Ruminococcaceae; g__Saccharofermentans; s__
OTU1369	2	2	1	3	1	1	0	2	2	1	3	4	1	1	3	3	2	4	1	1	2	4	1	0	1	2	2	3	3	4	0	0	2	2	0	0	5	2	0	0	0	1	k__Bacteria; p__Firmicutes; c__Clostridia; o__Clostridiales; f__Ruminococcaceae; g__[Eubacterium] coprostanoligenes group; s__
OTU155	0	0	1	0	1	0	0	1	1	0	0	2	1	2	1	1	0	1	2	2	1	0	0	2	0	0	1	0	0	1	0	0	1	1	2	0	0	1	1	1	0	1	Unassigned
OTU784	89	129	82	52	129	103	22	24	85	45	80	19	75	95	133	327	64	141	93	29	59	49	90	46	59	24	43	88	325	48	50	22	56	98	234	40	168	73	108	35	58	49	k__Bacteria; p__Firmicutes; c__Negativicutes; o__Selenomonadales; f__Veillonellaceae; g__Quinella; s__
OTU380	18	22	17	6	11	18	31	21	16	28	23	40	43	20	22	14	30	12	16	19	33	45	17	16	23	23	21	13	17	23	31	32	18	25	4	31	8	25	25	2	22	17	k__Bacteria; p__Bacteroidetes; c__Bacteroidia; o__Bacteroidales; f__F082; g__; s__
OTU92	1	0	3	2	0	0	1	2	1	0	2	1	2	1	0	9	0	0	1	1	0	3	0	0	1	1	2	0	8	1	2	1	0	3	3	0	8	1	1	0	1	1	k__Bacteria; p__Tenericutes; c__Mollicutes; o__Mollicutes RF39; f__; g__; s__
OTU1037	22	18	23	33	16	23	29	7	16	20	14	7	10	30	10	148	19	7	19	17	13	16	19	8	23	35	26	18	109	16	24	24	28	12	37	14	50	30	23	4	20	19	k__Bacteria; p__Synergistetes; c__Synergistia; o__Synergistales; f__Synergistaceae; g__Pyramidobacter; s__
OTU636	1138	1352	1088	1085	786	810	1047	887	947	823	1470	824	1300	1343	1272	292	834	672	1622	810	940	792	756	939	797	877	1083	688	571	1148	1574	1009	1002	1121	1065	855	1041	1257	989	1529	1084	1382	k__Bacteria; p__Bacteroidetes; c__Bacteroidia; o__Bacteroidales; f__Bacteroidales RF16 group; g__; s__
OTU1400	5	6	5	6	1	1	3	4	0	0	10	2	3	8	7	8	2	1	14	2	2	4	2	5	3	5	3	0	11	2	1	2	4	3	3	2	3	4	2	0	7	1	k__Bacteria; p__Firmicutes; c__Clostridia; o__Clostridiales; f__Lachnospiraceae; g__Marvinbryantia; s__
OTU63	5	3	5	3	43	47	22	23	33	28	11	11	10	7	9	17	19	32	9	37	19	19	38	8	34	21	45	43	17	11	14	20	10	7	11	11	9	13	8	8	12	2	k__Bacteria; p__Proteobacteria; c__Deltaproteobacteria; o__Desulfovibrionales; f__Desulfovibrionaceae; g__Desulfovibrio; s__
OTU927	1	0	2	0	1	2	0	1	2	3	1	0	1	4	4	1	1	2	3	0	0	1	4	4	5	0	1	0	1	1	4	0	0	1	3	1	4	7	2	2	4	3	k__Bacteria; p__Firmicutes; c__Clostridia; o__Clostridiales; f__Clostridiales vadinBB60 group; g__; s__
OTU904	2	4	3	2	3	2	2	4	7	3	7	5	2	3	4	1	0	3	4	3	5	1	4	4	1	5	0	2	5	2	3	0	3	1	5	2	5	6	3	4	0	2	k__Bacteria; p__Firmicutes; c__Clostridia; o__Clostridiales; f__Clostridiales vadinBB60 group; g__; s__
OTU652	7	2	5	2	6	7	3	5	3	1	3	7	2	4	3	0	4	1	5	2	9	3	3	3	3	0	2	3	0	6	4	3	3	3	5	5	3	4	4	3	7	6	k__Bacteria; p__Bacteroidetes; c__Bacteroidia; o__Bacteroidales; f__Bacteroidales RF16 group; g__; s__
OTU573	24	26	43	39	39	60	50	52	24	24	51	56	44	35	41	30	34	38	44	51	35	112	52	25	41	32	53	48	8	36	49	39	32	34	17	41	16	44	38	6	43	43	k__Bacteria; p__Bacteroidetes; c__Bacteroidia; o__Bacteroidales; f__F082; g__; s__
OTU507	1	2	0	0	0	0	0	0	0	0	0	1	0	0	0	0	0	0	0	0	0	0	0	0	0	0	0	0	0	0	0	0	0	0	2	0	1	1	0	0	0	0	k__Bacteria; p__Bacteroidetes; c__Bacteroidia; o__Bacteroidales; f__Marinilabiliaceae; g__; s__
OTU631	4	26	25	15	34	23	31	32	27	42	25	24	16	26	25	1	33	16	35	22	28	14	32	28	31	34	40	23	3	32	33	25	21	23	12	22	10	22	24	31	18	28	k__Bacteria; p__Bacteroidetes; c__Bacteroidia; o__Bacteroidales; f__Bacteroidales RF16 group; g__; s__
OTU6	12	15	20	6	0	1	4	3	1	4	20	9	13	14	9	3	5	3	13	4	6	11	1	11	3	1	1	1	5	9	23	9	6	13	9	4	2	10	8	18	7	10	k__Bacteria; p__Spirochaetes; c__Spirochaetia; o__Spirochaetales; f__Spirochaetaceae; g__M2PT2-76 termite group; s__
OTU736	0	1	0	0	5	1	1	1	6	2	0	1	0	0	1	0	2	0	0	6	3	1	8	2	2	0	0	2	0	1	1	1	0	0	0	1	0	2	0	0	1	1	k__Bacteria; p__Fibrobacteres; c__Fibrobacteria; o__Fibrobacterales; f__Fibrobacteraceae; g__Fibrobacter; s__
OTU1137	0	1	0	0	0	0	0	0	0	0	0	0	0	0	0	0	0	0	0	0	2	1	0	0	0	0	0	0	0	0	0	0	0	0	1	0	0	0	0	0	0	0	k__Bacteria; p__Synergistetes; c__Synergistia; o__Synergistales; f__Synergistaceae; g__Fretibacterium; s__
OTU1351	31	29	26	29	53	47	61	69	58	56	39	46	35	21	48	13	46	35	30	64	55	21	55	38	38	45	36	51	11	32	67	37	36	27	28	35	22	27	45	16	47	26	k__Bacteria; p__Firmicutes; c__Clostridia; o__Clostridiales; f__Lachnospiraceae; g__Lachnospiraceae ND3007 group; s__
OTU278	3	2	3	8	14	5	6	10	11	18	3	7	2	2	4	16	9	7	5	9	15	7	10	5	11	8	3	8	14	3	6	13	5	11	6	9	5	6	7	2	5	2	k__Bacteria; p__Planctomycetes; c__Planctomycetacia; o__Pirellulales; f__Pirellulaceae; g__p-1088-a5 gut group; s__
OTU1269	20	8	7	5	12	13	12	21	18	31	8	22	9	16	12	14	18	30	13	18	19	6	21	13	18	13	6	18	32	11	5	16	10	9	39	15	14	5	18	8	22	11	k__Bacteria; p__Lentisphaerae; c__Lentisphaeria; o__Victivallales; f__vadinBE97; g__; s__
OTU866	3	5	2	2	25	21	10	14	28	14	2	11	5	2	2	0	11	16	6	19	13	5	13	3	18	12	4	13	1	8	3	17	5	3	2	10	3	7	12	0	5	6	k__Bacteria; p__Firmicutes; c__Clostridia; o__Clostridiales; f__Clostridiales vadinBB60 group; g__; s__
OTU682	1	1	1	0	1	4	1	1	1	0	0	0	0	0	0	0	1	1	1	0	0	0	1	0	3	0	2	0	0	5	2	0	0	0	0	1	0	0	0	0	1	0	k__Bacteria; p__Bacteroidetes; c__Bacteroidia; o__Bacteroidales; f__Bacteroidales UCG-001; g__; s__
OTU1597	3	1	1	1	1	0	0	1	1	0	1	1	0	2	1	3	0	0	0	1	0	0	1	1	0	5	1	2	7	0	0	2	0	0	1	2	3	1	0	0	0	0	k__Bacteria; p__Firmicutes; c__Clostridia; o__Clostridiales; f__Family XI; g__Helcococcus; s__
OTU1624	1	1	1	0	0	0	0	1	0	0	0	0	1	0	1	0	0	0	1	0	0	0	0	0	0	1	1	0	0	0	0	0	0	0	1	0	0	0	0	0	0	0	k__Bacteria; p__Firmicutes; c__Clostridia; o__Clostridiales; f__Family XI; g__Peptoniphilus
OTU1152	1	0	0	1	0	0	0	0	1	0	0	5	0	0	0	1	1	0	0	1	0	1	1	4	0	0	0	0	1	1	0	2	0	0	0	2	3	1	0	0	0	1	k__Bacteria; p__Firmicutes; c__Clostridia; o__Clostridiales; f__Ruminococcaceae; g__Ruminococcaceae NK4A214 group; s__
OTU941	2	1	3	6	3	0	1	2	0	3	2	3	2	1	4	10	2	1	4	1	2	2	2	1	1	2	1	2	4	4	0	5	2	3	0	2	3	1	2	0	1	2	k__Bacteria; p__Firmicutes; c__Clostridia; o__Clostridiales; f__Ruminococcaceae; g__Ruminococcaceae UCG-010; s__
OTU190	1	0	0	0	2	0	0	0	0	0	0	0	0	0	0	0	0	0	0	0	0	0	0	0	0	0	0	0	0	0	0	0	0	0	0	0	0	0	0	0	0	0	k__Bacteria; p__Proteobacteria; c__Gammaproteobacteria; o__Enterobacteriales; f__Enterobacteriaceae; g__Providencia; s__
OTU1561	0	0	0	0	0	0	0	1	0	0	1	1	0	0	0	5	0	1	0	1	0	1	0	2	1	1	1	1	5	0	0	1	1	3	2	0	4	0	0	1	0	0	k__Bacteria; p__Firmicutes; c__Clostridia; o__Clostridiales; f__Lachnospiraceae
OTU821	0	0	0	1	0	0	0	0	0	0	0	0	0	0	1	2	0	0	1	0	0	0	0	0	0	0	0	0	0	0	0	0	0	0	1	0	0	0	0	0	0	0	k__Bacteria; p__Actinobacteria; c__Actinobacteria; o__Micrococcales; f__Micrococcaceae; g__Arthrobacter; s__Arthrobacter agilis
OTU400	2	6	9	1	15	26	15	17	30	16	10	8	13	7	5	8	8	18	6	21	15	24	21	15	15	22	29	23	4	12	4	14	19	16	4	14	4	18	5	0	20	2	k__Bacteria; p__Bacteroidetes; c__Bacteroidia; o__Bacteroidales; f__Rikenellaceae; g__Rikenellaceae RC9 gut group; s__
OTU1383	18	7	8	25	5	6	2	6	2	4	6	4	4	12	4	9	3	5	8	5	1	5	1	4	4	4	8	13	14	1	5	1	1	4	14	5	12	3	1	2	2	1	k__Bacteria; p__Firmicutes; c__Clostridia; o__Clostridiales; f__Ruminococcaceae; g__Ruminococcus 1; s__
OTU1415	5	1	0	3	9	8	2	3	1	1	0	0	0	1	0	1	2	0	0	4	0	1	4	1	2	3	7	9	1	0	7	0	0	1	5	1	4	1	0	1	0	1	k__Bacteria; p__Firmicutes; c__Clostridia; o__Clostridiales; f__Lachnospiraceae
OTU969	2	0	1	1	1	1	0	2	0	1	1	1	0	2	0	0	0	1	0	2	1	1	0	0	0	2	1	0	1	0	1	0	2	0	3	0	2	0	1	1	1	2	k__Bacteria; p__Firmicutes; c__Clostridia; o__Clostridiales; f__Clostridiales vadinBB60 group; g__; s__
OTU1301	1	1	0	5	1	1	0	3	1	2	3	1	0	4	1	5	3	6	3	4	3	3	3	0	2	3	1	2	1	3	2	2	1	0	5	0	5	0	2	0	1	2	k__Bacteria; p__Chloroflexi; c__Anaerolineae; o__Anaerolineales; f__Anaerolineaceae; g__Flexilinea; s__
OTU122	0	0	0	0	2	0	0	2	1	0	0	0	0	0	0	1	0	3	0	0	0	0	1	0	0	2	0	1	0	0	0	0	0	1	0	0	0	0	0	1	0	0	k__Bacteria; p__Tenericutes; c__Mollicutes; o__Mollicutes RF39; f__; g__; s__
OTU726	0	0	3	0	1	0	1	1	0	0	0	0	2	0	1	1	0	0	0	1	1	3	1	1	0	0	0	1	0	0	1	0	0	1	0	1	0	2	1	0	0	1	k__Bacteria; p__Bacteroidetes; c__Bacteroidia; o__Bacteroidales; f__Muribaculaceae; g__; s__
OTU496	3	1	0	4	2	0	0	0	0	0	1	0	1	4	1	0	0	0	0	0	0	0	1	0	1	1	1	0	0	0	0	0	1	0	1	0	0	1	0	0	0	0	k__Bacteria; p__Bacteroidetes; c__Bacteroidia; o__Flavobacteriales; f__Flavobacteriaceae; g__Flavobacterium; s__
OTU912	4	1	2	7	6	3	2	3	10	5	1	5	3	2	4	7	5	5	3	3	7	6	2	5	7	7	4	4	1	3	1	2	4	10	1	6	5	8	2	0	6	3	k__Bacteria; p__Firmicutes; c__Clostridia; o__Clostridiales; f__Christensenellaceae; g__Christensenellaceae R-7 group; s__
OTU28	0	0	0	0	0	0	0	0	0	0	0	0	0	0	1	4	0	0	0	0	0	1	0	0	0	1	0	1	3	0	1	0	0	0	0	0	2	0	2	1	0	0	k__Bacteria; p__Tenericutes; c__Mollicutes; o__Mollicutes RF39; f__; g__; s__
OTU1487	0	1	0	1	1	1	0	0	0	1	1	0	0	0	0	0	0	0	1	0	1	0	0	1	1	0	0	1	1	0	3	0	0	0	1	0	1	0	0	0	0	0	k__Bacteria; p__Firmicutes; c__Clostridia; o__Clostridiales; f__Lachnospiraceae; g__Lachnospiraceae NK4B4 group; s__
OTU1446	4	7	4	21	0	0	1	1	0	1	2	1	3	3	6	7	0	1	2	0	0	1	0	0	0	0	0	0	3	0	2	0	2	3	7	2	7	2	1	1	1	2	k__Bacteria; p__Firmicutes; c__Clostridia; o__Clostridiales; f__Lachnospiraceae; g__; s__
OTU398	4	4	11	18	14	24	27	25	22	18	6	8	17	10	7	1	14	15	10	15	7	16	16	8	10	20	13	30	3	4	27	21	16	17	0	20	5	8	9	2	13	18	k__Bacteria; p__Bacteroidetes; c__Bacteroidia; o__Bacteroidales; f__Prevotellaceae; g__Prevotellaceae NK3B31 group; s__
OTU585	0	0	0	0	0	0	0	0	0	0	0	0	0	0	0	0	0	0	0	0	0	2	0	0	0	0	0	0	0	0	0	0	0	0	0	1	0	1	0	0	0	1	k__Bacteria; p__Bacteroidetes; c__Bacteroidia; o__Flavobacteriales; f__Flavobacteriaceae; g__Planktosalinus; s__
OTU1475	1	0	4	7	0	1	1	1	1	1	1	0	0	2	3	0	1	2	1	1	0	2	3	2	0	1	4	2	0	2	2	0	0	2	0	0	2	2	4	0	0	3	k__Bacteria; p__Firmicutes; c__Clostridia; o__Clostridiales; f__Lachnospiraceae; g__Lachnospiraceae UCG-008; s__
OTU1423	0	0	0	0	0	5	0	2	5	5	0	3	0	0	0	0	9	1	0	1	3	0	4	0	4	2	2	6	0	3	1	3	0	0	0	5	0	2	0	0	3	0	k__Bacteria; p__Firmicutes; c__Clostridia; o__Clostridiales; f__Lachnospiraceae
OTU1281	0	1	2	0	3	1	1	0	0	1	1	1	0	1	2	1	3	1	0	0	0	0	1	0	1	1	0	1	0	0	0	0	0	1	1	0	1	0	0	0	0	0	k__Bacteria; p__Actinobacteria; c__Coriobacteriia; o__Coriobacteriales; f__Eggerthellaceae
OTU1620	3	1	1	2	1	3	3	1	0	0	0	0	1	1	1	5	1	0	1	0	3	0	0	2	0	4	1	0	3	2	1	1	1	2	1	1	4	2	1	0	2	3	k__Bacteria; p__Firmicutes; c__Clostridia; o__Clostridiales; f__Family XII; g__Guggenheimella; s__
OTU788	1	0	0	0	0	1	0	0	0	1	0	1	0	0	0	1	0	1	0	0	0	0	0	0	0	0	0	0	0	0	0	0	0	0	0	0	0	0	0	0	0	0	k__Bacteria; p__Firmicutes; c__Negativicutes; o__Selenomonadales; f__Veillonellaceae; g__Quinella; s__
OTU565	1	0	2	1	4	6	0	0	1	1	3	1	0	3	1	0	2	1	0	1	2	4	2	0	1	1	5	0	0	1	3	0	1	0	0	1	1	0	1	0	0	0	k__Bacteria; p__Bacteroidetes; c__Bacteroidia; o__Bacteroidales; f__F082; g__; s__
OTU464	1	0	0	0	5	4	2	2	8	9	4	4	1	1	1	0	3	6	0	5	1	1	7	2	3	7	6	5	1	1	0	1	1	1	2	0	0	2	0	4	3	2	k__Bacteria; p__Bacteroidetes; c__Bacteroidia; o__Bacteroidales; f__Rikenellaceae; g__Rikenellaceae RC9 gut group; s__
OTU1027	1	0	1	0	1	1	1	4	4	0	1	4	4	0	3	1	1	3	4	0	4	0	2	3	0	2	0	0	3	1	0	2	1	1	0	3	0	2	2	0	4	1	k__Bacteria; p__Firmicutes; c__Clostridia; o__Clostridiales; f__Christensenellaceae; g__Christensenellaceae R-7 group; s__
OTU515	0	0	0	0	0	0	0	0	0	0	0	0	1	0	0	0	0	0	0	0	0	0	0	0	0	0	0	0	0	0	2	0	0	0	0	0	0	0	0	0	0	0	k__Bacteria; p__Bacteroidetes; c__Bacteroidia; o__Bacteroidales; f__Prevotellaceae; g__Prevotellaceae UCG-004; s__
OTU560	2	0	0	0	0	1	0	0	1	0	1	2	0	1	0	0	0	1	1	0	0	0	2	0	0	0	0	1	0	0	0	0	0	0	0	0	0	0	0	0	0	2	k__Bacteria; p__Bacteroidetes; c__Bacteroidia; o__Bacteroidales; f__Prevotellaceae; g__Prevotella 1; s__
OTU1133	0	2	0	4	1	1	0	0	2	2	1	0	1	2	0	0	0	0	1	1	2	0	2	0	1	1	1	1	0	0	2	0	0	1	0	0	0	1	2	0	0	1	k__Bacteria; p__Synergistetes; c__Synergistia; o__Synergistales; f__Synergistaceae; g__Fretibacterium; s__
OTU305	5	5	5	4	3	5	6	6	6	3	8	4	11	16	4	3	6	6	9	2	6	13	5	6	4	4	9	5	2	8	7	3	3	5	7	7	5	2	6	0	5	14	k__Bacteria; p__Bacteroidetes; c__Bacteroidia; o__Bacteroidales; f__F082; g__; s__
OTU1618	1	1	2	0	0	0	0	0	1	0	0	0	0	0	0	3	0	0	0	0	0	0	0	0	0	0	0	0	2	0	0	0	0	0	0	0	0	0	0	0	0	1	k__Bacteria; p__Firmicutes; c__Clostridia; o__Clostridiales; f__Family XI; g__W5053; s__
OTU282	1	0	1	1	0	0	0	2	0	0	0	0	0	0	0	2	1	0	0	0	0	1	0	2	0	0	0	0	0	0	0	1	0	1	0	0	0	0	0	0	0	0	k__Bacteria; p__Planctomycetes; c__Planctomycetacia; o__Pirellulales; f__Pirellulaceae; g__p-1088-a5 gut group; s__
OTU1347	26	31	29	89	27	32	45	29	24	28	17	6	18	24	25	44	25	14	21	23	33	27	28	32	22	26	52	31	18	27	52	25	31	30	22	29	22	40	45	10	25	31	k__Bacteria; p__Firmicutes; c__Clostridia; o__Clostridiales; f__Lachnospiraceae; g__Moryella; s__
OTU79	3	4	1	3	19	16	12	14	17	17	7	10	4	6	2	3	10	27	5	31	18	3	26	8	5	15	6	20	1	7	1	14	7	3	1	13	1	5	6	1	7	6	k__Bacteria; p__Kiritimatiellaeota; c__Kiritimatiellae; o__WCHB1-41; f__; g__; s__
OTU1118	0	1	1	0	1	0	0	1	0	0	0	0	0	1	0	0	1	0	0	0	0	2	0	0	0	0	2	0	0	1	2	0	0	0	0	0	0	0	1	0	0	0	k__Bacteria; p__Firmicutes; c__Clostridia; o__Clostridiales; f__Ruminococcaceae; g__Ruminococcaceae UCG-010; s__
OTU734	0	0	0	0	0	0	0	0	0	0	0	0	0	1	0	0	0	0	0	0	0	0	0	0	0	0	0	0	0	0	0	0	0	0	0	0	0	0	0	0	0	0	k__Bacteria; p__Actinobacteria; c__Actinobacteria; o__Micrococcales; f__Micrococcales Incertae Sedis; g__Timonella
OTU244	10	7	5	4	11	11	5	13	5	11	6	13	6	4	4	6	11	21	1	18	5	6	16	2	3	10	5	8	3	4	7	12	5	2	4	5	3	3	4	10	7	4	k__Bacteria; p__Firmicutes; c__Erysipelotrichia; o__Erysipelotrichales; f__Erysipelotrichaceae; g__; s__
OTU714	0	0	0	1	0	0	0	0	0	0	0	0	1	0	0	0	1	0	0	1	1	0	1	0	0	0	0	1	0	0	0	1	0	0	1	0	0	0	2	0	0	0	k__Bacteria; p__Bacteroidetes; c__Bacteroidia; o__Bacteroidales; f__Bacteroidales RF16 group; g__; s__
OTU1160	0	0	0	0	0	0	0	0	0	0	0	0	0	0	0	0	0	0	0	0	0	1	0	0	0	0	0	0	0	0	0	0	0	0	0	0	0	0	0	0	0	0	k__Bacteria; p__Patescibacteria; c__Saccharimonadia; o__Saccharimonadales; f__Saccharimonadaceae; g__Candidatus Saccharimonas; s__
OTU1156	1	0	0	2	0	0	0	0	0	0	0	0	0	0	0	0	0	0	0	0	0	0	0	0	0	0	0	0	0	0	0	0	0	0	0	0	0	0	1	0	0	0	k__Bacteria; p__Firmicutes; c__Clostridia; o__Clostridiales; f__Ruminococcaceae; g__Oscillibacter; s__
OTU1014	1	1	1	0	1	1	1	3	0	2	0	0	1	0	3	1	0	4	1	1	1	1	3	0	3	2	1	1	2	0	0	4	0	2	0	0	2	1	0	1	0	0	k__Bacteria; p__Firmicutes; c__Clostridia; o__Clostridiales; f__Ruminococcaceae; g__Ruminococcaceae NK4A214 group; s__
OTU44	0	1	0	0	0	0	0	0	2	3	0	0	0	2	0	11	0	0	1	1	1	0	0	0	1	0	0	0	2	0	0	0	1	0	0	0	1	0	0	0	0	1	Unassigned
OTU251	2	3	3	0	0	1	1	0	2	3	1	2	0	1	4	0	0	0	1	1	1	1	3	0	1	3	2	1	0	1	0	0	0	0	2	1	2	1	1	0	0	0	k__Bacteria; p__Firmicutes; c__Erysipelotrichia; o__Erysipelotrichales; f__Erysipelotrichaceae; g__Erysipelotrichaceae UCG-004; s__
OTU395	6	5	5	7	121	130	166	172	192	205	3	138	5	4	3	1	297	133	4	175	200	10	109	27	303	236	57	203	0	46	19	118	62	3	3	267	0	53	31	2	73	7	k__Bacteria; p__Bacteroidetes; c__Bacteroidia; o__Bacteroidales; f__Prevotellaceae; g__Prevotellaceae Ga6A1 group; s__
OTU1557	1	4	1	2	4	1	1	1	1	0	0	0	3	2	1	1	1	0	1	1	1	3	0	1	4	0	0	0	5	3	1	1	2	0	1	0	1	1	0	1	1	0	k__Bacteria; p__Firmicutes; c__Clostridia; o__Clostridiales; f__Lachnospiraceae; g__[Ruminococcus] gauvreauii group; s__
OTU986	0	2	0	0	1	0	0	0	1	1	1	0	0	1	2	2	0	1	1	1	0	2	0	1	1	3	3	1	0	1	1	0	2	2	0	0	0	1	2	0	1	1	k__Bacteria; p__Firmicutes; c__Clostridia; o__Clostridiales; f__Ruminococcaceae; g__Ruminococcaceae UCG-010; s__
OTU8	6	3	0	3	0	0	1	0	0	0	3	1	1	0	1	0	0	0	2	0	0	1	1	0	0	0	3	0	0	2	1	0	0	4	2	1	0	1	1	1	1	2	k__Bacteria; p__Proteobacteria; c__Deltaproteobacteria; o__Bradymonadales; f__; g__; s__
OTU1328	2	0	0	2	1	7	0	2	11	12	1	1	0	0	0	2	3	1	0	15	0	0	4	1	3	2	9	6	1	0	2	8	1	0	1	1	4	0	1	1	1	0	k__Bacteria; p__Firmicutes; c__Clostridia; o__Clostridiales; f__Lachnospiraceae; g__Pseudobutyrivibrio; s__
OTU201	0	2	0	0	0	0	0	1	0	1	2	0	0	1	1	0	1	0	0	0	0	0	0	0	0	0	0	0	0	0	1	0	0	1	1	0	0	0	0	0	0	1	k__Bacteria; p__Kiritimatiellaeota; c__Kiritimatiellae; o__WCHB1-41; f__; g__; s__
OTU107	4	1	0	1	7	2	3	1	3	1	2	1	1	0	1	5	3	0	0	1	1	6	0	1	7	1	2	1	2	0	0	0	1	0	6	3	1	0	0	1	1	1	k__Bacteria; p__Tenericutes; c__Mollicutes; o__Mollicutes RF39; f__; g__; s__
OTU856	28	22	12	8	29	27	11	26	22	15	5	10	16	18	22	20	19	35	12	25	10	15	19	13	18	14	28	15	21	23	8	12	12	13	12	13	14	19	20	14	13	12	k__Bacteria; p__Firmicutes; c__Clostridia; o__Clostridiales; f__Ruminococcaceae; g__Ruminococcaceae NK4A214 group; s__
OTU840	72	59	55	238	49	31	24	44	63	54	44	23	35	71	52	154	33	64	56	32	54	31	35	57	53	43	68	44	164	38	36	37	42	44	86	46	150	41	34	48	36	56	k__Bacteria; p__Firmicutes; c__Clostridia; o__Clostridiales; f__Christensenellaceae; g__Christensenellaceae R-7 group; s__
OTU672	0	1	0	0	9	6	4	7	5	6	0	4	1	2	1	0	6	6	1	6	8	2	6	3	4	5	5	4	0	1	1	4	3	4	0	1	1	2	2	2	1	0	k__Bacteria; p__Bacteroidetes; c__Bacteroidia; o__Bacteroidales; f__Rikenellaceae; g__Rikenellaceae RC9 gut group; s__
OTU742	26	17	24	10	15	15	8	9	16	13	10	9	23	18	21	41	15	19	18	10	15	16	12	10	11	11	10	8	48	6	8	8	15	17	25	6	14	8	17	10	12	19	k__Bacteria; p__Firmicutes; c__Negativicutes; o__Selenomonadales; f__Veillonellaceae; g__Quinella; s__
OTU80	32	33	47	62	12	12	11	10	5	10	28	12	16	27	32	86	5	12	19	8	16	38	10	9	15	10	17	15	56	17	20	13	15	27	59	12	55	4	13	26	14	21	k__Bacteria; p__Tenericutes; c__Mollicutes; o__Mollicutes RF39; f__; g__; s__
OTU561	2	0	0	0	0	0	0	0	0	0	0	0	0	0	0	0	0	0	0	0	0	0	0	0	0	0	0	0	0	0	0	0	0	0	0	0	0	0	0	0	0	0	k__Bacteria; p__Bacteroidetes; c__Bacteroidia; o__Bacteroidales; f__Rikenellaceae; g__Alistipes; s__
OTU984	1	2	0	0	3	3	0	0	0	1	1	0	0	0	1	1	0	1	1	0	1	0	1	0	1	0	1	0	1	0	0	0	0	1	2	1	1	0	0	0	0	1	k__Bacteria; p__Firmicutes; c__Clostridia; o__Clostridiales; f__Ruminococcaceae; g__Ruminococcaceae UCG-004; s__
OTU970	0	1	1	1	0	1	0	0	0	2	0	0	0	0	1	1	0	1	1	1	0	1	0	0	0	1	1	2	0	1	2	1	0	1	0	0	0	0	0	0	0	0	k__Bacteria; p__Firmicutes; c__Clostridia; o__Clostridiales; f__Ruminococcaceae; g__; s__
OTU94	15	11	7	5	31	25	9	13	15	21	5	10	3	4	5	6	11	28	3	20	16	0	23	9	14	14	9	19	12	7	1	19	12	5	9	8	9	4	5	2	7	2	k__Bacteria; p__Kiritimatiellaeota; c__Kiritimatiellae; o__WCHB1-41; f__; g__; s__
OTU71	20	14	10	35	48	44	25	21	40	49	10	38	3	15	9	45	35	50	14	35	38	12	31	14	37	38	13	52	45	16	14	42	20	13	18	21	18	9	22	5	19	14	k__Bacteria; p__Kiritimatiellaeota; c__Kiritimatiellae; o__WCHB1-41; f__; g__; s__
OTU633	32	32	41	46	119	126	41	82	63	82	34	52	40	34	31	96	78	140	24	82	78	66	87	41	92	71	55	173	90	30	89	89	39	62	60	68	55	40	37	35	35	28	k__Bacteria; p__Firmicutes; c__Negativicutes; o__Selenomonadales; f__Veillonellaceae; g__Veillonellaceae UCG-001; s__
OTU707	1	0	2	2	0	0	0	0	1	0	1	0	0	0	0	1	0	0	1	0	0	0	0	0	0	0	0	0	0	0	0	0	0	0	0	0	0	0	0	0	0	0	k__Bacteria; p__Firmicutes; c__Erysipelotrichia; o__Erysipelotrichales; f__Erysipelotrichaceae; g__Solobacterium; s__
OTU839	23	26	30	33	17	12	17	14	20	14	18	14	28	22	32	99	21	19	34	20	18	39	23	13	9	21	15	8	61	14	39	29	14	24	23	21	40	26	14	4	34	17	k__Bacteria; p__Patescibacteria; c__Saccharimonadia; o__Saccharimonadales; f__Saccharimonadaceae; g__Candidatus Saccharimonas; s__
OTU222	6	2	2	3	3	6	5	6	7	2	3	3	3	3	4	5	4	7	1	8	4	3	3	3	5	3	5	8	6	1	2	7	2	8	3	6	2	2	3	4	1	9	k__Bacteria; p__Firmicutes; c__Negativicutes; o__Selenomonadales; f__Veillonellaceae; g__Selenomonas 1; s__
OTU1268	1	4	1	1	0	3	0	2	0	0	1	0	2	2	1	6	0	1	1	0	0	0	0	2	1	1	2	1	5	2	2	2	1	2	2	1	10	0	1	0	1	2	k__Bacteria; p__Firmicutes; c__Clostridia; o__Clostridiales; f__Ruminococcaceae; g__Ruminococcus 2; s__
OTU1055	5	4	10	11	4	10	5	4	6	2	3	5	13	8	3	112	6	3	5	3	3	17	6	2	12	1	5	6	9	1	22	2	9	4	1	15	10	6	7	0	10	3	k__Bacteria; p__Cyanobacteria; c__Oxyphotobacteria; o__Chloroplast
OTU225	0	0	0	0	1	2	0	1	0	0	1	2	0	0	1	1	0	1	0	1	3	0	0	0	1	2	0	2	0	0	0	0	0	0	0	1	0	0	0	0	0	0	k__Bacteria; p__Kiritimatiellaeota; c__Kiritimatiellae; o__WCHB1-41; f__; g__; s__
OTU907	0	0	2	1	3	0	5	3	2	3	2	0	0	0	2	7	2	5	1	3	4	3	1	1	6	3	4	2	3	4	0	2	1	0	1	2	3	0	1	0	0	1	k__Bacteria; p__Firmicutes; c__Clostridia; o__Clostridiales; f__Ruminococcaceae; g__; s__
OTU869	13	8	7	13	7	1	3	3	5	5	10	1	9	11	10	42	8	2	6	6	5	10	5	4	4	1	7	3	27	5	5	8	9	7	8	9	14	3	9	0	10	5	k__Bacteria; p__Firmicutes; c__Clostridia; o__Clostridiales; f__Ruminococcaceae; g__Ruminococcaceae UCG-014; s__
OTU981	0	2	3	0	1	0	0	0	5	3	2	1	1	1	1	6	1	2	1	1	1	1	0	1	1	0	0	1	4	1	0	0	2	2	4	1	2	0	2	0	0	2	k__Bacteria; p__Firmicutes; c__Clostridia; o__Clostridiales; f__Christensenellaceae; g__Christensenellaceae R-7 group; s__
OTU292	10	10	14	17	17	16	10	21	11	6	11	12	6	8	12	2	17	21	16	19	17	37	17	12	7	12	12	17	6	19	21	10	9	12	0	20	2	7	12	0	22	12	k__Bacteria; p__Bacteroidetes; c__Bacteroidia; o__Bacteroidales; f__F082; g__; s__
OTU1497	1	0	0	3	1	0	2	0	3	1	2	1	0	1	0	0	0	2	2	2	2	1	1	1	1	0	1	0	0	0	1	0	2	1	2	0	2	1	0	1	1	0	k__Bacteria; p__Proteobacteria; c__Gammaproteobacteria; o__Aeromonadales; f__Succinivibrionaceae; g__Succinivibrio; s__
OTU171	1	0	0	0	0	1	0	0	0	0	0	0	0	0	3	2	0	0	0	1	0	0	1	1	0	0	0	0	0	0	0	0	0	0	0	0	2	0	2	3	0	0	k__Bacteria; p__Proteobacteria; c__Gammaproteobacteria; o__Betaproteobacteriales; f__Burkholderiaceae; g__Ralstonia; s__
OTU501	2	3	1	0	0	0	1	0	0	0	3	0	0	4	2	2	0	1	2	0	0	0	0	0	0	0	0	0	1	1	0	2	0	0	0	0	2	0	1	0	0	0	k__Bacteria; p__Bacteroidetes; c__Bacteroidia; o__Bacteroidales; f__F082; g__; s__
OTU658	8	4	3	6	8	10	5	2	5	1	3	2	1	1	7	2	1	2	5	6	2	1	7	2	3	5	4	2	3	1	8	2	3	1	2	4	4	1	3	6	2	4	k__Bacteria; p__Bacteroidetes; c__Bacteroidia; o__Bacteroidales; f__Prevotellaceae; g__Prevotellaceae UCG-003; s__
OTU480	2	1	2	1	5	2	2	6	4	0	2	0	0	2	0	3	0	2	1	21	6	2	14	0	3	3	3	0	2	1	1	1	4	0	1	1	1	0	0	0	0	0	k__Bacteria; p__Bacteroidetes; c__Bacteroidia; o__Flavobacteriales; f__Weeksellaceae; g__
OTU599	0	0	1	0	0	0	0	3	1	0	1	0	0	0	0	0	0	0	0	0	0	0	1	0	0	0	2	0	0	0	1	0	0	2	1	0	0	0	1	0	1	0	k__Bacteria; p__Bacteroidetes; c__Bacteroidia; o__Bacteroidales; f__Rikenellaceae; g__Rikenellaceae RC9 gut group; s__
OTU1333	0	0	0	2	0	0	0	0	0	0	0	0	1	0	0	0	0	0	0	0	0	0	0	0	1	0	0	0	0	0	0	0	1	0	0	0	0	0	0	0	0	2	k__Bacteria; p__Firmicutes; c__Clostridia; o__Clostridiales; f__Lachnospiraceae; g__Blautia; s__
OTU1421	5	0	0	1	1	9	2	1	3	1	1	2	0	2	0	7	5	1	0	0	0	0	2	0	3	0	1	1	4	0	2	1	1	0	11	8	3	0	1	1	4	0	k__Bacteria; p__Firmicutes; c__Clostridia; o__Clostridiales; f__Lachnospiraceae; g__Shuttleworthia; s__
OTU1183	17	27	51	33	5	6	11	7	12	13	26	12	27	19	21	109	14	8	34	10	21	30	10	14	10	8	10	14	74	19	25	9	11	20	17	20	48	19	8	1	24	19	k__Bacteria; p__Firmicutes; c__Clostridia; o__Clostridiales; f__Ruminococcaceae; g__Ruminococcaceae UCG-014; s__
OTU1019	2	0	0	1	4	0	0	4	3	0	1	2	0	0	3	0	0	2	0	0	2	0	3	1	0	4	1	4	0	1	0	3	2	0	0	0	0	2	0	0	0	1	k__Bacteria; p__Firmicutes; c__Clostridia; o__Clostridiales; f__Clostridiales vadinBB60 group; g__; s__
OTU1023	0	2	0	0	1	1	0	1	1	0	0	1	0	0	1	1	0	1	0	0	0	1	0	1	0	1	0	0	1	2	0	2	1	0	0	1	0	0	1	0	0	0	k__Bacteria; p__Firmicutes; c__Clostridia; o__Clostridiales; f__Christensenellaceae; g__Christensenellaceae R-7 group; s__
OTU1309	76	48	80	55	26	12	23	25	28	31	49	30	44	77	72	213	30	24	64	33	22	74	20	32	26	27	23	23	175	48	46	33	28	51	65	34	79	19	42	11	49	29	k__Bacteria; p__Firmicutes; c__Clostridia; o__Clostridiales; f__Ruminococcaceae; g__Ruminococcaceae UCG-014; s__
OTU1163	884	1874	1850	1173	1037	1358	4148	2050	2047	2198	1714	4663	2468	2094	1470	207	3890	1068	2326	1953	3659	2221	916	5352	3624	2367	711	1890	393	5125	3455	3420	6165	3212	990	5222	853	4746	4969	4408	4482	5015	k__Bacteria; p__Proteobacteria; c__Gammaproteobacteria; o__Aeromonadales; f__Succinivibrionaceae; g__; s__
OTU258	0	2	5	3	4	6	6	7	4	4	5	5	5	4	7	9	5	6	3	6	7	2	5	10	6	4	5	3	8	7	6	7	4	4	5	7	7	8	6	0	8	5	k__Bacteria; p__Firmicutes; c__Erysipelotrichia; o__Erysipelotrichales; f__Erysipelotrichaceae; g__; s__
OTU481	0	0	0	0	0	0	0	0	0	0	0	0	0	0	0	0	0	1	0	0	0	0	0	0	0	0	0	2	0	0	0	1	0	1	2	0	0	0	1	0	0	0	k__Bacteria; p__Bacteroidetes; c__Bacteroidia; o__Bacteroidales; f__Rikenellaceae; g__Rikenellaceae RC9 gut group; s__
OTU457	2	1	1	0	4	3	4	4	2	3	2	2	2	0	1	0	2	1	1	4	5	1	2	2	2	5	2	2	0	1	1	4	0	2	1	0	0	2	0	1	2	2	k__Bacteria; p__Bacteroidetes; c__Bacteroidia; o__Bacteroidales; f__Bacteroidales BS11 gut group; g__; s__
OTU1108	0	0	0	0	0	0	0	0	0	0	0	0	0	2	0	0	0	0	0	0	0	0	0	0	0	0	0	0	0	0	0	0	0	0	0	0	0	0	0	0	0	0	k__Bacteria; p__Bacteroidetes; c__Bacteroidia; o__Bacteroidales; f__Muribaculaceae; g__; s__
OTU349	73	61	63	65	115	144	92	91	110	80	53	89	51	49	54	26	79	124	51	101	85	65	111	66	121	119	143	109	44	56	48	60	58	49	82	71	43	61	46	38	47	38	k__Bacteria; p__Bacteroidetes; c__Bacteroidia; o__Bacteroidales; f__Prevotellaceae; g__Prevotella 1; s__
OTU1566	2	0	0	1	0	0	0	0	0	0	0	0	0	0	0	2	0	0	0	0	0	0	0	0	0	0	0	0	1	0	0	0	0	0	0	0	2	0	0	0	0	0	k__Bacteria; p__Firmicutes; c__Clostridia; o__Clostridiales; f__Lachnospiraceae; g__Acetitomaculum; s__
OTU1161	1	1	2	1	0	2	1	1	0	1	3	0	4	0	0	1	0	2	1	4	1	1	2	3	0	3	2	1	3	0	1	1	1	2	1	1	1	1	0	1	0	0	k__Bacteria; p__Patescibacteria; c__Saccharimonadia; o__Saccharimonadales; f__Saccharimonadaceae; g__Candidatus Saccharimonas; s__
OTU320	39	90	56	27	81	55	72	75	78	82	90	81	85	101	94	6	74	87	83	77	66	54	71	72	71	64	47	56	20	95	80	89	79	60	19	67	38	63	84	106	68	74	k__Bacteria; p__Bacteroidetes; c__Bacteroidia; o__Bacteroidales; f__Bacteroidales RF16 group; g__; s__
OTU1174	0	0	0	1	1	2	1	0	2	2	0	0	1	1	0	0	1	3	0	1	0	1	1	0	1	0	1	0	0	1	3	1	0	0	0	2	0	1	1	0	0	0	k__Bacteria; p__Firmicutes; c__Clostridia; o__Clostridiales; f__Family XIII; g__Anaerovorax; s__
OTU1385	7	5	3	7	2	10	0	2	0	0	2	1	0	4	3	17	0	2	4	2	1	1	5	0	3	1	4	8	24	0	0	1	2	2	10	3	8	1	1	1	0	2	k__Bacteria; p__Firmicutes; c__Clostridia; o__Clostridiales; f__Lachnospiraceae; g__[Eubacterium] ruminantium group; s__
OTU1285	0	0	0	0	0	0	0	0	0	1	1	0	0	1	0	0	3	0	0	0	1	0	0	0	1	0	0	2	0	0	0	0	0	0	0	1	0	3	2	0	0	2	k__Bacteria; p__Cyanobacteria; c__Melainabacteria; o__Gastranaerophilales; f__; g__; s__
OTU1002	0	0	0	0	0	0	0	0	0	0	0	0	0	0	0	1	0	0	0	0	0	0	0	0	0	0	0	0	0	0	0	0	0	0	0	0	0	0	0	0	0	0	k__Bacteria; p__Patescibacteria; c__Parcubacteria; o__Candidatus Kaiserbacteria; f__; g__; s__
OTU209	9	64	36	26	7	13	39	9	18	9	50	32	49	32	18	0	33	6	63	10	23	17	5	81	10	12	9	12	0	33	166	9	137	76	1	37	3	92	55	123	47	188	k__Bacteria; p__Proteobacteria; c__Gammaproteobacteria; o__Aeromonadales; f__Succinivibrionaceae; g__Succinivibrionaceae UCG-002; s__
OTU434	4	13	8	13	7	9	4	11	9	7	4	8	4	7	8	8	7	6	8	13	6	5	11	3	9	10	9	8	11	2	2	7	5	6	12	4	12	4	8	4	2	3	k__Bacteria; p__Bacteroidetes; c__Bacteroidia; o__Bacteroidales; f__Rikenellaceae; g__Rikenellaceae RC9 gut group; s__
OTU552	1	0	0	0	3	1	0	2	0	0	0	0	2	0	2	0	0	1	0	1	0	2	1	0	0	0	0	0	1	0	2	0	0	0	0	2	0	0	0	0	1	0	k__Bacteria; p__Bacteroidetes; c__Bacteroidia; o__Bacteroidales; f__F082; g__; s__
OTU1379	1	0	1	7	14	7	6	18	8	13	0	7	4	1	4	3	4	15	2	9	10	4	16	6	12	8	20	9	3	0	4	12	5	1	2	4	3	2	9	3	9	2	k__Bacteria; p__Firmicutes; c__Clostridia; o__Clostridiales; f__Ruminococcaceae; g__Ruminiclostridium; s__
OTU1418	2	2	2	8	1	2	1	0	0	1	3	0	0	1	1	1	2	0	4	3	1	3	0	0	2	3	4	4	2	0	1	1	1	2	0	3	1	1	0	1	1	0	k__Bacteria; p__Firmicutes; c__Clostridia; o__Clostridiales; f__Lachnospiraceae; g__Oribacterium; s__
OTU1416	11	5	4	14	3	11	1	5	3	1	2	1	2	2	3	12	6	4	2	4	3	8	4	3	6	4	11	6	9	1	1	4	6	2	4	6	8	3	1	1	2	6	k__Bacteria; p__Firmicutes; c__Clostridia; o__Clostridiales; f__Ruminococcaceae; g__Ruminococcus 1; s__
OTU1311	1884	1260	1059	2152	608	581	609	661	661	699	1208	573	772	1273	1076	2014	689	760	1279	645	895	816	599	650	791	584	504	630	2695	735	629	730	882	981	2761	888	2261	894	820	1290	754	1023	k__Bacteria; p__Firmicutes; c__Clostridia; o__Clostridiales; f__Christensenellaceae; g__Christensenellaceae R-7 group; s__
OTU1607	1	0	0	0	2	1	0	0	1	0	0	0	0	0	0	3	1	0	0	0	0	0	0	0	0	1	1	1	1	1	0	1	0	0	1	3	0	0	1	2	0	0	k__Bacteria; p__Proteobacteria; c__Alphaproteobacteria; o__Rhodospirillales; f__; g__; s__
OTU965	0	1	0	0	1	0	0	1	0	0	0	0	0	0	0	0	0	0	0	0	0	0	0	0	0	0	0	0	1	1	0	0	0	0	0	0	1	0	0	0	0	0	k__Bacteria; p__Firmicutes; c__Clostridia; o__Clostridiales; f__Clostridiales vadinBB60 group; g__; s__
OTU461	2	2	1	1	2	1	0	2	1	0	1	1	0	0	1	0	2	2	0	2	0	2	1	0	1	1	1	0	1	1	3	5	0	2	1	1	0	1	2	1	0	0	k__Bacteria; p__Bacteroidetes; c__Bacteroidia; o__Bacteroidales; f__Rikenellaceae; g__Rikenellaceae RC9 gut group; s__
OTU883	13	8	9	10	8	12	5	9	13	6	6	6	3	3	11	21	7	6	5	7	9	6	20	4	3	8	16	10	20	6	5	6	3	4	20	2	8	3	5	7	5	5	k__Bacteria; p__Firmicutes; c__Clostridia; o__Clostridiales; f__Ruminococcaceae; g__[Eubacterium] coprostanoligenes group; s__
OTU1165	6	2	4	2	1	0	4	3	2	3	1	2	1	3	4	8	2	1	3	6	1	2	1	1	0	2	1	1	14	2	1	1	4	5	5	3	6	2	1	3	4	2	k__Bacteria; p__Patescibacteria; c__Saccharimonadia; o__Saccharimonadales; f__Saccharimonadaceae; g__Candidatus Saccharimonas; s__
OTU1384	11	12	3	32	4	2	1	2	0	2	0	2	1	6	5	20	5	1	6	2	1	5	4	4	2	3	7	12	18	2	3	0	1	1	11	1	12	3	5	2	1	3	k__Bacteria; p__Firmicutes; c__Clostridia; o__Clostridiales; f__Lachnospiraceae; g__[Eubacterium] ruminantium group; s__
OTU1338	16	3	1	7	169	321	31	61	92	64	1	24	1	4	3	2	47	98	2	96	29	9	130	11	131	133	176	384	7	1	3	18	20	1	4	98	11	6	5	1	4	6	k__Bacteria; p__Firmicutes; c__Clostridia; o__Clostridiales; f__Ruminococcaceae; g__Ruminococcus 1; s__
OTU597	2	0	0	0	3	0	0	0	0	0	2	0	0	2	1	3	0	1	4	2	1	1	0	0	1	0	0	1	2	0	2	1	2	0	6	1	3	0	1	0	0	0	k__Bacteria; p__Bacteroidetes; c__Bacteroidia; o__Flavobacteriales; f__Weeksellaceae; g__; s__
OTU284	507	439	384	271	362	414	439	465	469	376	387	436	386	391	376	400	342	466	410	394	350	386	496	390	405	476	435	389	530	368	260	373	310	339	625	306	591	370	402	373	378	320	k__Bacteria; p__Bacteroidetes; c__Bacteroidia; o__Bacteroidales; f__Rikenellaceae; g__Rikenellaceae RC9 gut group; s__
OTU345	145	165	136	56	343	248	297	328	346	395	163	201	147	156	152	11	250	344	146	291	252	117	316	182	247	287	348	258	47	214	142	284	198	169	154	219	106	206	201	219	184	126	k__Bacteria; p__Bacteroidetes; c__Bacteroidia; o__Bacteroidales; f__Rikenellaceae; g__Rikenellaceae RC9 gut group; s__
OTU872	8	4	4	17	19	11	4	7	11	9	7	11	3	9	5	10	12	11	7	7	12	14	8	10	7	11	9	13	5	6	3	13	9	12	3	14	7	11	10	0	4	12	k__Bacteria; p__Firmicutes; c__Clostridia; o__Clostridiales; f__Ruminococcaceae; g__Ruminococcaceae UCG-010; s__
OTU1469	0	0	0	0	0	4	0	0	0	0	0	1	0	0	2	3	0	1	1	0	0	0	2	0	1	0	2	3	0	0	0	0	0	0	2	0	1	1	0	0	0	0	k__Bacteria; p__Firmicutes; c__Clostridia; o__Clostridiales; f__Lachnospiraceae; g__Lachnospiraceae ND3007 group; s__
OTU558	3	1	2	3	6	15	3	8	2	1	2	7	1	2	2	1	7	3	6	4	3	15	5	1	9	4	10	4	0	4	1	0	1	3	6	5	2	0	1	3	0	3	k__Bacteria; p__Bacteroidetes; c__Bacteroidia; o__Bacteroidales; f__Prevotellaceae; g__Prevotella 1; s__
OTU57	1	2	0	0	0	1	1	1	1	1	0	0	2	0	1	1	1	2	0	2	1	0	1	2	3	0	3	1	2	0	0	0	0	0	1	0	0	1	2	0	2	0	k__Bacteria; p__Spirochaetes; c__Spirochaetia; o__Spirochaetales; f__Spirochaetaceae; g__Treponema 2; s__
OTU58	98	133	83	65	154	107	149	106	157	168	146	105	25	181	110	49	132	156	162	108	230	43	103	89	125	93	56	105	169	108	83	98	144	115	140	130	165	78	138	85	114	175	k__Bacteria; p__Kiritimatiellaeota; c__Kiritimatiellae; o__WCHB1-41; f__; g__; s__
OTU1551	0	0	1	0	0	0	0	0	1	0	0	1	0	0	0	0	1	1	0	1	1	0	1	0	1	0	0	0	1	3	0	0	0	1	0	0	0	0	1	0	0	0	k__Bacteria; p__Firmicutes; c__Clostridia; o__Clostridiales; f__Lachnospiraceae; g__Syntrophococcus; s__
OTU913	4	2	3	11	8	10	3	5	6	4	5	3	10	4	3	11	9	7	16	11	14	12	2	8	1	7	20	5	8	9	1	6	7	5	4	11	10	11	5	0	6	6	k__Bacteria; p__Firmicutes; c__Clostridia; o__Clostridiales; f__Ruminococcaceae; g__Ruminococcaceae UCG-010; s__
OTU22	0	2	0	0	9	3	1	4	7	11	1	0	0	0	0	1	3	5	1	5	2	0	6	0	1	6	4	5	0	1	0	2	3	2	0	3	0	1	2	1	2	0	k__Bacteria; p__Kiritimatiellaeota; c__Kiritimatiellae; o__WCHB1-41; f__; g__; s__
OTU1226	5	1	1	2	7	11	5	5	2	10	1	6	1	1	0	2	5	7	1	8	4	6	10	0	11	7	1	22	6	1	4	2	3	2	4	7	7	1	1	0	2	0	k__Bacteria; p__Firmicutes; c__Clostridia; o__Clostridiales; f__Lachnospiraceae; g__Lachnospiraceae NK3A20 group; s__
OTU361	10	13	13	9	60	43	30	58	52	65	16	43	13	34	21	4	37	44	19	55	32	33	47	32	41	38	22	64	3	25	63	51	35	39	4	41	3	37	27	9	28	28	k__Bacteria; p__Bacteroidetes; c__Bacteroidia; o__Bacteroidales; f__F082; g__; s__
OTU1493	0	0	0	0	0	0	0	0	0	0	0	0	0	0	0	0	0	0	0	0	0	0	0	0	0	0	0	0	1	0	0	0	0	0	0	0	0	1	0	1	0	0	k__Bacteria; p__Proteobacteria; c__Alphaproteobacteria; o__Sphingomonadales; f__Sphingomonadaceae; g__Sphingomonas; s__
OTU451	6	5	4	5	10	4	6	8	8	9	0	9	3	5	5	0	3	6	11	9	4	4	3	7	3	8	6	4	2	4	3	9	6	8	6	2	4	4	5	5	6	4	k__Bacteria; p__Bacteroidetes; c__Bacteroidia; o__Bacteroidales; f__Prevotellaceae; g__Prevotella 1; s__
OTU738	7	9	8	1	2	2	0	3	3	3	11	3	4	3	5	10	4	2	5	0	2	1	3	3	1	4	2	0	11	0	2	2	1	6	10	4	5	5	8	3	3	3	k__Bacteria; p__Firmicutes; c__Negativicutes; o__Selenomonadales; f__Veillonellaceae; g__Quinella; s__
OTU728	107	97	151	108	222	227	150	222	236	188	137	171	171	127	147	110	149	284	107	181	161	169	230	121	182	220	226	197	96	138	85	191	111	163	87	140	82	128	144	90	133	88	k__Bacteria; p__Bacteroidetes; c__Bacteroidia; o__Bacteroidales; f__Rikenellaceae; g__Rikenellaceae RC9 gut group; s__
OTU1122	2	0	0	1	0	0	1	0	1	0	1	0	0	0	0	2	1	1	0	0	0	1	0	0	0	1	0	0	1	1	0	2	2	0	0	0	2	0	0	0	0	0	k__Bacteria; p__Firmicutes; c__Clostridia; o__Clostridiales; f__Family XIII; g__[Eubacterium] brachy group; s__
OTU668	2	1	2	0	4	1	2	8	3	3	0	4	5	8	4	1	5	2	2	1	1	9	7	2	2	2	2	3	0	3	2	3	3	5	2	6	3	2	7	0	2	2	k__Bacteria; p__Bacteroidetes; c__Bacteroidia; o__Bacteroidales; f__Rikenellaceae; g__Rikenellaceae RC9 gut group; s__
OTU1356	5	7	3	8	6	1	3	5	2	3	9	3	1	10	5	12	3	2	10	2	3	4	6	6	0	4	5	2	8	4	2	4	2	6	5	3	5	7	7	0	7	5	k__Bacteria; p__Firmicutes; c__Clostridia; o__Clostridiales; f__Lachnospiraceae; g__Marvinbryantia; s__
OTU300	6	3	0	3	5	3	6	1	2	3	8	3	0	4	3	1	7	8	5	6	5	7	6	3	7	6	7	3	0	3	1	4	1	3	5	3	4	5	2	1	0	6	k__Bacteria; p__Bacteroidetes; c__Bacteroidia; o__Bacteroidales; f__F082; g__; s__
OTU1501	0	1	1	1	1	3	1	2	1	3	0	3	2	0	1	1	2	2	1	3	1	5	0	1	1	1	2	0	2	1	3	1	0	3	0	0	2	1	1	0	0	2	k__Bacteria; p__Firmicutes; c__Clostridia; o__Clostridiales; f__Lachnospiraceae; g__Oribacterium; s__
OTU694	0	0	0	0	0	0	2	0	0	0	1	0	1	0	0	0	2	0	0	0	0	0	0	1	0	1	0	0	0	0	0	0	0	1	0	1	0	1	0	0	0	0	k__Bacteria; p__Bacteroidetes; c__Bacteroidia; o__Bacteroidales; f__Prevotellaceae; g__Prevotella 1; s__
OTU485	4	0	0	5	7	10	0	0	3	1	0	0	0	0	0	1	0	8	0	0	0	0	6	0	2	0	13	9	8	0	0	0	0	1	1	2	2	0	0	1	0	0	k__Bacteria; p__Bacteroidetes; c__Bacteroidia; o__Bacteroidales; f__Prevotellaceae; g__Prevotella 1; s__
OTU66	26	14	18	21	4	3	5	3	1	6	15	6	25	16	20	95	5	2	15	5	9	18	3	11	2	8	2	3	68	5	9	6	14	13	39	3	39	6	4	13	10	14	k__Bacteria; p__Tenericutes; c__Mollicutes; o__Mollicutes RF39; f__; g__; s__
OTU940	3	1	1	1	0	1	0	1	0	1	0	0	0	0	2	0	1	1	1	2	0	0	1	0	1	0	0	1	0	0	0	0	0	1	3	0	1	0	0	1	0	0	k__Bacteria; p__Firmicutes; c__Clostridia; o__Clostridiales; f__Clostridiales vadinBB60 group; g__; s__
OTU882	4	7	3	10	13	10	6	9	5	15	3	10	1	4	3	8	5	4	4	13	11	2	10	5	6	15	6	17	8	4	8	8	15	3	15	6	5	10	13	1	9	5	k__Bacteria; p__Elusimicrobia; c__Elusimicrobia; o__Elusimicrobiales; f__Elusimicrobiaceae; g__Elusimicrobium; s__
OTU1380	3	4	2	9	4	4	4	4	1	6	9	3	3	4	1	11	2	2	1	3	6	2	6	0	4	1	8	4	1	5	3	2	2	5	0	3	3	2	4	0	1	3	k__Bacteria; p__Firmicutes; c__Clostridia; o__Clostridiales; f__Lachnospiraceae; g__Lachnoclostridium
OTU1638	2	0	0	3	1	1	0	2	1	1	0	0	0	0	0	1	0	3	0	1	1	1	0	0	3	0	0	0	1	1	0	0	0	0	0	0	0	0	0	0	2	0	Unassigned
OTU692	4	1	4	2	5	8	6	3	3	3	6	8	3	5	9	0	4	2	3	3	1	2	4	5	3	6	5	3	0	6	1	5	6	6	3	3	1	6	2	2	2	5	k__Bacteria; p__Bacteroidetes; c__Bacteroidia; o__Bacteroidales; f__Bacteroidales RF16 group; g__; s__
OTU390	1	12	12	14	17	12	18	22	12	26	9	7	3	14	6	0	10	10	16	17	15	5	11	10	20	17	17	18	1	15	19	15	14	10	4	8	2	13	11	13	12	13	k__Bacteria; p__Bacteroidetes; c__Bacteroidia; o__Bacteroidales; f__Prevotellaceae; g__Prevotella 1; s__
OTU903	4	1	0	4	4	3	1	2	0	2	3	3	1	3	4	9	0	1	1	5	2	0	1	0	3	3	4	3	10	3	4	1	1	1	2	4	2	1	1	0	2	1	k__Bacteria; p__Firmicutes; c__Clostridia; o__Clostridiales; f__Ruminococcaceae; g__[Eubacterium] coprostanoligenes group; s__
OTU85	2	0	0	1	7	6	11	10	8	23	0	6	0	0	0	1	21	5	0	11	12	0	5	0	22	14	5	10	1	3	3	7	4	0	1	21	0	7	4	0	4	0	k__Bacteria; p__Spirochaetes; c__Spirochaetia; o__Spirochaetales; f__Spirochaetaceae; g__Treponema 2; s__
OTU405	12	16	17	24	10	22	18	24	26	14	17	19	9	15	21	1	19	23	15	23	16	22	22	9	12	26	25	24	0	14	12	34	14	21	3	25	5	17	18	20	18	11	k__Bacteria; p__Bacteroidetes; c__Bacteroidia; o__Bacteroidales; f__Prevotellaceae; g__Prevotella 1; s__
OTU643	3	7	4	2	3	4	1	2	5	6	4	5	5	8	6	2	1	5	6	2	4	5	5	2	3	2	8	4	1	1	5	2	6	5	4	6	2	2	10	9	4	5	k__Bacteria; p__Bacteroidetes; c__Bacteroidia; o__Bacteroidales; f__; g__; s__
OTU1293	4	6	0	6	0	2	2	0	0	3	1	1	1	0	1	3	0	0	0	0	3	0	0	2	3	0	0	2	2	1	0	0	0	0	4	0	2	0	0	3	0	2	k__Bacteria; p__Firmicutes; c__Clostridia; o__Clostridiales; f__Ruminococcaceae; g__Ruminococcaceae UCG-014; s__
OTU1324	6	5	2	6	6	10	8	6	12	2	4	9	2	3	3	1	5	9	8	12	7	4	7	1	6	3	13	4	2	2	0	3	9	13	5	13	3	3	9	5	6	11	k__Bacteria; p__Firmicutes; c__Clostridia; o__Clostridiales; f__Ruminococcaceae; g__Ruminococcaceae NK4A214 group; s__
OTU767	0	1	1	0	2	1	0	1	2	0	2	1	4	2	0	6	1	0	1	4	1	2	1	1	0	2	0	1	6	0	1	2	0	3	6	3	2	2	4	0	3	3	k__Bacteria; p__Firmicutes; c__Negativicutes; o__Selenomonadales; f__Veillonellaceae; g__Quinella; s__
OTU1584	0	0	1	1	0	1	0	0	0	0	0	0	0	0	0	0	0	0	0	0	0	0	0	0	0	0	0	0	0	0	0	0	0	0	0	0	0	0	0	0	0	0	k__Bacteria; p__Actinobacteria; c__Coriobacteriia; o__Coriobacteriales; f__Eggerthellaceae; g__; s__
OTU1016	0	0	0	0	0	0	0	0	1	0	0	0	0	0	0	0	0	1	0	0	0	1	0	0	1	0	0	0	0	0	0	0	0	0	0	0	0	0	1	0	1	0	k__Bacteria; p__Firmicutes; c__Clostridia; o__Clostridiales; f__Christensenellaceae; g__Christensenellaceae R-7 group; s__
OTU146	1	0	2	0	0	0	0	2	0	0	1	1	0	1	1	4	0	0	2	0	0	2	1	0	0	0	0	0	1	1	1	0	0	2	2	0	3	0	0	0	0	1	k__Bacteria; p__Tenericutes; c__Mollicutes; o__Mollicutes RF39; f__; g__; s__
OTU420	2	0	2	1	12	16	7	10	11	10	1	7	2	3	1	0	9	14	4	12	5	11	11	6	12	12	23	8	3	9	6	4	3	3	0	7	4	8	4	0	4	3	k__Bacteria; p__Bacteroidetes; c__Bacteroidia; o__Bacteroidales; f__Rikenellaceae; g__Rikenellaceae RC9 gut group; s__
OTU281	0	3	3	2	2	2	3	1	3	5	1	1	2	4	4	0	4	2	2	4	3	0	3	1	1	5	5	0	0	1	5	0	1	3	1	2	0	2	3	5	0	2	Unassigned
OTU436	0	3	1	2	3	1	2	6	5	5	3	2	3	3	4	0	1	2	4	2	5	1	3	5	1	3	1	0	0	0	4	3	2	1	0	0	0	3	2	4	3	3	k__Bacteria; p__Bacteroidetes; c__Bacteroidia; o__Bacteroidales; f__Rikenellaceae; g__hoa5-07d05 gut group; s__
OTU1289	0	0	0	0	2	1	1	0	5	0	0	1	0	0	0	1	2	0	0	0	0	0	0	0	0	2	0	1	0	0	2	0	0	0	0	3	0	0	0	0	0	0	k__Bacteria; p__Firmicutes; c__Clostridia; o__Clostridiales; f__Family XIII; g__Anaerovorax; s__
OTU343	149	222	240	188	162	202	207	168	197	159	252	207	257	246	255	167	182	173	245	173	187	426	183	184	154	244	179	183	145	145	209	205	206	276	90	197	104	197	200	11	176	208	k__Bacteria; p__Bacteroidetes; c__Bacteroidia; o__Bacteroidales; f__Rikenellaceae; g__Rikenellaceae RC9 gut group; s__
OTU1388	7	10	12	18	5	2	4	7	2	8	7	6	5	6	13	2	6	1	8	2	7	8	5	3	5	7	8	2	3	3	0	5	6	2	2	4	4	3	14	1	9	7	k__Bacteria; p__Firmicutes; c__Clostridia; o__Clostridiales; f__Lachnospiraceae; g__Marvinbryantia; s__
OTU1612	0	0	1	2	2	0	0	0	0	0	0	0	0	0	0	1	0	1	0	0	0	0	0	0	0	0	0	0	0	1	0	0	0	0	1	0	1	0	0	0	1	0	k__Bacteria; p__Actinobacteria; c__Coriobacteriia; o__Coriobacteriales; f__Eggerthellaceae; g__Enterorhabdus; s__
OTU1024	2	1	0	0	0	3	0	1	0	0	2	1	0	1	0	0	0	1	0	2	0	2	2	2	1	4	1	1	0	0	1	0	0	0	0	0	0	0	0	2	1	0	k__Bacteria; p__Firmicutes; c__Clostridia; o__Clostridiales; f__Ruminococcaceae; g__Ruminococcaceae UCG-010; s__
OTU1455	1	2	1	7	1	1	2	3	0	7	2	1	5	5	2	8	3	1	3	1	1	5	1	2	3	2	4	2	6	2	3	1	2	5	1	3	11	3	2	0	2	4	k__Bacteria; p__Firmicutes; c__Clostridia; o__Clostridiales; f__Lachnospiraceae; g__Marvinbryantia; s__
OTU1173	0	0	0	0	0	0	0	1	0	0	0	0	0	0	0	0	0	0	0	0	0	0	0	0	0	0	0	0	0	0	0	0	0	0	0	0	0	0	0	0	0	0	k__Bacteria; p__Firmicutes; c__Clostridia; o__Clostridiales; f__Lachnospiraceae; g__Lachnoclostridium; s__
OTU1050	6	8	15	5	14	25	5	14	19	13	13	24	9	18	8	21	14	12	8	16	13	16	10	11	12	18	10	12	13	8	10	10	8	9	6	17	13	12	8	1	14	6	k__Bacteria; p__Firmicutes; c__Clostridia; o__Clostridiales; f__Ruminococcaceae; g__[Eubacterium] coprostanoligenes group; s__
OTU1463	0	2	2	0	1	2	1	0	0	0	3	1	1	1	5	7	1	0	0	0	0	2	1	0	0	1	1	1	4	2	0	1	0	1	0	0	1	1	1	0	0	0	k__Bacteria; p__Firmicutes; c__Clostridia; o__Clostridiales; f__Lachnospiraceae; g__; s__
OTU837	15	40	35	22	95	68	62	110	91	80	50	91	90	47	61	60	83	94	34	84	81	114	96	97	90	110	61	81	48	86	47	87	77	112	17	79	29	97	112	5	119	56	k__Bacteria; p__Firmicutes; c__Clostridia; o__Clostridiales; f__Christensenellaceae; g__; s__
OTU1341	21	12	8	38	75	130	16	34	40	43	12	13	11	9	7	8	12	69	8	23	15	6	73	10	50	46	61	86	16	11	16	12	9	13	28	15	14	4	8	15	8	8	k__Bacteria; p__Firmicutes; c__Clostridia; o__Clostridiales; f__Lachnospiraceae; g__Lachnospiraceae NK4A136 group; s__
OTU626	35	31	45	41	31	46	48	53	21	51	55	59	71	54	40	87	41	37	47	48	39	80	52	61	43	45	46	45	51	31	60	45	39	51	25	40	55	50	54	4	52	46	k__Bacteria; p__Bacteroidetes; c__Bacteroidia; o__Bacteroidales; f__Muribaculaceae; g__; s__
OTU1086	41	33	42	25	30	31	37	50	31	26	49	38	60	19	42	53	21	33	22	43	29	31	53	34	16	26	21	22	71	35	21	49	19	16	36	19	33	17	30	34	48	16	k__Bacteria; p__Patescibacteria; c__Saccharimonadia; o__Saccharimonadales; f__Saccharimonadaceae; g__Candidatus Saccharimonas; s__
OTU1627	0	0	0	1	2	0	0	1	1	0	0	0	0	0	0	0	0	0	0	0	1	0	0	0	0	0	1	0	0	0	0	0	1	0	0	0	0	0	0	1	1	0	k__Bacteria; p__Firmicutes; c__Clostridia; o__Clostridiales; f__Family XIII; g__Family XIII AD3011 group; s__
OTU928	3	1	0	0	1	2	1	4	5	1	0	2	1	1	0	2	2	3	1	2	0	2	3	3	2	6	1	3	1	3	0	0	1	0	0	3	1	1	1	1	1	1	k__Bacteria; p__Firmicutes; c__Clostridia; o__Clostridiales; f__Christensenellaceae; g__Christensenellaceae R-7 group; s__
OTU415	37	43	35	44	26	20	30	32	8	30	38	25	31	48	37	12	33	31	34	32	32	31	33	28	33	30	37	30	24	38	21	22	27	27	48	31	35	28	26	39	28	22	k__Bacteria; p__Bacteroidetes; c__Bacteroidia; o__Bacteroidales; f__Prevotellaceae; g__Prevotella 1; s__
OTU1439	0	0	0	0	0	0	0	0	0	0	0	0	0	0	0	0	0	0	0	1	0	0	0	3	0	1	0	0	0	3	0	0	0	2	0	0	0	1	0	0	1	0	k__Bacteria; p__Firmicutes; c__Clostridia; o__Clostridiales; f__Lachnospiraceae; g__Syntrophococcus; s__
OTU992	0	0	0	0	2	2	2	3	4	0	0	1	0	0	1	3	3	3	0	0	2	0	0	1	1	3	1	0	2	2	0	5	1	0	1	1	1	0	1	0	1	0	k__Bacteria; p__Firmicutes; c__Clostridia; o__Clostridiales; f__Christensenellaceae; g__Christensenellaceae R-7 group; s__
OTU246	5	1	1	7	5	2	0	2	5	1	0	3	3	0	0	1	4	7	1	5	3	3	0	2	4	3	4	3	0	3	2	2	1	1	0	3	0	0	1	4	0	3	k__Bacteria; p__Verrucomicrobia; c__Verrucomicrobiae; o__Pedosphaerales; f__Pedosphaeraceae; g__; s__
OTU1587	0	0	0	0	1	1	1	1	0	0	0	0	0	0	0	0	0	0	0	0	1	0	1	0	0	0	1	0	0	0	1	0	0	0	1	0	1	1	1	0	1	0	k__Bacteria; p__Firmicutes; c__Clostridia; o__Clostridiales; f__Lachnospiraceae
OTU439	5	7	3	0	2	3	5	5	3	1	1	0	6	5	4	0	1	5	4	5	3	1	1	1	2	1	3	3	1	4	5	1	3	4	1	1	1	4	3	0	2	1	k__Bacteria; p__Bacteroidetes; c__Bacteroidia; o__Bacteroidales; f__Rikenellaceae; g__Rikenellaceae RC9 gut group; s__
OTU781	3	3	1	4	3	1	0	0	1	4	0	1	0	4	3	4	4	1	1	2	2	0	4	0	0	2	0	5	4	0	1	0	4	0	0	1	1	2	1	1	0	2	k__Bacteria; p__Firmicutes; c__Negativicutes; o__Selenomonadales; f__Veillonellaceae; g__Quinella; s__
OTU1111	1	1	0	0	0	2	2	1	2	1	1	2	3	1	2	0	1	0	2	0	1	1	1	1	2	2	0	1	2	2	0	0	0	0	0	0	0	0	0	0	0	0	k__Bacteria; p__Firmicutes; c__Clostridia; o__Clostridiales; f__Family XIII; g__Anaerovorax; s__
OTU136	7	2	0	2	1	0	0	0	0	0	1	0	0	0	0	4	0	0	0	0	0	0	0	0	0	0	0	0	3	0	1	0	0	0	3	0	4	1	0	0	1	2	k__Bacteria; p__Firmicutes; c__Bacilli; o__Bacillales; f__Staphylococcaceae; g__Salinicoccus; s__
OTU492	3	2	0	3	1	3	1	0	3	0	3	0	0	11	2	1	1	0	2	0	1	2	2	1	2	0	0	1	2	1	0	0	5	2	2	2	2	0	2	5	2	0	k__Bacteria; p__Bacteroidetes; c__Bacteroidia; o__Bacteroidales; f__Rikenellaceae; g__; s__
OTU712	0	0	1	3	2	1	0	0	3	1	2	0	1	1	0	0	3	1	0	0	1	0	1	2	1	1	2	0	0	1	0	1	1	0	2	1	1	0	1	2	0	2	k__Bacteria; p__Bacteroidetes; c__Bacteroidia; o__Bacteroidales; f__Prevotellaceae; g__Prevotellaceae UCG-001; s__
OTU1353	11	14	26	12	30	37	28	33	28	36	17	23	16	16	23	25	26	37	13	30	26	34	55	20	31	46	43	40	16	35	6	32	17	16	9	26	10	14	21	4	17	13	k__Bacteria; p__Firmicutes; c__Clostridia; o__Clostridiales; f__Ruminococcaceae; g__[Eubacterium] coprostanoligenes group; s__
OTU582	4	18	10	2	12	7	4	6	4	1	6	8	0	4	11	0	4	1	7	6	1	5	5	2	6	5	12	11	1	5	3	1	6	6	5	4	2	1	6	8	4	23	k__Bacteria; p__Bacteroidetes; c__Bacteroidia; o__Bacteroidales; f__Prevotellaceae; g__Prevotella 1; s__
OTU1179	0	0	0	0	0	2	0	0	1	0	0	0	0	0	0	0	0	0	0	0	0	0	0	0	0	0	0	0	0	0	0	0	0	0	0	0	1	0	1	0	0	1	k__Bacteria; p__Firmicutes; c__Clostridia; o__Clostridiales; f__Family XIII; g__Anaerovorax; s__
OTU1350	12	13	16	28	12	17	9	11	7	6	15	4	3	10	30	35	9	16	17	11	6	19	13	8	8	6	24	16	25	14	11	3	11	19	12	7	27	11	4	0	6	11	k__Bacteria; p__Firmicutes; c__Clostridia; o__Clostridiales; f__Lachnospiraceae; g__Acetitomaculum; s__
OTU1516	0	0	0	0	3	1	0	1	1	0	0	0	1	0	0	0	1	0	0	3	0	3	0	0	1	0	0	0	0	0	0	0	0	0	0	1	0	1	1	0	0	2	k__Bacteria; p__Firmicutes; c__Clostridia; o__Clostridiales; f__Ruminococcaceae; g__Papillibacter; s__
OTU802	0	1	1	3	0	0	0	0	1	0	0	0	0	0	4	8	0	0	0	0	0	2	0	0	0	0	1	0	2	0	0	0	0	0	1	0	0	0	0	0	0	0	k__Bacteria; p__Actinobacteria; c__Actinobacteria; o__Micrococcales; f__Brevibacteriaceae; g__Brevibacterium
OTU410	8	7	15	6	9	11	5	3	3	9	7	10	7	3	9	2	10	9	9	13	8	9	10	8	10	5	16	11	4	5	4	7	7	7	13	11	5	5	3	0	8	8	k__Bacteria; p__Bacteroidetes; c__Bacteroidia; o__Bacteroidales; f__Prevotellaceae; g__Prevotella 1; s__
OTU725	0	10	8	5	3	8	8	4	2	7	11	13	18	12	3	0	4	9	5	15	9	21	13	8	3	5	20	9	0	7	13	8	8	9	2	8	0	12	3	0	8	3	k__Bacteria; p__Bacteroidetes; c__Bacteroidia; o__Bacteroidales; f__Muribaculaceae; g__; s__
OTU556	1	0	2	4	4	2	0	1	1	0	1	1	0	1	1	0	1	1	3	0	1	0	2	2	3	2	2	0	0	0	1	1	0	0	1	0	1	0	0	0	0	0	k__Bacteria; p__Bacteroidetes; c__Bacteroidia; o__Bacteroidales; f__Prevotellaceae; g__Prevotella 1; s__
OTU376	13	20	20	30	21	17	15	26	20	18	19	21	8	17	28	4	16	20	15	18	16	20	24	14	21	17	38	8	7	11	15	16	16	17	14	15	8	16	19	12	25	17	k__Bacteria; p__Bacteroidetes; c__Bacteroidia; o__Bacteroidales; f__Prevotellaceae; g__Prevotella 1; s__
OTU594	58	44	92	86	24	32	37	32	35	32	60	65	84	52	67	112	35	24	45	26	39	84	23	61	27	47	20	26	81	35	45	47	32	63	32	45	46	45	40	2	58	36	k__Bacteria; p__Bacteroidetes; c__Bacteroidia; o__Bacteroidales; f__Prevotellaceae; g__Prevotella 1; s__
OTU732	3	0	1	3	138	81	22	79	73	67	0	8	0	1	1	0	35	16	1	68	27	1	64	3	115	74	9	67	0	5	20	23	9	5	2	23	3	7	2	3	8	5	k__Bacteria; p__Fibrobacteres; c__Fibrobacteria; o__Fibrobacterales; f__Fibrobacteraceae; g__Fibrobacter; s__
OTU868	8	1	7	0	20	13	10	21	29	8	7	6	6	6	5	5	11	17	9	15	13	4	21	7	13	9	20	13	9	3	4	8	3	5	9	17	5	10	10	5	7	3	k__Bacteria; p__Firmicutes; c__Clostridia; o__Clostridiales; f__Ruminococcaceae; g__Ruminococcaceae UCG-010; s__
OTU409	10	10	15	12	13	18	8	12	7	15	10	14	19	25	14	3	14	12	11	9	15	9	20	16	3	9	9	20	2	11	10	13	10	12	5	4	1	16	12	17	9	13	k__Bacteria; p__Bacteroidetes; c__Bacteroidia; o__Bacteroidales; f__Prevotellaceae; g__Prevotellaceae UCG-001; s__
OTU1595	4	1	1	6	1	0	0	0	1	0	1	2	0	1	1	12	1	0	2	0	0	3	0	2	0	0	0	0	9	1	1	1	2	2	6	0	10	2	0	0	2	2	k__Bacteria; p__Firmicutes; c__Clostridia; o__Clostridiales; f__Clostridiaceae 2; g__Tindallia; s__
OTU1323	0	0	0	0	0	0	0	0	0	0	0	0	0	0	0	0	0	0	0	0	0	0	0	0	0	0	0	0	0	1	0	0	0	0	0	0	0	0	0	0	0	0	k__Bacteria; p__Firmicutes; c__Clostridia; o__Clostridiales; f__Ruminococcaceae; g__Ruminococcaceae UCG-014; s__
OTU411	6	8	3	7	10	9	4	8	9	10	7	8	11	8	2	3	4	8	9	7	9	2	9	5	4	12	9	9	4	5	10	11	6	8	6	7	6	5	13	10	3	10	k__Bacteria; p__Bacteroidetes; c__Bacteroidia; o__Bacteroidales; f__Bacteroidales BS11 gut group; g__; s__
OTU1393	4	2	3	2	16	10	3	10	6	7	5	4	7	4	12	8	6	5	0	6	9	8	9	12	9	14	10	7	8	2	2	7	4	5	2	10	5	6	11	0	7	5	k__Bacteria; p__Firmicutes; c__Clostridia; o__Clostridiales; f__Lachnospiraceae; g__Lachnospiraceae UCG-008; s__
OTU272	0	0	0	0	0	0	0	1	0	0	0	0	0	0	0	0	0	0	0	0	0	0	0	0	0	0	0	0	0	0	0	0	0	0	0	0	0	0	0	0	0	0	k__Bacteria; p__Verrucomicrobia; c__Verrucomicrobiae; o__Verrucomicrobiales; f__Verrucomicrobiaceae; g__Prosthecobacter; s__
OTU119	0	0	2	0	3	8	6	4	7	3	0	6	4	1	1	0	6	4	0	10	2	10	6	4	1	5	7	7	0	2	9	6	5	4	0	4	0	6	8	0	4	2	k__Bacteria; p__Proteobacteria; c__Gammaproteobacteria; o__Betaproteobacteriales; f__Burkholderiaceae
OTU423	4	5	9	5	5	14	5	10	10	15	5	6	11	4	8	3	3	13	8	8	12	14	7	8	13	11	23	16	1	9	8	9	6	15	3	11	1	5	5	0	9	4	k__Bacteria; p__Bacteroidetes; c__Bacteroidia; o__Bacteroidales; f__Rikenellaceae; g__Rikenellaceae RC9 gut group; s__
OTU1535	0	0	0	0	3	0	1	0	0	0	1	0	1	1	0	0	0	0	0	0	0	1	2	0	0	0	1	2	0	0	1	0	0	2	0	1	0	0	0	0	0	0	k__Bacteria; p__Firmicutes; c__Clostridia; o__Clostridiales; f__Ruminococcaceae; g__Ruminococcaceae NK4A214 group; s__
OTU1252	2	2	4	4	2	4	2	3	2	1	1	2	1	2	2	7	3	7	3	0	1	2	1	0	2	1	5	2	8	4	2	5	2	2	8	4	5	0	4	1	1	3	k__Bacteria; p__Chloroflexi; c__Anaerolineae; o__Anaerolineales; f__Anaerolineaceae; g__Flexilinea; s__
OTU505	1	1	4	3	0	2	5	2	0	4	1	1	1	2	3	5	1	1	1	2	3	5	3	3	2	5	1	0	2	1	1	1	1	4	1	4	3	6	4	0	2	3	k__Bacteria; p__Bacteroidetes; c__Bacteroidia; o__Bacteroidales; f__Prevotellaceae; g__Prevotellaceae NK3B31 group; s__
OTU1563	0	0	0	0	1	0	1	0	0	0	0	0	0	0	0	0	0	0	0	1	0	0	0	0	1	0	0	0	0	0	0	0	1	0	0	0	0	0	0	0	0	0	k__Bacteria; p__Firmicutes; c__Clostridia; o__Clostridiales; f__Lachnospiraceae; g__Oribacterium; s__
OTU1176	0	1	0	0	0	0	0	0	0	0	0	0	0	0	0	0	1	0	0	1	0	0	0	0	0	0	0	0	0	0	0	0	0	0	0	0	0	0	0	0	0	0	k__Bacteria; p__Firmicutes; c__Clostridia; o__Clostridiales; f__Christensenellaceae; g__Christensenellaceae R-7 group; s__
